# Supplementary material for: Metabolomic Insights into the Antimicrobial Effects of Metschnikowia Yeast on Phytopathogens
Source: Molecules. 2025 Aug 4;30(15):3268. doi: 10.3390/molecules30153268 (PMC12348177; doi:10.3390/molecules30153268)
Supplement: Supplementary file 1 [file molecules-30-03268-s001.zip]

Archive with 3 entries (3 files):
- supplementary materials tables S1-S7.pdf
- Table S8.xlsx
- Table S9.xlsx
