# Supplementary material for: Metabolomic Insights into the Antimicrobial Effects of Metschnikowia Yeast on Phytopathogens
Source: Molecules. 2025 Aug 4;30(15):3268. doi: 10.3390/molecules30153268 (PMC12348177; doi:10.3390/molecules30153268)
Supplement: Supplementary file 1 [file molecules-30-03268-s001.zip › Table S8.xlsx]

## Sheet: D2vsD4vsTK1 PA
Pathway analysis
Pichia kudriavzevii		D2vsD4vsTK1 Pichia kudriavzevii
Pathway Name	Match Status	P-value	-log(p)	Holm p	FDR	Impact
Purine metabolism	7/67	0.00080893	3.0921	0.06067	0.06067	0.15447
Phenylalanine metabolism	2/7	0.011958	1.9223	0.88491	0.44843	0
One carbon pool by folate	2/18	0.073586	1.1332	1	1	0
Arachidonic acid metabolism	1/4	0.097864	1.0094	1	1	0
Tryptophan metabolism	2/29	0.16533	0.78166	1	1	0
Vitamin B6 metabolism	1/12	0.26687	0.57371	1	1	0.02381
Nicotinate and nicotinamide metabolism	1/12	0.26687	0.57371	1	1	0.08525
Sphingolipid metabolism	1/14	0.30413	0.51694	1	1	0.27508
Lysine degradation	1/19	0.38955	0.40944	1	1	0
Valine, leucine and isoleucine biosynthesis	1/20	0.40538	0.39213	1	1	0.06635
Phenylalanine, tyrosine and tryptophan biosynthesis	1/21	0.42083	0.37589	1	1	0.02144
Pantothenate and CoA biosynthesis	1/22	0.43589	0.36062	1	1	0
Pyruvate metabolism	1/23	0.45058	0.34623	1	1	0
Folate biosynthesis	1/23	0.45058	0.34623	1	1	0
Porphyrin metabolism	1/23	0.45058	0.34623	1	1	0.05091
Steroid biosynthesis	1/29	0.53132	0.27464	1	1	0.07344
Pyrimidine metabolism	1/37	0.62151	0.20655	1	1	0.00641
Cryptococcus neoformans
Pathway Name	Match Status	P-value	-log(p)	Holm p	FDR	Impact
Purine metabolism	7/66	0.00050099	3.3002	0.037574	0.037574	0.22655
One carbon pool by folate	3/22	0.013336	1.875	0.98685	0.3447	0
Phenylalanine metabolism	2/8	0.013788	1.8605	1	0.3447	0.5
Porphyrin metabolism	2/25	0.11581	0.93625	1	1	0.04312
Tryptophan metabolism	2/36	0.20836	0.68118	1	1	0.07634
Vitamin B6 metabolism	1/12	0.25123	0.59993	1	1	0.02381
Nicotinate and nicotinamide metabolism	1/12	0.25123	0.59993	1	1	0.0625
Phenylalanine, tyrosine and tryptophan biosynthesis	1/20	0.38384	0.41585	1	1	0
Valine, leucine and isoleucine biosynthesis	1/20	0.38384	0.41585	1	1	0.06635
Sphingolipid metabolism	1/22	0.4133	0.38373	1	1	0.27508
Pantothenate and CoA biosynthesis	1/23	0.42752	0.36904	1	1	0
Folate biosynthesis	1/23	0.42752	0.36904	1	1	0
Lysine degradation	1/25	0.45498	0.34201	1	1	0
Pyruvate metabolism	1/25	0.45498	0.34201	1	1	0
Steroid biosynthesis	1/29	0.50616	0.29572	1	1	0.07344
Glycine, serine and threonine metabolism	1/37	0.59507	0.22543	1	1	0
Pyrimidine metabolism	1/41	0.63357	0.19821	1	1	0.00602
Aspergillus clavatus (KEGG)
Pathway Name	Match Status	P-value	-log(p)	Holm p	FDR	Impact
Purine metabolism	7/72	0.00048598	3.3134	0.04228	0.04228	0.16251
One carbon pool by folate	3/22	0.010198	1.9915	0.877	0.4436	0
Phenylalanine metabolism	2/10	0.01784	1.7486	1	0.51735	0.6129
Biosynthesis of siderophore group nonribosomal peptides	1/3	0.062973	1.2008	1	1	0
Arachidonic acid metabolism	1/4	0.083106	1.0804	1	1	0
Tryptophan metabolism	2/37	0.18638	0.72961	1	1	0
Nicotinate and nicotinamide metabolism	1/12	0.2299	0.63846	1	1	0.01972
Vitamin B6 metabolism	1/12	0.2299	0.63846	1	1	0.02381
Valine, leucine and isoleucine biosynthesis	1/20	0.35402	0.45097	1	1	0.06635
Lysine degradation	1/23	0.39542	0.40294	1	1	0
Pantothenate and CoA biosynthesis	1/23	0.39542	0.40294	1	1	0
Phenylalanine, tyrosine and tryptophan biosynthesis	1/23	0.39542	0.40294	1	1	0.01907
Porphyrin metabolism	1/23	0.39542	0.40294	1	1	0.05091
Pyruvate metabolism	1/24	0.40865	0.38865	1	1	0
Sphingolipid metabolism	1/24	0.40865	0.38865	1	1	0.25
Folate biosynthesis	1/30	0.48237	0.31662	1	1	0
Steroid biosynthesis	1/34	0.52654	0.27857	1	1	0.0666
Glycine, serine and threonine metabolism	1/37	0.55727	0.25394	1	1	0
Pyrimidine metabolism	1/41	0.59528	0.22528	1	1	0.00907
Main-class
Metabolite Set	Total	Hits	Expect	P value	Holm P	FDR	Details
Fatty Acyls	4680	24	3.61	3e-13	1.43e-10	1.43E-10	View
Phenols	434	9	0.334	7.89e-11	3.75e-08	1.33E-8	View
Steroids and steroid derivatives	2040	15	1.57	8.37e-11	3.97e-08	1.33E-8	View
Benzene and substituted derivatives	3050	14	2.35	1.31e-07	6.19e-05	1.56E-5	View
Phenylpropanoic acids	78	4	0.06	4.61e-07	0.000217	4.39E-5	View
Carboxylic acids and derivatives	3740	14	2.88	1.46e-06	0.00069	1.1E-4	View
Flavonoids	1800	10	1.39	1.62e-06	0.000763	1.1E-4	View
Purine nucleotides	134	4	0.103	4.01e-06	0.00188	2.39E-4	View
Indoles and derivatives	559	6	0.43	5.49e-06	0.00257	2.9E-4	View
Pyridines and derivatives	418	5	0.322	2.04e-05	0.00951	9.69E-4	View
Purine nucleosides	121	3	0.0931	0.00012	0.0561	0.00521	View
Organooxygen compounds	3160	10	2.43	0.000185	0.0862	0.00735	View
Pyrimidine nucleosides	87	2	0.0669	0.00211	0.979	0.0772	View
Tetrapyrroles and derivatives	103	2	0.0793	0.00294	1	0.0999	View
Hydroxy acids and derivatives	116	2	0.0893	0.00371	1	0.118	View
Quinolines and derivatives	416	3	0.32	0.00422	1	0.126	View
Phthalide isoquinolines	7	1	0.00539	0.00537	1	0.15	View
Cinnamaldehydes	18	1	0.0139	0.0138	1	0.364	View
Cinnamic acids and derivatives	300	2	0.231	0.0227	1	0.569	View
Alkaloids	34	1	0.0262	0.0258	1	0.596	View
Tropane alkaloids	36	1	0.0277	0.0273	1	0.596	View
Naphthalenes	334	2	0.257	0.0277	1	0.596	View
Coumarins and derivatives	341	2	0.262	0.0288	1	0.596	View
Isoflavonoids	397	2	0.305	0.038	1	0.753	View
Tetrahydroisoquinolines	55	1	0.0423	0.0415	1	0.789	View
Indanes	60	1	0.0462	0.0451	1	0.826	View
Benzazepines	81	1	0.0623	0.0605	1	1.0	View
Pyrrolidines	97	1	0.0746	0.072	1	1.0	View
Sterols	99	1	0.0762	0.0734	1	1.0	View
Macrolides and analogues	104	1	0.08	0.077	1	1.0	View
Linear 1,3-diarylpropanoids	106	1	0.0816	0.0784	1	1.0	View
Organonitrogen compounds	618	2	0.476	0.0826	1	1.0	View
Organic sulfuric acids and derivatives	122	1	0.0939	0.0897	1	1.0	View
Lactones	136	1	0.105	0.0994	1	1.0	View
Imidazopyrimidines	198	1	0.152	0.141	1	1.0	View
Phenol ethers	227	1	0.175	0.16	1	1.0	View
Prenol lipids	3830	5	2.94	0.174	1	1.0	View
Diazines	342	1	0.263	0.232	1	1.0	View
Benzopyrans	405	1	0.312	0.268	1	1.0	View
Glycerophospholipids	40000	1	30.8	1	1	1.0	View

## Sheet: D2P5vsD4P5vsTK1P5 
Pathway analysis
Pichia kudriavzevii
Pathway Name	Match Status	p	-log(p)	Holm p	FDR	Impact	Details
Phenylalanine metabolism	3/7	0.0015877	2.7992	0.11908	0.11908	0.375	KEGG
Tryptophan metabolism	5/29	0.0036109	2.4424	0.2672	0.13541	0.36328	KEGG
Purine metabolism	6/67	0.035556	1.4491	1.0	0.88578	0.15214	KEGG
Pyrimidine metabolism	4/37	0.047242	1.3257	1.0	0.88578	0.05629	KEGG
Fructose and mannose metabolism	2/14	0.096105	1.0173	1.0	1.0	0.0	KEGG
Arachidonic acid metabolism	1/4	0.14401	0.84161	1.0	1.0	0.0	KEGG
One carbon pool by folate	2/18	0.14714	0.83226	1.0	1.0	0.0	KEGG
Phenylalanine, tyrosine and tryptophan biosynthesis	2/21	0.1884	0.72493	1.0	1.0	0.02144	KEGG
Ascorbate and aldarate metabolism	1/8	0.26782	0.57216	1.0	1.0	0.0	KEGG
beta-Alanine metabolism	1/12	0.37419	0.42691	1.0	1.0	0.0	KEGG
Starch and sucrose metabolism	1/12	0.37419	0.42691	1.0	1.0	0.0	KEGG
Vitamin B6 metabolism	1/12	0.37419	0.42691	1.0	1.0	0.02381	KEGG
Nicotinate and nicotinamide metabolism	1/12	0.37419	0.42691	1.0	1.0	0.08525	KEGG
Riboflavin metabolism	1/13	0.39834	0.39974	1.0	1.0	0.24242	KEGG
Sphingolipid metabolism	1/14	0.42159	0.37511	1.0	1.0	0.27508	KEGG
Propanoate metabolism	1/15	0.44397	0.35265	1.0	1.0	0.0	KEGG
Butanoate metabolism	1/16	0.46551	0.33208	1.0	1.0	0.0	KEGG
Lysine degradation	1/19	0.52537	0.27953	1.0	1.0	0.0	KEGG
Valine, leucine and isoleucine biosynthesis	1/20	0.54384	0.26453	1.0	1.0	0.06635	KEGG
Pantothenate and CoA biosynthesis	1/22	0.57872	0.23754	1.0	1.0	0.0	KEGG
Amino sugar and nucleotide sugar metabolism	1/23	0.59517	0.22536	1.0	1.0	0.0	KEGG
Pyruvate metabolism	1/23	0.59517	0.22536	1.0	1.0	0.0	KEGG
Folate biosynthesis	1/23	0.59517	0.22536	1.0	1.0	0.0	KEGG
Porphyrin metabolism	1/23	0.59517	0.22536	1.0	1.0	0.05091	KEGG
Glycerophospholipid metabolism	1/32	0.71776	0.14402	1.0	1.0	0.03005	KEGG
Glycine, serine and threonine metabolism	1/33	0.72891	0.13732	1.0	1.0	0.0	KEGG
Cryptococcus neoformans
Pathway Name	Match Status	p	-log(p)	Holm p	FDR	Impact	Details
Phenylalanine metabolism	3/8	0.0019513	2.7097	0.14634	0.14634	0.5	KEGG
Tryptophan metabolism	5/36	0.0067107	2.1732	0.49659	0.25165	0.35115	KEGG
Purine metabolism	6/66	0.023216	1.6342	1.0	0.5804	0.22655	KEGG
One carbon pool by folate	3/22	0.038317	1.4166	1.0	0.71844	0.0	KEGG
Pyrimidine metabolism	4/41	0.050614	1.2957	1.0	0.75922	0.05283	KEGG
Galactose metabolism	2/18	0.12839	0.89148	1.0	1.0	0.0	KEGG
Phenylalanine, tyrosine and tryptophan biosynthesis	2/20	0.15274	0.81604	1.0	1.0	0.0	KEGG
Fructose and mannose metabolism	2/23	0.1908	0.71943	1.0	1.0	0.15741	KEGG
Porphyrin metabolism	2/25	0.21686	0.66381	1.0	1.0	0.04312	KEGG
Ascorbate and aldarate metabolism	1/11	0.32574	0.48712	1.0	1.0	0.0	KEGG
Vitamin B6 metabolism	1/12	0.34962	0.4564	1.0	1.0	0.02381	KEGG
Nicotinate and nicotinamide metabolism	1/12	0.34962	0.4564	1.0	1.0	0.0625	KEGG
Riboflavin metabolism	1/12	0.34962	0.4564	1.0	1.0	0.26667	KEGG
beta-Alanine metabolism	1/13	0.37268	0.42866	1.0	1.0	0.0	KEGG
Glycine, serine and threonine metabolism	2/37	0.37528	0.42565	1.0	1.0	0.0	KEGG
Starch and sucrose metabolism	1/20	0.51328	0.28965	1.0	1.0	0.00943	KEGG
Valine, leucine and isoleucine biosynthesis	1/20	0.51328	0.28965	1.0	1.0	0.06635	KEGG
Propanoate metabolism	1/21	0.53068	0.27517	1.0	1.0	0.0	KEGG
Sphingolipid metabolism	1/22	0.54748	0.26163	1.0	1.0	0.27508	KEGG
Pantothenate and CoA biosynthesis	1/23	0.56369	0.24896	1.0	1.0	0.0	KEGG
Folate biosynthesis	1/23	0.56369	0.24896	1.0	1.0	0.0	KEGG
Lysine degradation	1/25	0.59444	0.22589	1.0	1.0	0.0	KEGG
Pyruvate metabolism	1/25	0.59444	0.22589	1.0	1.0	0.0	KEGG
Amino sugar and nucleotide sugar metabolism	1/30	0.6624	0.17888	1.0	1.0	0.0	KEGG
Glycerophospholipid metabolism	1/33	0.69772	0.15632	1.0	1.0	0.0362	KEGG
Main-class
Metabolite Set	Total	Hits	Expect	P value	Holm P	FDR	Details
Fatty Acyls	4680	29	5.05	5.41E-14	2.57E-11	1.5E-11	View
Benzene and substituted derivatives	3050	24	3.29	6.3E-14	2.99E-11	1.5E-11	View
Indoles and derivatives	559	11	0.602	3.99E-11	1.89E-8	6.34E-9	View
Organooxygen compounds	3160	21	3.4	5.33E-11	2.52E-8	6.35E-9	View
Phenols	434	9	0.468	1.55E-9	7.31E-7	1.48E-7	View
Steroids and steroid derivatives	2040	15	2.2	8.86E-9	4.17E-6	7.03E-7	View
Carboxylic acids and derivatives	3740	19	4.03	3.49E-8	1.64E-5	2.37E-6	View
Flavonoids	1800	13	1.94	1.1E-7	5.15E-5	6.53E-6	View
Phenylpropanoic acids	78	4	0.084	1.76E-6	8.22E-4	9.29E-5	View
Purine nucleosides	121	4	0.13	1.01E-5	0.00471	4.8E-4	View
Purine nucleotides	134	4	0.144	1.51E-5	0.00703	6.53E-4	View
Tetrahydroisoquinolines	55	3	0.0593	3.11E-5	0.0144	0.00123	View
Pyridines and derivatives	418	5	0.45	1.0E-4	0.0466	0.00368	View
Hydroxy acids and derivatives	116	3	0.125	2.86E-4	0.132	0.00972	View
Cinnamic acids and derivatives	300	4	0.323	3.38E-4	0.156	0.0107	View
Naphthalenes	334	4	0.36	5.06E-4	0.233	0.015	View
Isoflavonoids	397	4	0.428	9.6E-4	0.442	0.0269	View
Quinolines and derivatives	416	4	0.448	0.00114	0.523	0.0302	View
Pyrimidine nucleosides	87	2	0.0937	0.00407	1.0	0.102	View
Tetrapyrroles and derivatives	103	2	0.111	0.00565	1.0	0.134	View
Linear 1,3-diarylpropanoids	106	2	0.114	0.00597	1.0	0.135	View
Diazines	342	3	0.368	0.00624	1.0	0.135	View
Lactones	136	2	0.147	0.00965	1.0	0.191	View
Ribonucleoside 3'-phosphates	9	1	0.0097	0.00965	1.0	0.191	View
Cinnamaldehydes	18	1	0.0194	0.0192	1.0	0.366	View
Furofurans	21	1	0.0226	0.0224	1.0	0.41	View
Furans	30	1	0.0323	0.0318	1.0	0.561	View
Alkaloids	34	1	0.0366	0.036	1.0	0.612	View
Tropane alkaloids	36	1	0.0388	0.0381	1.0	0.625	View
Coumarins and derivatives	341	2	0.367	0.0528	1.0	0.838	View
Indanes	60	1	0.0646	0.0626	1.0	0.962	View
Morphinans	66	1	0.0711	0.0687	1.0	1.0	View
Isoquinolines and derivatives	78	1	0.084	0.0807	1.0	1.0	View
Benzazepines	81	1	0.0873	0.0836	1.0	1.0	View
Pyrrolidines	97	1	0.105	0.0993	1.0	1.0	View
Sterols	99	1	0.107	0.101	1.0	1.0	View
Pteridines and derivatives	100	1	0.108	0.102	1.0	1.0	View
Macrolides and analogues	104	1	0.112	0.106	1.0	1.0	View
Prenol lipids	3830	7	4.12	0.122	1.0	1.0	View
Organic sulfuric acids and derivatives	122	1	0.131	0.123	1.0	1.0	View
Organonitrogen compounds	618	2	0.666	0.144	1.0	1.0	View
Unsaturated hydrocarbons	145	1	0.156	0.145	1.0	1.0	View
Imidazopyrimidines	198	1	0.213	0.192	1.0	1.0	View
Stilbenes	230	1	0.248	0.22	1.0	1.0	View
Benzopyrans	405	1	0.436	0.354	1.0	1.0	View
Glycerophospholipids	40000	3	43.1	1.0	1.0	1.0

## Sheet: D2P9vsD4P9vsTK1P9 final 
Pathway analysis
Pichia kudriavzevii
Pathway Name	Match Status	P-value	-log(p)	Holm p	FDR	Impact	Details
Phenylalanine metabolism	3/7	0.0018911	2.7233	0.14183	0.13667	0.375	KEGG
Purine metabolism	8/67	0.0036445	2.4384	0.26969	0.13667	0.16039	KEGG
Tryptophan metabolism	4/29	0.025744	1.5893	1.0	0.6436	0.36328	KEGG
Fructose and mannose metabolism	2/14	0.10633	0.97334	1.0	1.0	0.0	KEGG
Arachidonic acid metabolism	1/4	0.15221	0.81757	1.0	1.0	0.0	KEGG
One carbon pool by folate	2/18	0.16186	0.79086	1.0	1.0	0.0	KEGG
Pyrimidine metabolism	3/37	0.18378	0.7357	1.0	1.0	0.05629	KEGG
Valine, leucine and isoleucine biosynthesis	2/20	0.19134	0.7182	1.0	1.0	0.16746	KEGG
Phenylalanine, tyrosine and tryptophan biosynthesis	2/21	0.20636	0.68538	1.0	1.0	0.02144	KEGG
Pantothenate and CoA biosynthesis	2/22	0.22151	0.65461	1.0	1.0	0.07411	KEGG
Ascorbate and aldarate metabolism	1/8	0.28181	0.55005	1.0	1.0	0.0	KEGG
Starch and sucrose metabolism	1/12	0.39208	0.40663	1.0	1.0	0.0	KEGG
Vitamin B6 metabolism	1/12	0.39208	0.40663	1.0	1.0	0.02381	KEGG
Nicotinate and nicotinamide metabolism	1/12	0.39208	0.40663	1.0	1.0	0.08525	KEGG
Riboflavin metabolism	1/13	0.41696	0.3799	1.0	1.0	0.24242	KEGG
Sphingolipid metabolism	1/14	0.44086	0.3557	1.0	1.0	0.27508	KEGG
Butanoate metabolism	1/16	0.48583	0.31352	1.0	1.0	0.0	KEGG
Valine, leucine and isoleucine degradation	1/18	0.52728	0.27796	1.0	1.0	0.0	KEGG
Lysine degradation	1/19	0.54676	0.2622	1.0	1.0	0.0	KEGG
Amino sugar and nucleotide sugar metabolism	1/23	0.6172	0.20957	1.0	1.0	0.0	KEGG
Pyruvate metabolism	1/23	0.6172	0.20957	1.0	1.0	0.0	KEGG
Folate biosynthesis	1/23	0.6172	0.20957	1.0	1.0	0.0	KEGG
Porphyrin metabolism	1/23	0.6172	0.20957	1.0	1.0	0.05091	KEGG
Steroid biosynthesis	1/29	0.70333	0.15284	1.0	1.0	0.07344	KEGG
Glycerophospholipid metabolism	1/32	0.73901	0.13135	1.0	1.0	0.03005	KEGG
Glycine, serine and threonine metabolism	1/33	0.74995	0.12497	1.0	1.0	0.0	KEGG
Aspergillus clavatus
Pathway Name	Match Status	P-value	-log(p)	Holm p	FDR	Impact	Details
Purine metabolism	8/72	0.0024111	2.6178	0.20976	0.17221	0.19828	KEGG
Phenylalanine metabolism	3/10	0.0039589	2.4024	0.34046	0.17221	0.6129	KEGG
Tryptophan metabolism	4/37	0.036225	1.441	1.0	0.74283	0.21496	KEGG
One carbon pool by folate	3/22	0.038023	1.4199	1.0	0.74283	0.0	KEGG
Phenylalanine, tyrosine and tryptophan biosynthesis	3/23	0.042691	1.3697	1.0	0.74283	0.01907	KEGG
Galactose metabolism	3/27	0.064084	1.1933	1.0	0.92921	0.0373	KEGG
Biosynthesis of siderophore group nonribosomal peptides	1/3	0.10096	0.99587	1.0	1.0	0.0	KEGG
Indole alkaloid biosynthesis	1/3	0.10096	0.99587	1.0	1.0	1.0	KEGG
Arachidonic acid metabolism	1/4	0.13235	0.87829	1.0	1.0	0.0	KEGG
Valine, leucine and isoleucine biosynthesis	2/20	0.15155	0.81946	1.0	1.0	0.16746	KEGG
Pyrimidine metabolism	3/41	0.16785	0.77508	1.0	1.0	0.08755	KEGG
Pantothenate and CoA biosynthesis	2/23	0.1893	0.72285	1.0	1.0	0.1199	KEGG
Fructose and mannose metabolism	2/25	0.21516	0.66724	1.0	1.0	0.22272	KEGG
Biosynthesis of various other secondary metabolites	1/7	0.22024	0.6571	1.0	1.0	0.0	KEGG
Ascorbate and aldarate metabolism	1/9	0.27396	0.56232	1.0	1.0	0.0	KEGG
Nicotinate and nicotinamide metabolism	1/12	0.34783	0.45864	1.0	1.0	0.01972	KEGG
Vitamin B6 metabolism	1/12	0.34783	0.45864	1.0	1.0	0.02381	KEGG
Riboflavin metabolism	1/12	0.34783	0.45864	1.0	1.0	0.26667	KEGG
Glycine, serine and threonine metabolism	2/37	0.37239	0.429	1.0	1.0	0.0	KEGG
Starch and sucrose metabolism	1/22	0.54491	0.26367	1.0	1.0	0.00737	KEGG
Lysine degradation	1/23	0.56108	0.25098	1.0	1.0	0.0	KEGG
Porphyrin metabolism	1/23	0.56108	0.25098	1.0	1.0	0.05091	KEGG
Pyruvate metabolism	1/24	0.57668	0.23906	1.0	1.0	0.0	KEGG
Sphingolipid metabolism	1/24	0.57668	0.23906	1.0	1.0	0.25	KEGG
Folate biosynthesis	1/30	0.65957	0.18074	1.0	1.0	0.0	KEGG
Tyrosine metabolism	1/32	0.6835	0.16526	1.0	1.0	0.0	KEGG
Amino sugar and nucleotide sugar metabolism	1/33	0.69485	0.15811	1.0	1.0	0.0	KEGG
Steroid biosynthesis	1/34	0.7058	0.15132	1.0	1.0	0.0666	KEGG
Glycerophospholipid metabolism	1/35	0.71636	0.14487	1.0	1.0	0.05646	KEGG
Valine, leucine and isoleucine degradation	1/36	0.72656	0.13873	1.0	1.0	0.01075	KEGG
Main-class
Metabolite Set	Total	Hits	Expect	P value	Holm P	FDR	Details
Fatty Acyls	4680	30	5.36	4.12E-14	1.96E-11	1.96E-11	View
Benzene and substituted derivatives	3050	24	3.49	2.4E-13	1.14E-10	5.71E-11	View
Indoles and derivatives	559	12	0.64	3.81E-12	1.8E-9	4.95E-10	View
Steroids and steroid derivatives	2040	19	2.33	4.66E-12	2.2E-9	4.95E-10	View
Phenols	434	11	0.497	5.19E-12	2.45E-9	4.95E-10	View
Organooxygen compounds	3160	21	3.61	1.65E-10	7.78E-8	1.31E-8	View
Flavonoids	1800	16	2.06	4.68E-10	2.2E-7	3.18E-8	View
Carboxylic acids and derivatives	3740	21	4.29	3.38E-9	1.58E-6	2.01E-7	View
Phenylpropanoic acids	78	4	0.0893	2.23E-6	0.00105	1.18E-4	View
Purine nucleosides	121	4	0.139	1.28E-5	0.00598	6.09E-4	View
Purine nucleotides	134	4	0.153	1.91E-5	0.00891	8.28E-4	View
Pyridines and derivatives	418	5	0.478	1.33E-4	0.0619	0.00528	View
Naphthalenes	334	4	0.382	6.34E-4	0.294	0.0232	View
Isoflavonoids	397	4	0.454	0.0012	0.556	0.0408	View
Quinolines and derivatives	416	4	0.476	0.00142	0.658	0.0452	View
Tetrahydroisoquinolines	55	2	0.063	0.00186	0.858	0.0554	View
Pyrimidine nucleosides	87	2	0.0996	0.00458	1.0	0.128	View
Cinnamic acids and derivatives	300	3	0.343	0.00514	1.0	0.136	View
Tetrapyrroles and derivatives	103	2	0.118	0.00635	1.0	0.158	View
Linear 1,3-diarylpropanoids	106	2	0.121	0.00671	1.0	0.158	View
Coumarins and derivatives	341	3	0.39	0.0073	1.0	0.158	View
Diazines	342	3	0.391	0.00736	1.0	0.158	View
Phthalide isoquinolines	7	1	0.00801	0.00799	1.0	0.158	View
Hydroxy acids and derivatives	116	2	0.133	0.00799	1.0	0.158	View
Ribonucleoside 3'-phosphates	9	1	0.0103	0.0103	1.0	0.195	View
Lactones	136	2	0.156	0.0108	1.0	0.198	View
Cinnamaldehydes	18	1	0.0206	0.0204	1.0	0.36	View
Imidazopyrimidines	198	2	0.227	0.022	1.0	0.373	View
Furofurans	21	1	0.024	0.0238	1.0	0.39	View
Prenol lipids	3830	9	4.38	0.0334	1.0	0.516	View
Furans	30	1	0.0343	0.0338	1.0	0.516	View
Organonitrogen compounds	618	3	0.707	0.0347	1.0	0.516	View
Alkaloids	34	1	0.0389	0.0382	1.0	0.551	View
Tropane alkaloids	36	1	0.0412	0.0404	1.0	0.566	View
Pyrans	53	1	0.0607	0.0589	1.0	0.801	View
Indanes	60	1	0.0687	0.0664	1.0	0.878	View
Isoquinolines and derivatives	78	1	0.0893	0.0855	1.0	1.0	View
Benzazepines	81	1	0.0927	0.0886	1.0	1.0	View
Sterols	99	1	0.113	0.107	1.0	1.0	View
Pteridines and derivatives	100	1	0.114	0.108	1.0	1.0	View
Macrolides and analogues	104	1	0.119	0.112	1.0	1.0	View
Keto acids and derivatives	114	1	0.13	0.122	1.0	1.0	View
Unsaturated hydrocarbons	145	1	0.166	0.153	1.0	1.0	View
Benzopyrans	405	1	0.464	0.371	1.0	1.0	View
Glycerophospholipids	40000	3	45.8	1.0	1.0	1.0

## Sheet: D2P10vsD4P10vsTK1P1
Pathway analysis
Pichia kudriavzevii
Pathway Name	Match Status	P-value	-log(p)	Holm p	FDR	Impact	Details
Phenylalanine metabolism	3/7	0.0014485	2.8391	0.10864	0.073811	0.375	KEGG
Purine metabolism	8/67	0.0019683	2.7059	0.14565	0.073811	0.15447	KEGG
Tryptophan metabolism	4/29	0.018963	1.7221	1.0	0.47408	0.07812	KEGG
Arachidonic acid metabolism	1/4	0.13989	0.85421	1.0	1.0	0.0	KEGG
One carbon pool by folate	2/18	0.13991	0.85415	1.0	1.0	0.0	KEGG
Pyrimidine metabolism	3/37	0.15178	0.8188	1.0	1.0	0.05629	KEGG
Phenylalanine, tyrosine and tryptophan biosynthesis	2/21	0.17951	0.7459	1.0	1.0	0.02144	KEGG
Pantothenate and CoA biosynthesis	2/22	0.1931	0.71421	1.0	1.0	0.07411	KEGG
Ascorbate and aldarate metabolism	1/8	0.26074	0.5838	1.0	1.0	0.0	KEGG
Starch and sucrose metabolism	1/12	0.36506	0.43763	1.0	1.0	0.0	KEGG
Vitamin B6 metabolism	1/12	0.36506	0.43763	1.0	1.0	0.02381	KEGG
Nicotinate and nicotinamide metabolism	1/12	0.36506	0.43763	1.0	1.0	0.08525	KEGG
Riboflavin metabolism	1/13	0.38883	0.41024	1.0	1.0	0.24242	KEGG
Fructose and mannose metabolism	1/14	0.41173	0.38539	1.0	1.0	0.0	KEGG
Sphingolipid metabolism	1/14	0.41173	0.38539	1.0	1.0	0.27508	KEGG
Butanoate metabolism	1/16	0.45506	0.34193	1.0	1.0	0.0	KEGG
Valine, leucine and isoleucine degradation	1/18	0.4953	0.30513	1.0	1.0	0.0	KEGG
Lysine degradation	1/19	0.51432	0.28877	1.0	1.0	0.0	KEGG
Valine, leucine and isoleucine biosynthesis	1/20	0.53265	0.27356	1.0	1.0	0.10111	KEGG
Amino sugar and nucleotide sugar metabolism	1/23	0.5837	0.23381	1.0	1.0	0.0	KEGG
Folate biosynthesis	1/23	0.5837	0.23381	1.0	1.0	0.0	KEGG
Porphyrin metabolism	1/23	0.5837	0.23381	1.0	1.0	0.05091	KEGG
Steroid biosynthesis	1/29	0.6701	0.17386	1.0	1.0	0.07344	KEGG
Glycine, serine and threonine metabolism	1/33	0.71776	0.14402	1.0	1.0	0.0	KEGG
Coccidioides immitis
Pathway Name	Match Status	P-value	-log(p)	Holm p	FDR	Impact	Details
Purine metabolism	8/71	0.0010327	2.986	0.085712	0.085712	0.16982	KEGG
Phenylalanine metabolism	3/9	0.0020859	2.6807	0.17104	0.086563	0.22857	KEGG
Tryptophan metabolism	4/34	0.01921	1.7165	1.0	0.53147	0.13333	KEGG
One carbon pool by folate	3/22	0.028917	1.5389	1.0	0.60002	0.0	KEGG
Arachidonic acid metabolism	1/4	0.11997	0.92094	1.0	1.0	0.0	KEGG
Phenylalanine, tyrosine and tryptophan biosynthesis	2/21	0.13859	0.85826	1.0	1.0	0.02144	KEGG
Pantothenate and CoA biosynthesis	2/21	0.13859	0.85826	1.0	1.0	0.1199	KEGG
Ascorbate and aldarate metabolism	1/8	0.22592	0.64604	1.0	1.0	0.0	KEGG
Caffeine metabolism	1/10	0.27415	0.562	1.0	1.0	0.0	KEGG
Pyrimidine metabolism	2/34	0.28964	0.53814	1.0	1.0	0.06592	KEGG
Nicotinate and nicotinamide metabolism	1/12	0.31947	0.49558	1.0	1.0	0.01972	KEGG
Vitamin B6 metabolism	1/12	0.31947	0.49558	1.0	1.0	0.02381	KEGG
Riboflavin metabolism	1/12	0.31947	0.49558	1.0	1.0	0.26667	KEGG
Glycine, serine and threonine metabolism	2/38	0.33707	0.47228	1.0	1.0	0.0	KEGG
Starch and sucrose metabolism	1/18	0.43955	0.35699	1.0	1.0	0.0	KEGG
Fructose and mannose metabolism	1/19	0.45745	0.33965	1.0	1.0	0.14032	KEGG
Valine, leucine and isoleucine biosynthesis	1/20	0.4748	0.32349	1.0	1.0	0.10111	KEGG
Lysine degradation	1/23	0.52368	0.28093	1.0	1.0	0.0	KEGG
Sphingolipid metabolism	1/23	0.52368	0.28093	1.0	1.0	0.22596	KEGG
Porphyrin metabolism	1/24	0.53897	0.26843	1.0	1.0	0.04806	KEGG
Amino sugar and nucleotide sugar metabolism	1/28	0.59551	0.22511	1.0	1.0	0.0	KEGG
Folate biosynthesis	1/30	0.6212	0.20677	1.0	1.0	0.0	KEGG
Tyrosine metabolism	1/32	0.6453	0.19024	1.0	1.0	0.0	KEGG
Valine, leucine and isoleucine degradation	1/37	0.69923	0.15538	1.0	1.0	0.01007	KEGG
Steroid biosynthesis	1/41	0.73657	0.13279	1.0	1.0	0.07925	KEGG
Main-class
Metabolite Set	Total	Hits	Expect	P value	Holm P	FDR	Details
Fatty Acyls	4680	29	5.2	1.2E-13	5.73E-11	3.34E-11	View
Phenols	434	12	0.482	1.4E-13	6.67E-11	3.34E-11	View
Steroids and steroid derivatives	2040	20	2.26	2.85E-13	1.35E-10	4.52E-11	View
Indoles and derivatives	559	12	0.621	2.68E-12	1.27E-9	3.19E-10	View
Benzene and substituted derivatives	3050	21	3.39	5.21E-11	2.46E-8	4.96E-9	View
Carboxylic acids and derivatives	3740	21	4.16	1.98E-9	9.31E-7	1.57E-7	View
Organooxygen compounds	3160	19	3.51	3.86E-9	1.82E-6	2.63E-7	View
Purine nucleosides	121	6	0.134	6.08E-9	2.85E-6	3.62E-7	View
Flavonoids	1800	14	2.0	2.09E-8	9.8E-6	1.11E-6	View
Phenylpropanoic acids	78	4	0.0867	1.98E-6	9.27E-4	9.45E-5	View
Purine nucleotides	134	4	0.149	1.7E-5	0.00793	7.36E-4	View
Tetrahydroisoquinolines	55	3	0.0611	3.4E-5	0.0158	0.00135	View
Pyridines and derivatives	418	5	0.464	1.16E-4	0.0538	0.00424	View
Cinnamic acids and derivatives	300	4	0.333	3.8E-4	0.176	0.0129	View
Naphthalenes	334	4	0.371	5.67E-4	0.262	0.018	View
Isoflavonoids	397	4	0.441	0.00108	0.496	0.032	View
Quinolines and derivatives	416	4	0.462	0.00128	0.587	0.0358	View
Pyrimidine nucleosides	87	2	0.0967	0.00432	1.0	0.114	View
Tetrapyrroles and derivatives	103	2	0.114	0.006	1.0	0.15	View
Linear 1,3-diarylpropanoids	106	2	0.118	0.00634	1.0	0.151	View
Diazines	342	3	0.38	0.00678	1.0	0.154	View
Hydroxy acids and derivatives	116	2	0.129	0.00754	1.0	0.16	View
Phthalide isoquinolines	7	1	0.00778	0.00775	1.0	0.16	View
Lactones	136	2	0.151	0.0102	1.0	0.203	View
Cinnamaldehydes	18	1	0.02	0.0198	1.0	0.377	View
Imidazopyrimidines	198	2	0.22	0.0208	1.0	0.38	View
Furofurans	21	1	0.0233	0.0231	1.0	0.407	View
Organonitrogen compounds	618	3	0.687	0.0322	1.0	0.538	View
Furans	30	1	0.0333	0.0328	1.0	0.538	View
Alkaloids	34	1	0.0378	0.0371	1.0	0.589	View
Tropane alkaloids	36	1	0.04	0.0392	1.0	0.602	View
Coumarins and derivatives	341	2	0.379	0.0557	1.0	0.829	View
Indanes	60	1	0.0667	0.0645	1.0	0.918	View
Prenol lipids	3830	8	4.25	0.0656	1.0	0.918	View
Morphinans	66	1	0.0733	0.0707	1.0	0.962	View
Isoquinolines and derivatives	78	1	0.0867	0.0831	1.0	1.0	View
Sterols	99	1	0.11	0.104	1.0	1.0	View
Pteridines and derivatives	100	1	0.111	0.105	1.0	1.0	View
Macrolides and analogues	104	1	0.116	0.109	1.0	1.0	View
Keto acids and derivatives	114	1	0.127	0.119	1.0	1.0	View
Unsaturated hydrocarbons	145	1	0.161	0.149	1.0	1.0	View
Phenol ethers	227	1	0.252	0.223	1.0	1.0	View
Benzopyrans	405	1	0.45	0.363	1.0	1.0	View
Glycerophospholipids	40000	1	44.5	1.0	1.0	1.0

## Sheet: D2P11vsD4P11vsTK1P11
Pathway analysis
Pichia kudriavzevii
Pathway Name	Match Status	P-value	-log(p)	Holm p	FDR	Impact	Details
Phenylalanine metabolism	3/7	0.0018911	2.7233	0.14183	0.14183	0.375	KEGG
Tryptophan metabolism	5/29	0.0047109	2.3269	0.34861	0.17666	0.36328	KEGG
Purine metabolism	7/67	0.01411	1.8505	1.0	0.35276	0.15214	KEGG
Valine, leucine and isoleucine biosynthesis	3/20	0.04288	1.3677	1.0	0.804	0.16746	KEGG
Arachidonic acid metabolism	1/4	0.15221	0.81757	1.0	1.0	0.0	KEGG
One carbon pool by folate	2/18	0.16186	0.79086	1.0	1.0	0.0	KEGG
Pyrimidine metabolism	3/37	0.18378	0.7357	1.0	1.0	0.05629	KEGG
Phenylalanine, tyrosine and tryptophan biosynthesis	2/21	0.20636	0.68538	1.0	1.0	0.02144	KEGG
Pantothenate and CoA biosynthesis	2/22	0.22151	0.65461	1.0	1.0	0.07411	KEGG
Ascorbate and aldarate metabolism	1/8	0.28181	0.55005	1.0	1.0	0.0	KEGG
Glycine, serine and threonine metabolism	2/33	0.38895	0.41011	1.0	1.0	0.10813	KEGG
Vitamin B6 metabolism	1/12	0.39208	0.40663	1.0	1.0	0.02381	KEGG
Nicotinate and nicotinamide metabolism	1/12	0.39208	0.40663	1.0	1.0	0.08525	KEGG
Riboflavin metabolism	1/13	0.41696	0.3799	1.0	1.0	0.24242	KEGG
Fructose and mannose metabolism	1/14	0.44086	0.3557	1.0	1.0	0.0	KEGG
Sphingolipid metabolism	1/14	0.44086	0.3557	1.0	1.0	0.27508	KEGG
Butanoate metabolism	1/16	0.48583	0.31352	1.0	1.0	0.0	KEGG
Valine, leucine and isoleucine degradation	1/18	0.52728	0.27796	1.0	1.0	0.0	KEGG
Lysine degradation	1/19	0.54676	0.2622	1.0	1.0	0.0	KEGG
Pyruvate metabolism	1/23	0.6172	0.20957	1.0	1.0	0.0	KEGG
Folate biosynthesis	1/23	0.6172	0.20957	1.0	1.0	0.0	KEGG
Porphyrin metabolism	1/23	0.6172	0.20957	1.0	1.0	0.05091	KEGG
Steroid biosynthesis	1/29	0.70333	0.15284	1.0	1.0	0.07344	KEGG
Glycerophospholipid metabolism	1/32	0.73901	0.13135	1.0	1.0	0.03005	KEGG
Aspergillus niger
Pathway Name	Match Status	P-value	-log(p)	Holm p	FDR	Impact	Details
Phenylalanine metabolism	3/10	0.0042554	2.3711	0.36171	0.36171	0.6129	KEGG
Tryptophan metabolism	5/38	0.0094721	2.0236	0.79565	0.40256	0.35526	KEGG
Purine metabolism	6/67	0.02793	1.5539	1.0	0.66995	0.17628	KEGG
Valine, leucine and isoleucine biosynthesis	3/20	0.031527	1.5013	1.0	0.66995	0.16746	KEGG
Phenylalanine, tyrosine and tryptophan biosynthesis	3/23	0.045485	1.3421	1.0	0.71853	0.0363	KEGG
One carbon pool by folate	3/24	0.05072	1.2948	1.0	0.71853	0.0	KEGG
Biosynthesis of siderophore group nonribosomal peptides	1/3	0.10336	0.98564	1.0	1.0	0.0	KEGG
Glycine, serine and threonine metabolism	3/38	0.15037	0.82285	1.0	1.0	0.10183	KEGG
Pyrimidine metabolism	3/40	0.16784	0.77511	1.0	1.0	0.05657	KEGG
C5-Branched dibasic acid metabolism	1/6	0.19627	0.70714	1.0	1.0	0.0	KEGG
Pantothenate and CoA biosynthesis	2/23	0.19662	0.70637	1.0	1.0	0.1199	KEGG
Galactose metabolism	2/27	0.25017	0.60177	1.0	1.0	0.03997	KEGG
Caffeine metabolism	1/10	0.30567	0.51474	1.0	1.0	0.0	KEGG
Ascorbate and aldarate metabolism	1/12	0.35478	0.45004	1.0	1.0	0.0	KEGG
Arachidonic acid metabolism	1/12	0.35478	0.45004	1.0	1.0	0.0	KEGG
Nicotinate and nicotinamide metabolism	1/12	0.35478	0.45004	1.0	1.0	0.01972	KEGG
Vitamin B6 metabolism	1/12	0.35478	0.45004	1.0	1.0	0.02381	KEGG
Tyrosine metabolism	2/36	0.37096	0.43068	1.0	1.0	0.0	KEGG
Riboflavin metabolism	1/14	0.40049	0.3974	1.0	1.0	0.23529	KEGG
Lysine degradation	1/23	0.57	0.24412	1.0	1.0	0.0	KEGG
Pyruvate metabolism	1/24	0.58566	0.23236	1.0	1.0	0.0	KEGG
Sphingolipid metabolism	1/24	0.58566	0.23236	1.0	1.0	0.25	KEGG
Fructose and mannose metabolism	1/26	0.61532	0.2109	1.0	1.0	0.04416	KEGG
Porphyrin metabolism	1/26	0.61532	0.2109	1.0	1.0	0.04806	KEGG
Folate biosynthesis	1/28	0.64291	0.19185	1.0	1.0	0.0	KEGG
Steroid biosynthesis	1/32	0.69242	0.15963	1.0	1.0	0.07112	KEGG
Glycerophospholipid metabolism	1/34	0.71459	0.14594	1.0	1.0	0.05365	KEGG
Valine, leucine and isoleucine degradation	1/36	0.73521	0.13359	1.0	1.0	0.01181	KEGG
Main-class
Metabolite Set	Total	Hits	Expect	P value	Holm P	FDR	Details
Indoles and derivatives	559	13	0.659	2.52E-13	1.2E-10	6.48E-11	View
Phenols	434	12	0.511	2.82E-13	1.34E-10	6.48E-11	View
Benzene and substituted derivatives	3050	24	3.6	4.52E-13	2.14E-10	6.48E-11	View
Fatty Acyls	4680	29	5.52	5.45E-13	2.58E-10	6.48E-11	View
Organooxygen compounds	3160	24	3.72	9.03E-13	4.26E-10	8.6E-11	View
Steroids and steroid derivatives	2040	18	2.4	6.65E-11	3.13E-8	5.27E-9	View
Flavonoids	1800	16	2.12	7.14E-10	3.36E-7	4.86E-8	View
Carboxylic acids and derivatives	3740	22	4.41	1.04E-9	4.88E-7	6.19E-8	View
Purine nucleosides	121	5	0.143	3.88E-7	1.81E-4	2.05E-5	View
Phenylpropanoic acids	78	4	0.0919	2.51E-6	0.00117	1.19E-4	View
Purine nucleotides	134	4	0.158	2.14E-5	0.00998	9.27E-4	View
Cinnamic acids and derivatives	300	4	0.353	4.73E-4	0.22	0.0188	View
Naphthalenes	334	4	0.394	7.07E-4	0.328	0.0259	View
Pyridines and derivatives	418	4	0.493	0.00161	0.746	0.0548	View
Tetrahydroisoquinolines	55	2	0.0648	0.00197	0.91	0.0625	View
Pyrimidine nucleosides	87	2	0.103	0.00484	1.0	0.144	View
Tetrapyrroles and derivatives	103	2	0.121	0.00672	1.0	0.188	View
Linear 1,3-diarylpropanoids	106	2	0.125	0.0071	1.0	0.188	View
Diazines	342	3	0.403	0.00797	1.0	0.191	View
Phthalide isoquinolines	7	1	0.00825	0.00822	1.0	0.191	View
Hydroxy acids and derivatives	116	2	0.137	0.00844	1.0	0.191	View
Ribonucleoside 3'-phosphates	9	1	0.0106	0.0106	1.0	0.228	View
Lactones	136	2	0.16	0.0114	1.0	0.236	View
Isoflavonoids	397	3	0.468	0.0119	1.0	0.236	View
Quinolines and derivatives	416	3	0.49	0.0135	1.0	0.257	View
Prenol lipids	3830	10	4.51	0.0163	1.0	0.298	View
Cinnamaldehydes	18	1	0.0212	0.021	1.0	0.37	View
Imidazopyrimidines	198	2	0.233	0.0232	1.0	0.394	View
Furofurans	21	1	0.0247	0.0245	1.0	0.401	View
Furans	30	1	0.0353	0.0348	1.0	0.551	View
Organonitrogen compounds	618	3	0.728	0.0373	1.0	0.573	View
Alkaloids	34	1	0.0401	0.0393	1.0	0.585	View
Tropane alkaloids	36	1	0.0424	0.0416	1.0	0.599	View
Pyrans	53	1	0.0625	0.0606	1.0	0.841	View
Coumarins and derivatives	341	2	0.402	0.0618	1.0	0.841	View
Indanes	60	1	0.0707	0.0683	1.0	0.903	View
Isoquinolines and derivatives	78	1	0.0919	0.0879	1.0	1.0	View
Benzazepines	81	1	0.0954	0.0911	1.0	1.0	View
Pyrrolidines	97	1	0.114	0.108	1.0	1.0	View
Sterols	99	1	0.117	0.11	1.0	1.0	View
Pteridines and derivatives	100	1	0.118	0.111	1.0	1.0	View
Macrolides and analogues	104	1	0.123	0.115	1.0	1.0	View
Keto acids and derivatives	114	1	0.134	0.126	1.0	1.0	View
Organic sulfuric acids and derivatives	122	1	0.144	0.134	1.0	1.0	View
Unsaturated hydrocarbons	145	1	0.171	0.157	1.0	1.0	View
Phenol ethers	227	1	0.267	0.235	1.0	1.0	View
Stilbenes	230	1	0.271	0.238	1.0	1.0	View
Benzopyrans	405	1	0.477	0.38	1.0	1.0	View
Glycerophospholipids	40000	3	47.2	1.0	1.0	1.0

## Sheet: KD2vsD2
Main-class
Metabolite Set	Total	Hits	Expect	P value	Holm P	FDR	Details
Carboxylic acids and derivatives	3740	65	8.16	1.0999999999999998E-37	5.249999999999999E-35	5.249999999999999E-35	View
Benzene and substituted derivatives	3050	48	6.65	4.1000000000000004E-26	1.9499999999999997E-23	9.75E-24	View
Fatty Acyls	4680	54	10.2	5.35E-23	2.54E-20	8.49E-21	View
Phenols	434	21	0.946	1.02E-21	4.81E-19	1.21E-19	View
Organooxygen compounds	3160	39	6.87	7.32E-18	3.46E-15	6.97E-16	View
Indoles and derivatives	559	19	1.22	5.97E-17	2.81E-14	4.73E-15	View
Purine nucleosides	121	9	0.264	9.3E-12	4.37E-9	6.33E-10	View
Imidazopyrimidines	198	8	0.431	1.69E-8	7.92E-6	1.0E-6	View
Steroids and steroid derivatives	2040	20	4.44	3.96E-8	1.85E-5	1.9E-6	View
Pyridines and derivatives	418	10	0.911	3.99E-8	1.86E-5	1.9E-6	View
Flavonoids	1800	18	3.92	1.44E-7	6.7E-5	6.06E-6	View
Tetrahydroisoquinolines	55	5	0.12	1.53E-7	7.1E-5	6.06E-6	View
Hydroxy acids and derivatives	116	6	0.253	2.51E-7	1.16E-4	9.18E-6	View
Cinnamic acids and derivatives	300	8	0.654	4.06E-7	1.88E-4	1.38E-5	View
Phenylpropanoic acids	78	5	0.17	8.89E-7	4.11E-4	2.82E-5	View
Purine nucleotides	134	5	0.292	1.27E-5	0.00587	3.78E-4	View
Pyrimidine nucleosides	87	4	0.19	4.29E-5	0.0197	0.0012	View
Organonitrogen compounds	618	8	1.35	7.59E-5	0.0348	0.00201	View
Carboximidic acids and derivatives	38	3	0.0828	8.19E-5	0.0375	0.00205	View
Keto acids and derivatives	114	4	0.248	1.23E-4	0.0561	0.00292	View
Lactones	136	4	0.296	2.42E-4	0.11	0.00547	View
Isoflavonoids	397	6	0.865	2.65E-4	0.12	0.00573	View
Cinnamaldehydes	18	2	0.0392	7.08E-4	0.321	0.0147	View
Naphthalenes	334	5	0.728	8.98E-4	0.407	0.0178	View
Coumarins and derivatives	341	5	0.743	9.84E-4	0.445	0.0187	View
Pteridines and derivatives	100	3	0.218	0.00142	0.64	0.026	View
Phenol ethers	227	4	0.495	0.00163	0.735	0.0288	View
Furans	30	2	0.0654	0.00198	0.888	0.0336	View
Quinolines and derivatives	416	5	0.906	0.00234	1.0	0.0385	View
Pyrans	53	2	0.115	0.00606	1.0	0.0962	View
Indolonaphthyridine alkaloids	4	1	0.00871	0.00869	1.0	0.133	View
Benzocycloheptapyridines	7	1	0.0153	0.0152	1.0	0.212	View
Amaryllidaceae alkaloids	7	1	0.0153	0.0152	1.0	0.212	View
Phthalide isoquinolines	7	1	0.0153	0.0152	1.0	0.212	View
Tetrapyrroles and derivatives	103	2	0.224	0.0215	1.0	0.292	View
Prenol lipids	3830	15	8.34	0.0224	1.0	0.292	View
Linear 1,3-diarylpropanoids	106	2	0.231	0.0227	1.0	0.292	View
Kavalactones	20	1	0.0436	0.0427	1.0	0.535	View
Furofurans	21	1	0.0458	0.0448	1.0	0.546	View
Isobenzofurans	23	1	0.0501	0.0489	1.0	0.582	View
Non-metal oxoanionic compounds	28	1	0.061	0.0592	1.0	0.688	View
Alkaloids	34	1	0.0741	0.0715	1.0	0.81	View
Tropane alkaloids	36	1	0.0784	0.0755	1.0	0.836	View
Azoles	462	3	1.01	0.0811	1.0	0.877	View
Indanes	60	1	0.131	0.123	1.0	1.0	View
Morphinans	66	1	0.144	0.134	1.0	1.0	View
Pyrimidine nucleotides	77	1	0.168	0.155	1.0	1.0	View
Organic phosphoric acids and derivatives	93	1	0.203	0.184	1.0	1.0	View
Pyrrolidines	97	1	0.211	0.191	1.0	1.0	View
Sterols	99	1	0.216	0.194	1.0	1.0	View
Benzodioxoles	103	1	0.224	0.201	1.0	1.0	View
Macrolides and analogues	104	1	0.227	0.203	1.0	1.0	View
Phenanthrenes and derivatives	105	1	0.229	0.205	1.0	1.0	View
Benzopyrans	405	2	0.882	0.221	1.0	1.0	View
Peptidomimetics	121	1	0.264	0.232	1.0	1.0	View
Organic sulfuric acids and derivatives	122	1	0.266	0.234	1.0	1.0	View
2-arylbenzofuran flavonoids	128	1	0.279	0.244	1.0	1.0	View
Unsaturated hydrocarbons	145	1	0.316	0.271	1.0	1.0	View
Piperidines	160	1	0.349	0.295	1.0	1.0	View
Stilbenes	230	1	0.501	0.395	1.0	1.0	View
Diazines	342	1	0.745	0.526	1.0	1.0	View
Glycerophospholipids	40000	4	87.2	1.0	1.0	1.0	View
Glycerolipids	42900	2	93.4	1.0	1.0	1.0

## Sheet: KD4vsD4 
Main-class
Metabolite Set	Total	Hits	Expect	P value	Holm P	FDR	Details
Carboxylic acids and derivatives	3740	74	10.6	1.14E-38	5.42E-36	5.42E-36	View
Fatty Acyls	4680	72	13.3	7.849999999999999E-31	3.73E-28	1.87E-28	View
Organooxygen compounds	3160	59	8.94	1.1100000000000001E-29	5.25E-27	1.7600000000000003E-27	View
Benzene and substituted derivatives	3050	54	8.65	4.17E-26	1.9699999999999998E-23	4.66E-24	View
Phenols	434	26	1.23	4.89E-26	2.3099999999999999E-23	4.66E-24	View
Indoles and derivatives	559	21	1.58	3.57E-17	1.68E-14	2.83E-15	View
Steroids and steroid derivatives	2040	30	5.77	5.3E-13	2.49E-10	3.61E-11	View
Purine nucleosides	121	10	0.343	2.94E-12	1.38E-9	1.75E-10	View
Imidazopyrimidines	198	10	0.561	3.88E-10	1.82E-7	2.05E-8	View
Flavonoids	1800	23	5.1	3.93E-9	1.84E-6	1.87E-7	View
Pyridines and derivatives	418	11	1.18	4.55E-8	2.12E-5	1.97E-6	View
Hydroxy acids and derivatives	116	7	0.329	5.04E-8	2.35E-5	2.0E-6	View
Organonitrogen compounds	618	12	1.75	2.95E-7	1.37E-4	1.08E-5	View
Tetrahydroisoquinolines	55	5	0.156	5.55E-7	2.57E-4	1.89E-5	View
Keto acids and derivatives	114	6	0.323	1.04E-6	4.79E-4	3.29E-5	View
Purine nucleotides	134	6	0.38	2.66E-6	0.00123	7.91E-5	View
Cinnamic acids and derivatives	300	8	0.85	2.84E-6	0.00131	7.96E-5	View
Phenylpropanoic acids	78	5	0.221	3.19E-6	0.00147	8.44E-5	View
Pyrimidine nucleosides	87	5	0.246	5.47E-6	0.00251	1.37E-4	View
Cinnamaldehydes	18	3	0.051	1.79E-5	0.00817	4.26E-4	View
Non-metal oxoanionic compounds	28	3	0.0793	7.03E-5	0.032	0.00159	View
Carboximidic acids and derivatives	38	3	0.108	1.77E-4	0.0806	0.00383	View
Pteridines and derivatives	100	4	0.283	2.02E-4	0.0915	0.00417	View
Quinolines and derivatives	416	7	1.18	2.12E-4	0.0962	0.00421	View
Coumarins and derivatives	341	6	0.966	4.73E-4	0.214	0.00901	View
Lactones	136	4	0.385	6.47E-4	0.292	0.0118	View
Naphthalenes	334	5	0.946	0.00281	1.0	0.0496	View
Diazines	342	5	0.969	0.00311	1.0	0.0529	View
Furans	30	2	0.085	0.00331	1.0	0.0543	View
Phenol ethers	227	4	0.643	0.00418	1.0	0.0663	View
Isoflavonoids	397	5	1.12	0.0058	1.0	0.0891	View
Pyrans	53	2	0.15	0.01	1.0	0.149	View
Indolonaphthyridine alkaloids	4	1	0.0113	0.0113	1.0	0.163	View
Prenol lipids	3830	19	10.8	0.0145	1.0	0.203	View
Benzocycloheptapyridines	7	1	0.0198	0.0197	1.0	0.253	View
Amaryllidaceae alkaloids	7	1	0.0198	0.0197	1.0	0.253	View
Phthalide isoquinolines	7	1	0.0198	0.0197	1.0	0.253	View
Pyrimidine nucleotides	77	2	0.218	0.0204	1.0	0.255	View
Yohimbine alkaloids	9	1	0.0255	0.0252	1.0	0.308	View
Sterols	99	2	0.28	0.0324	1.0	0.386	View
Tetrapyrroles and derivatives	103	2	0.292	0.0349	1.0	0.405	View
Linear 1,3-diarylpropanoids	106	2	0.3	0.0367	1.0	0.416	View
Biotin and derivatives	14	1	0.0397	0.0389	1.0	0.421	View
Protoberberine alkaloids and derivatives	14	1	0.0397	0.0389	1.0	0.421	View
Kavalactones	20	1	0.0567	0.0552	1.0	0.583	View
Isobenzofurans	23	1	0.0652	0.0632	1.0	0.654	View
Alkaloids	34	1	0.0963	0.092	1.0	0.931	View
Oxanes	35	1	0.0991	0.0945	1.0	0.937	View
Tropane alkaloids	36	1	0.102	0.0971	1.0	0.943	View
Oxepanes	37	1	0.105	0.0996	1.0	0.949	View
Azoles	462	3	1.31	0.144	1.0	1.0	View
Indanes	60	1	0.17	0.157	1.0	1.0	View
Organic phosphoric acids and derivatives	93	1	0.263	0.232	1.0	1.0	View
Pyrrolidines	97	1	0.275	0.241	1.0	1.0	View
Benzodioxoles	103	1	0.292	0.253	1.0	1.0	View
Macrolides and analogues	104	1	0.295	0.256	1.0	1.0	View
Phenanthrenes and derivatives	105	1	0.297	0.258	1.0	1.0	View
Peptidomimetics	121	1	0.343	0.291	1.0	1.0	View
Organic sulfuric acids and derivatives	122	1	0.346	0.293	1.0	1.0	View
Saturated hydrocarbons	126	1	0.357	0.301	1.0	1.0	View
2-arylbenzofuran flavonoids	128	1	0.363	0.305	1.0	1.0	View
Benzopyrans	405	2	1.15	0.318	1.0	1.0	View
Unsaturated hydrocarbons	145	1	0.411	0.337	1.0	1.0	View
Piperidines	160	1	0.453	0.365	1.0	1.0	View
Stilbenes	230	1	0.652	0.479	1.0	1.0	View
Glycerophospholipids	40000	32	113.0	1.0	1.0	1.0	View
Glycerolipids	42900	2	121.0	1.0	1.0	1.0

## Sheet: KTK1vsTK1
Main-class
Metabolite Set	Total	Hits	Expect	P value	Holm P	FDR	Details
Carboxylic acids and derivatives	3740	74	8.39	7.71e-46	3.67e-43	3.67e-43	View
Benzene and substituted derivatives	3050	48	6.84	1.43e-25	6.78e-23	3.39e-23	View
Phenols	434	21	0.973	1.82e-21	8.64e-19	2.89e-19	View
Organooxygen compounds	3160	42	7.07	7.5e-20	3.55e-17	8.93e-18	View
Indoles and derivatives	559	20	1.25	5.81e-18	2.74e-15	5.54e-16	View
Fatty Acyls	4680	46	10.5	1.32e-16	6.21e-14	1.05e-14	View
Purine nucleosides	121	9	0.271	1.2e-11	5.62e-09	8.13e-10	View
Imidazopyrimidines	198	9	0.444	9.74e-10	4.57e-07	5.79e-08	View
Flavonoids	1800	21	4.03	1.53e-09	7.14e-07	8.07e-08	View
Pyridines and derivatives	418	11	0.937	4.2e-09	1.96e-06	2e-07	View
Phenylpropanoic acids	78	6	0.175	2.75e-08	1.28e-05	1.19e-06	View
Cinnamic acids and derivatives	300	9	0.672	3.57e-08	1.66e-05	1.42e-06	View
Steroids and steroid derivatives	2040	19	4.57	2.89e-07	0.000134	1.01e-05	View
Hydroxy acids and derivatives	116	6	0.26	2.96e-07	0.000137	1.01e-05	View
Tetrahydroisoquinolines	55	4	0.123	7.76e-06	0.00358	0.000246	View
Cinnamaldehydes	18	3	0.0403	8.9e-06	0.0041	0.000265	View
Organonitrogen compounds	618	9	1.39	1.36e-05	0.00625	0.000365	View
Coumarins and derivatives	341	7	0.764	1.43e-05	0.00655	0.000365	View
Purine nucleotides	134	5	0.3	1.46e-05	0.00667	0.000365	View
Lactones	136	5	0.305	1.56e-05	0.00715	0.000372	View
Pyrimidine nucleosides	87	4	0.195	4.79e-05	0.0218	0.00108	View
Carboximidic acids and derivatives	38	3	0.0852	8.9e-05	0.0405	0.00193	View
Keto acids and derivatives	114	4	0.255	0.000137	0.0621	0.00283	View
Isoflavonoids	397	6	0.89	0.000308	0.139	0.0061	View
Naphthalenes	334	5	0.749	0.00102	0.46	0.0194	View
Pteridines and derivatives	100	3	0.224	0.00154	0.694	0.0282	View
Phenol ethers	227	4	0.509	0.00181	0.815	0.0319	View
Furans	30	2	0.0672	0.00209	0.939	0.0356	View
Quinolines and derivatives	416	5	0.932	0.00264	1	0.0434	View
Pyrans	53	2	0.119	0.0064	1	0.102	View
Diazines	342	4	0.766	0.0077	1	0.118	View
Indolonaphthyridine alkaloids	4	1	0.00896	0.00893	1	0.133	View
Benzocycloheptapyridines	7	1	0.0157	0.0156	1	0.212	View
Amaryllidaceae alkaloids	7	1	0.0157	0.0156	1	0.212	View
Phthalide isoquinolines	7	1	0.0157	0.0156	1	0.212	View
Pyrrolidines	97	2	0.217	0.0203	1	0.268	View
Linear 1,3-diarylpropanoids	106	2	0.238	0.0239	1	0.308	View
Kavalactones	20	1	0.0448	0.0439	1	0.55	View
Furofurans	21	1	0.0471	0.046	1	0.562	View
Isobenzofurans	23	1	0.0515	0.0503	1	0.599	View
Prenol lipids	3830	14	8.57	0.0525	1	0.61	View
Non-metal oxoanionic compounds	28	1	0.0628	0.0609	1	0.69	View
Alkaloids	34	1	0.0762	0.0735	1	0.813	View
Tropane alkaloids	36	1	0.0807	0.0776	1	0.84	View
Azoles	462	3	1.04	0.0865	1	0.915	View
Indanes	60	1	0.134	0.126	1	1	View
Pyrimidine nucleotides	77	1	0.173	0.159	1	1	View
Benzazepines	81	1	0.182	0.166	1	1	View
Organic phosphoric acids and derivatives	93	1	0.208	0.188	1	1	View
Sterols	99	1	0.222	0.199	1	1	View
Tetrapyrroles and derivatives	103	1	0.231	0.206	1	1	View
Benzodioxoles	103	1	0.231	0.206	1	1	View
Macrolides and analogues	104	1	0.233	0.208	1	1	View
Phenanthrenes and derivatives	105	1	0.235	0.21	1	1	View
Peptidomimetics	121	1	0.271	0.238	1	1	View
2-arylbenzofuran flavonoids	128	1	0.287	0.25	1	1	View
Unsaturated hydrocarbons	145	1	0.325	0.278	1	1	View
Stilbenes	230	1	0.515	0.403	1	1	View
Benzopyrans	405	1	0.908	0.597	1	1	View
Glycerophospholipids	40000	3	89.7	1	1	1	View
Glycerolipids	42900	2	96.1	1	1	1
