# Supplementary material for: Metabolomic Insights into the Antimicrobial Effects of Metschnikowia Yeast on Phytopathogens
Source: Molecules. 2025 Aug 4;30(15):3268. doi: 10.3390/molecules30153268 (PMC12348177; doi:10.3390/molecules30153268)
Supplement: Supplementary file 1 [file molecules-30-03268-s001.zip › Table S9.xlsx]

## Sheet: KD2vsD2 final
	Fold Change D2 vs KD2	log2(FC)	|log2(FC)|	Formula	RT [s]	m/z meas.	M meas.	Ions	Δm/z [ppm]	ΔRT	mSigma	MS/MS score	Ion mode
Tetradecanedioic acid	76.3	6.2536	6.2536	C14H26O4	615.95	241.179	258.183	[M+H-H2O]+, [M+H]+	-1.997		11.5	731.6	POS
Dihydrocaffeic acid 3-sulfate	75.76	6.2434	6.2434	C9H10O7S	528.54	261.007	262.014	[M-H]-	-1.62		32.2	952.8	NEG
Phthalic acid	69.5	6.1189	6.1189	C8H6O4	394.07	208.061	166.027	[M+H+CH3CN]+	0.096	0.05	8.3		POS
2-[(2'R,8R,8aS)-2',4,4,7,8a-pentamethylspiro[2,3,4a,5-tetrahydro-1H-naphthalene-8,5'-oxolane]-2'-yl]acetic acid	61.517	5.9429	5.9429	C20H32O3	757.96	321.242	320.235	[M+H]+	-1.302		1.3	779.7	POS
5-(Hydroxymethyl)-3-(1-hydroxy-4-methylhexyl)oxolan-2-one	52	5.7004	5.7004	C12H22O4	529.84	231.159	230.152	[M+H]+	-1.294		9.6	730	POS
[12-hydroxy-6-(hydroxymethyl)-10-methyl-2-(4-methylpent-3-enyl)dodeca-2,6,10-trienyl] acetate	35.931	5.1671	5.1671	C22H36O4	672.07	365.268	364.261	[M+H]+, [M+H-H2O]+	-1.526		4.6	782.1	POS
Homoveratric acid	0.033923	-4.8816	4.8816	C10H12O4	126.73	238.107	196.073	[M+H+CH3CN]+	-0.357	-4.95			POS
3-hydroxy-3,8-dimethyl-5-(propan-2-ylidene)-1,2,3,3a,4,5,6,8a-octahydroazulen-6-one	25.511	4.673	4.673	C15H22O2	688.01	235.169	234.161	[M+H]+	-2.319		13.3	696.4	POS
4-Hydroxycyclohexylcarboxylic acid	23.147	4.5327	4.5327	C7H12O3	355.13	189.077	144.079	[M+HCOO]-	1.086	9.17	10.9		NEG
m-Coumaric acid	0.051354	-4.2834	4.2834	C9H8O3	128.57	182.081	164.047	[M+NH4]+	-1.298	-2.78	7.3		POS
Rostafuroxin	16.903	4.0792	4.0792	C23H34O4	886.91	357.242	374.245	[M+H-H2O]+, [M+Na]+	-2.482		24.4	870.2	POS
16,16-Dimethylprostaglandin A2	14.607	3.8686	3.8686	C22H34O4	797.74	363.252	362.245	[M+H]+	-1.733		21.2	747.6	POS
(E)-5-[(1S,8aS)-5,5,8a-trimethyl-2-methylidene-3,4,4a,6,7,8-hexahydro-1H-naphthalen-1-yl]-3-(hydroxymethyl)-2-oxopent-3-enoic acid	0.069344	-3.8501	3.8501	C20H30O4	838.95	333.207	334.214	[M-H]-	0.524		19.4	633.8	NEG
(1R,4aS,5R,8aS)-5-(5-hydroxy-3-methylpentyl)-1,4a-dimethyl-6-methylidene-3,4,5,7,8,8a-hexahydro-2H-naphthalene-1-carboxylic acid	0.078085	-3.6788	3.6788	C20H34O3	781.43	323.257	322.25	[M+H]+	-2.963		28.1	793.7	POS
Adenosine	12.469	3.6403	3.6403	C10H13N5O4	213.73	268.104	267.096	[M+H]+	-1.246		16.4	996.5	POS
Isovalerylcarnitine	0.086797	-3.5262	3.5262	C12H23NO4	394.88	246.169	245.162	[M+H]+	-1.961	5.84	9.6		POS
4-Pregnen-17alpha, 20alpha-diol-3-one	0.092628	-3.4324	3.4324	C21H32O3	1030.41	331.228	332.235	[M-H]-	-0.57		10.1	602	NEG
Guanosine 3',5'-cyclic monophosphate	10.341	3.3704	3.3704	C10H12N5O7P	210.23	346.054	345.047	[M+H]+	-1.177		13.6	993	POS
Morin	9.4828	3.2453	3.2453	C15H10O7	455.89	303.049	302.042	[M+H]+	-1.987	10.09	16.8		POS
5S-Hydroxy-6E,8Z,11Z-eicosatrienoic acid	0.1126	-3.1507	3.1507	C20H34O3	985.23	321.244	322.251	[M-H]-	0.27		18.4	959.7	NEG
15-Stachen-19-ol	8.6378	3.1107	3.1107	C20H32O	874.91	271.242	288.245	[M+H-H2O]+, [M+H]+	-1.687		15.5	845.9	POS
1-Methyladenosine	8.3218	3.0569	3.0569	C11H15N5O4	69.65	323.147	281.113	[M+H+CH3CN]+	1.781	-13.21			POS
Kynurenic acid	8.1952	3.0348	3.0348	C10H7NO3	392.86	190.05	189.043	[M+H]+	0.215		7	955.5	POS
3-Aminohexanoic acid	8.0338	3.0061	3.0061	C6H13NO2	388.71	130.087	131.095	[M-H]-	0.348		3.7	1000	NEG
Dextromethorphan	0.12538	-2.9956	2.9956	C18H25NO	157.58	310.157	271.194	[M+K]+	1.992	10.21	45.8		POS
1,2,3,4-Tetrahydro-6,7-isoquinolinediol	0.128	-2.9658	2.9658	C9H11NO2	68.36	164.072	165.079	[M-H]-	1.596		14.3	986.5	NEG
Drinidene	0.12913	-2.9531	2.9531	C10H9NO	444.68	160.076	159.068	[M+H]+	-0.708		5.9	680.9	POS
N-3-Oxotetradec-7Z-enoyl-L-homoserine lactone	0.13065	-2.9362	2.9362	C18H29NO4	762.07	324.217	323.21	[M+H]+	1.125		31.1	619.5	POS
1-Copyrinol	7.4048	2.8885	2.8885	C8H6N2O	142.11	147.055	146.048	[M+H]+	-1.359			600.7	POS
(2E)-2-Heptylidenecyclohexanone	7.1733	2.8426	2.8426	C13H22O	692.78	195.174	194.167	[M+H]+	-2.082		8.9	643.3	POS
2-Dec-9-enyl-3-hydroxypentanedioic acid	6.9859	2.8044	2.8044	C15H26O5	570.54	285.171	286.178	[M-H]-	-0.675		30.2	657.5	NEG
Niacinamide	6.9014	2.7869	2.7869	C6H6N2O	122.02	123.055	122.048	[M+H]+	-1.345		5	921.1	POS
Guanosine-5'-monophosphate	6.8438	2.7748	2.7748	C10H14N5O8P	132.79	362.051	363.058	[M-H]-	1.293		17.8	995.4	NEG
(1R,2E,7R,10E,12S,13S,15R)-12,15-dihydroxy-7-methyl-8-oxabicyclo[11.3.0]hexadeca-2,10-dien-9-one	6.8278	2.7714	2.7714	C16H24O4	613	281.175	280.168	[M+H]+, [M+H-H2O]+, [M+K+CH3CN]+	-0.847		13.4	769.1	POS
D-Glucurono-6,3-lactone	6.7724	2.7597	2.7597	C6H8O6	372.04	194.066	176.032	[M+NH4]+	1.777	4.3	34.1		POS
(1S,4aS,5R)-5-[2-(furan-3-yl)ethyl]-1,4a-dimethyl-6-methylidene-3,4,5,7,8,8a-hexahydro-2H-naphthalene-1-carboxylic acid	0.14938	-2.743	2.743	C20H28O3	749.86	317.211	316.204	[M+H]+	-0.379		17	851.7	POS
N2-R-Carboxyethyl-guanine	6.6755	2.7389	2.7389	C8H9N5O3	156.55	224.078	223.071	[M+H]+	1.918		15.6	715.7	POS
Inosine	6.6502	2.7334	2.7334	C10H12N4O5	72.85	310.114	268.08	[M+H+CH3CN]+	-1.86	-1.09			POS
Propionylcarnitine	0.15062	-2.731	2.731	C10H19NO4	267.78	218.138	217.131	[M+H]+	-2.118		8.2	674.6	POS
D-(+)-Raffinose	6.4701	2.6938	2.6938	C18H32O16	111.32	503.162	504.169	[M-H]-	0.425		16.2	866.6	NEG
trans-Cinnamic acid	6.3566	2.6683	2.6683	C9H8O2	383.76	149.06	148.052	[M+H]+, [M+H-H2O]+	-1.082		57.3	988.8	POS
3-Formyl-2-hydroxybenzoic acid	6.3171	2.6593	2.6593	C8H6O4	352.03	165.019	166.027	[M-H]-	0.894		14	994	NEG
8-Gingerol	6.2727	2.6491	2.6491	C19H30O4	812.49	321.206	322.214	[M-H]-	-2.486		22	967.7	NEG
Leu-enkephalin	0.16291	-2.6179	2.6179	C28H37N5O7	501.59	554.261	555.269	[M-H]-	-1.038		6.5	668.9	NEG
Xanthine	0.16382	-2.6098	2.6098	C5H4N4O2	134.69	151.026	152.034	[M-H]-	1.464		9.4	963.3	NEG
3,4,5-Trimethacarb	5.9696	2.5776	2.5776	C11H15NO2	1472.45	194.117	193.11	[M+H]+	-1.81		11.9	604.2	POS
17,18-Dihydroxy-5Z,8Z,11Z,14Z-eicosatetraenoic acid	5.8704	2.5535	2.5535	C20H32O4	741.44	335.222	336.229	[M-H]-	-2.077		27.2	846.9	NEG
Syringic acid	5.8591	2.5507	2.5507	C9H10O5	413.88	240.087	198.053	[M+H+CH3CN]+	-0.383	10.32			POS
3-Hydroxyoctanoic acid	5.8473	2.5478	2.5478	C8H16O3	547.08	159.103	160.11	[M-H]-	0.372		9	996.8	NEG
Riboflavin	0.17165	-2.5424	2.5424	C17H20N4O6	565.38	377.146	376.138	[M+H]+	-0.912		8.3	945.2	POS
Folic acid	5.768	2.5281	2.5281	C19H19N7O6	367.83	483.173	441.139	[M+H+CH3CN]+	-1.961	14.31			POS
N-Methyltyramine	5.646	2.4972	2.4972	C9H13NO	225.02	152.107	151.1	[M+H]+	-0.398			695.1	POS
7a-Hydroxy-3-oxo-5b-cholanoic acid	5.6161	2.4896	2.4896	C24H38O4	652.8	391.284	390.277	[M+H]+	0.466	7.92			POS
2-hydroxy-5 (6)epoxy-tetrahydrocaryophyllene	5.4321	2.4415	2.4415	C15H26O2	772.36	239.2	238.194	[M+H]+, [M+Na]+	-1.837		13.3	714.1	POS
2-Methylbenzimidazole	5.3786	2.4272	2.4272	C8H8N2	306.59	133.076	132.068	[M+H]+	-1.921		12	621.4	POS
5-Cyclopropyl-2,4-difluoro-N-(propylsulfonyl)benzamide	0.1863	-2.4243	2.4243	C13H15F2NO3S	251.61	302.067	303.074	[M-H]-	-0.009		42.6	805.2	NEG
3-Methyl-1-adamantanecarboxylic acid	5.3456	2.4183	2.4183	C12H18O2	568.94	195.138	194.13	[M+H]+	-1.358		7.3	842.4	POS
(5xi,9xi,13alpha)-Pimara-7,15-dien-18-oic acid	5.3194	2.4113	2.4113	C20H30O2	880.47	303.231	302.224	[M+H]+	-2.053		18.5	738.1	POS
1,2-dihydroxyheptadec-16-yn-4-yl acetate	0.18873	-2.4056	2.4056	C19H34O4	757.29	327.252	326.245	[M+H]+, [M+H-H2O]+	-2.495		37	884.1	POS
2-Methoxyestradiol	0.19081	-2.3898	2.3898	C19H26O3	706.17	325.177	302.188	[M+Na]+	-0.745	10.53			POS
Momordin Ic	0.19231	-2.3785	2.3785	C41H64O13	752.27	763.426	764.433	[M-H]-, [M+HCOO]-	-1.381		5.4	856.5	NEG
2-Ethylhexyl cyanoacetate	0.19231	-2.3785	2.3785	C11H19NO2	525.61	196.134	197.142	[M-H]-	0.091		10.1	757.6	NEG
2-Acetylpyrrole	0.2	-2.3219	2.3219	C6H7NO	662.21	108.046	109.053	[M-H]-	1.895		6.6	1000	NEG
3-Hydroxymyristic acid	0.2	-2.3219	2.3219	C14H28O3	911.85	243.197	244.204	[M-H]-	0.543		10.4	999.8	NEG
3-Hydroxydodecanoic acid	0.2	-2.3219	2.3219	C12H24O3	800.54	215.165	216.172	[M-H]-	-0.035		3.9	999.2	NEG
DL-beta-Hydroxypalmitic acid	0.2	-2.3219	2.3219	C16H32O3	861.18	271.228	272.235	[M-H]-	0.122		15.1	999.2	NEG
3,15-dihydroxyhexadecanoic acid	0.2	-2.3219	2.3219	C16H32O4	795.37	287.223	288.23	[M-H]-	0.586		6.8	999.1	NEG
N-Acetyl-l-leucine	0.2	-2.3219	2.3219	C8H15NO3	447.4	174.112	173.105	[M+H]+, [M+H-H2O]+	-1.117		8.5	999	POS
Dihydrojasmonic Acid	0.2	-2.3219	2.3219	C12H20O3	690.86	211.134	212.141	[M-H]-	-2.132		9.8	998.9	NEG
Dioctyl sulfosuccinate	0.2	-2.3219	2.3219	C20H38O7S	1032.92	421.226	422.234	[M-H]-	-0.563		19.7	998.4	NEG
diethyl hydrogen phosphate	0.2	-2.3219	2.3219	C4H11O4P	534.25	155.047	154.039	[M+H]+	-1.725		5.3	998.1	POS
Pyrrolidonecarboxylic acid	0.2	-2.3219	2.3219	C5H7NO3	140.4	130.049	129.042	[M+H]+	-1.854		3.6	996.8	POS
L-Leucyl-L-leucine methyl ester	0.2	-2.3219	2.3219	C13H26N2O3	491.23	259.201	258.194	[M+H]+	-2.105		12.3	996.8	POS
Dodecyl sulfate	0.2	-2.3219	2.3219	C12H26O4S	863.4	265.148	266.155	[M-H]-	0.085		3.8	996.6	NEG
N-Benzyl-4-methylbenzamide	0.2	-2.3219	2.3219	C15H15NO	733.93	226.122	225.115	[M+H]+	-1.942		18.9	996.1	POS
3-phenyl-2-pyrrolylpropanoic acid CollisionEnergy:205060	0.2	-2.3219	2.3219	C13H13NO2	687.36	214.088	215.095	[M-H]-	1.066		15.3	996.1	NEG
Leu-Leu	0.2	-2.3219	2.3219	C12H24N2O3	695.73	245.187	244.179	[M+H]+	2.273		9.9	995.7	POS
3-Hydroxypicolinic acid	0.2	-2.3219	2.3219	C6H5NO3	130.36	138.02	139.027	[M-H]-	1.458		4.1	995.5	NEG
2-Phenylacetamide	0.2	-2.3219	2.3219	C8H9NO	425.26	136.076	135.068	[M+H]+	-0.794		2.6	995.3	POS
1H-Indole-4-carbonitrile	0.2	-2.3219	2.3219	C9H6N2	605.53	141.046	142.053	[M-H]-	0.816		22.9	995.3	NEG
Cytidine	0.2	-2.3219	2.3219	C9H13N3O5	128.47	244.092	243.084	[M+H]+	-1.786		20.2	995.1	POS
Salicylic Acid	0.2	-2.3219	2.3219	C7H6O3	385.42	137.024	138.032	[M-H]-	-0.241		27.8	994.8	NEG
(4aR,5S,8aS,9aR)-9a-hydroxy-3,4a,5-trimethyl-5,6,7,8,8a,9-hexahydro-4H-benzo[f][1]benzofuran-2-one	0.2	-2.3219	2.3219	C15H22O3	788.58	249.15	250.157	[M-H]-	0.794		11.1	994.6	NEG
Ethyl 6-O-(4-carboxy-3-hydroxy-3-methylbutanoyl)-beta-D-glucopyranoside	0.2	-2.3219	2.3219	C14H24O10	353.3	351.13	352.137	[M-H]-	-0.49		19	993.8	NEG
Guanosine 5'-monophosphate	0.2	-2.3219	2.3219	C10H14N5O8P	172.33	362.051	363.059	[M-H]-	1.554		14.9	993.8	NEG
3',5'-CYCLIC AMP	0.2	-2.3219	2.3219	C10H12N5O6P	142	330.059	329.052	[M+H]+	-1.722		14.8	993	POS
Adenosine Monophosphate	0.2	-2.3219	2.3219	C10H14N5O7P	193.13	348.07	347.062	[M+H]+	-2.266		18.1	992.5	POS
Leu-Ile	0.2	-2.3219	2.3219	C12H24N2O3	387.43	245.185	244.178	[M+H]+	-2.819		11.6	992	POS
PC(18:1(9Z)/18:1(9Z))	0.2	-2.3219	2.3219	C44H84NO8P	972.48	786.599	785.591	[M+H]+	-2.605		49.9	991.9	POS
Adenine	0.2	-2.3219	2.3219	C5H5N5	268.12	136.062	135.055	[M+H]+	-1.916		12.7	991.2	POS
Monolauryl phosphate	0.2	-2.3219	2.3219	C12H27O4P	877.83	267.172	266.164	[M+H]+, [M+Na]+	-1.574		1.7	989.9	POS
Isopentenyl adenine	0.2	-2.3219	2.3219	C10H13N5	427.31	204.124	203.117	[M+H]+	-2.902		10.6	989.7	POS
Austinoneol	0.2	-2.3219	2.3219	C24H30O6	750.05	415.211	414.203	[M+H]+, [M+Na]+	-1.057		8.9	989.3	POS
Indole-3-acetic acid	0.2	-2.3219	2.3219	C10H9NO2	475.8	176.071	175.063	[M+H]+, [M+H+CH3CN]+	-0.328		5.5	989.2	POS
Uridine	0.2	-2.3219	2.3219	C9H12N2O6	169.33	245.077	244.069	[M+H]+	-1.044		43.6	988.8	POS
2-O-Methyladenosine	0.2	-2.3219	2.3219	C11H15N5O4	132.69	282.119	281.112	[M+H]+	-0.968		22.9	988.2	POS
Leu-C5:0	0.2	-2.3219	2.3219	C11H21NO3	574.54	216.159	215.152	[M+H]+	-1.895		0.7	987.9	POS
Guanosine 3',5'-cyclic monophosphate	0.2	-2.3219	2.3219	C10H12N5O7P	181.19	346.054	345.047	[M+H]+	-1.871		13.2	987.8	POS
Tetradecyl sulfate	0.2	-2.3219	2.3219	C14H30O4S	1205.56	293.179	294.186	[M-H]-	-1.111		26	987.6	NEG
2-Methylnaphtho[2,1-D][1,3]oxazole	0.2	-2.3219	2.3219	C12H9NO	741.34	184.075	183.068	[M+H]+	-1.248		7.5	987.5	POS
FAHFA(20:2)	0.2	-2.3219	2.3219	C20H34O4	756.65	337.239	338.246	[M-H]-	0.622		6.3	987.2	NEG
Adenosine 5'-monophosphate	0.2	-2.3219	2.3219	C10H14N5O7P	144.03	346.056	347.063	[M-H]-	1.301		24	986.8	NEG
Nonaethylene glycol	0.2	-2.3219	2.3219	C18H38O10	412.57	415.253	414.246	[M+H]+	-1.965		2.6	986.4	POS
3-(1H-indol-3-ylmethyl)-2,3,6,7,8,8a-hexahydropyrrolo[1,2-a]pyrazine-1,4-dione	0.2	-2.3219	2.3219	C16H17N3O2	488.83	284.14	283.133	[M+H]+	1.051		1.7	986.3	POS
Uridine 5'-monophosphate	0.2	-2.3219	2.3219	C9H13N2O9P	131.24	323.029	324.036	[M-H]-	1.064		13.4	985.9	NEG
Butyrylcarnitine	0.2	-2.3219	2.3219	C11H21NO4	336.84	232.154	231.147	[M+H]+	-2.391		8.8	985.8	POS
3-Hydroxypyridine	0.2	-2.3219	2.3219	C5H5NO	645.5	94.0301	95.0374	[M-H]-	2.826		3.7	983.9	NEG
alpha-Cyclodextrin	0.2	-2.3219	2.3219	C36H60O30	70.58	973.323	972.316	[M+H]+	-1.275		13.2	983.5	POS
N,N-Dimethylguanosine	0.2	-2.3219	2.3219	C12H17N5O5	325.77	312.13	311.122	[M+H]+	-1.584		2.1	983.2	POS
Decaethylene glycol	0.2	-2.3219	2.3219	C20H42O11	422.83	459.279	458.272	[M+H]+	-2.166		4.9	982.9	POS
Leu-C12:1	0.2	-2.3219	2.3219	C18H33NO3	854.91	312.253	311.246	[M+H]+	-1.667		0.6	982.2	POS
Ile-Pro	0.2	-2.3219	2.3219	C11H20N2O3	354.68	229.154	228.147	[M+H]+	-2.537		10.2	981.6	POS
Triphenylphosphine oxid	0.2	-2.3219	2.3219	C18H15OP	688.01	279.093	278.086	[M+H]+, [M+Na]+	-1.863		7.9	981.4	POS
Phe-C4:0	0.2	-2.3219	2.3219	C13H17NO3	562.9	236.128	235.121	[M+H]+, [M+H-H2O]+	-2.22		1.2	980.8	POS
Guanosine monophosphate	0.2	-2.3219	2.3219	C10H14N5O8P	276.03	362.051	363.058	[M-H]-	1.371		2.9	980.8	NEG
trans-Zeatin-riboside	0.2	-2.3219	2.3219	C15H21N5O5	483.02	352.162	351.154	[M+H]+	0.242		18.2	979.5	POS
Ricinoleic acid	0.2	-2.3219	2.3219	C18H34O3	904.4	297.244	298.251	[M-H]-	0.284		14.8	979.3	NEG
Ile-Gly-Ile	0.2	-2.3219	2.3219	C14H27N3O4	438.75	302.207	301.2	[M+H]+	-2.594		7.6	979.1	POS
1-Methyl-6,7-dihydroxy-1,2,3,4-tetrahydroisoquinoline	0.2	-2.3219	2.3219	C10H13NO2	129.24	180.102	179.094	[M+H]+	-1.921		0.5	979	POS
6-(hydroxymethyl)pyridin-3-ol	0.2	-2.3219	2.3219	C6H7NO2	69.5	126.055	125.047	[M+H]+, [M+H-H2O]+	-0.567		2.5	977.7	POS
Hordenine	0.2	-2.3219	2.3219	C10H15NO	224.34	166.122	165.115	[M+H]+	-2.257		0.8	977.5	POS
Adenosine3Phosphate	0.2	-2.3219	2.3219	C10H14N5O7P	291.29	348.07	347.063	[M+H]+	-2.331		6.8	977.4	POS
1-(9Z-octadecenoyl)-sn-glycero-3-phosphoethanolamine	0.2	-2.3219	2.3219	C23H46NO7P	926.92	478.293	479.301	[M-H]-	-1.387		61.5	977.1	NEG
Tributyl citrate	0.2	-2.3219	2.3219	C18H32O7	990.26	361.221	360.214	[M+H]+	-1.83		1.6	976.3	POS
9-(3-O-Methylpentofuranosyl)-1,9-dihydro-6H-purin-6-one	0.2	-2.3219	2.3219	C11H14N4O5	305.19	281.09	282.097	[M-H]-	2.152			976.3	NEG
Methyl 4-aminobutyrate	0.2	-2.3219	2.3219	C5H11NO2	944.82	118.086	117.079	[M+H]+	-1.963			976	POS
Cyclo(alanylisoleucyl)	0.2	-2.3219	2.3219	C9H16N2O2	402.21	185.128	184.121	[M+H]+	-1.525		5.2	975.9	POS
3-Cyclohexyl-1,1-dimethylurea	0.2	-2.3219	2.3219	C9H18N2O	552.25	171.149	170.142	[M+H]+	-1.443		8.6	975.9	POS
GABA-C5:0	0.2	-2.3219	2.3219	C9H17NO3	492.43	188.128	187.121	[M+H]+	-1.934		8.8	975.6	POS
Adenosine 3',5'-cyclic monophosphate	0.2	-2.3219	2.3219	C10H12N5O6P	192.81	330.059	329.052	[M+H]+	-1.141		5.9	974.9	POS
3'-Deoxyadenosine	0.2	-2.3219	2.3219	C10H13N5O3	129.52	252.109	251.101	[M+H]+	-1.896		11.5	974.5	POS
N-(3-Methylbutanoyl)valine	0.2	-2.3219	2.3219	C10H19NO3	528.74	200.129	201.136	[M-H]-	-0.828		0.8	974.4	NEG
4-Methylcinnamic acid	0.2	-2.3219	2.3219	C10H10O2	383.43	163.075	162.068	[M+H]+	-1.627			974.4	POS
Cyclo(his-pro)	0.2	-2.3219	2.3219	C11H14N4O2	214.75	235.118	234.111	[M+H]+	-2.883		8.5	973	POS
Adenylyl(3'-5')cytidine	0.2	-2.3219	2.3219	C19H25N8O11P	292.12	571.131	572.138	[M-H]-	0.292		30.5	972.3	NEG
Phthalic acid	0.2	-2.3219	2.3219	C8H6O4	934.82	149.023	166.026	[M+H-H2O]+, [M+H]+	-2.536		9.1	972.2	POS
2-(4-Methoxy-benzoylamino)-4-methyl-pentanoic acid	0.2	-2.3219	2.3219	C14H19NO4	650.18	264.125	265.132	[M-H]-	2.292		15.1	971	NEG
santacruzamate A	0.2	-2.3219	2.3219	C15H22N2O3	685.6	279.17	278.163	[M+H]+	-1.653		12	970.9	POS
2-Methoxyresorcinol	0.2	-2.3219	2.3219	C7H8O3	360.89	141.055	140.047	[M+H]+	-0.316			970.5	POS
L-phenylalanine	0.2	-2.3219	2.3219	C9H11NO2	607.03	164.072	165.079	[M-H]-	-0.015		6.8	970.5	NEG
alpha-Ionone	0.2	-2.3219	2.3219	C13H20O	557.85	175.148	192.151	[M+H-H2O]+, [M+H]+	-1.809		6	970.1	POS
Dodecylbenzenesulfonic acid	0.2	-2.3219	2.3219	C18H30O3S	1225.61	325.185	326.192	[M-H]-	1.29		19.5	968.4	NEG
Ethyl 4-(dimethylamino)benzoate	0.2	-2.3219	2.3219	C11H15NO2	775.11	194.117	193.11	[M+H]+	-1.007		1.5	966.4	POS
Undecaethylene glycol	0.2	-2.3219	2.3219	C22H46O12	432.45	503.305	502.298	[M+H]+	-1.408		8	965.5	POS
1H-Indole-4-carboxaldehyde	0.2	-2.3219	2.3219	C9H7NO	511.8	146.06	145.053	[M+H]+	-1.411		5.3	965.4	POS
Spiculisporic acid	0.2	-2.3219	2.3219	C17H28O6	800.31	327.181	328.188	[M-H]-	-0.48		17	964.9	NEG
2`-O-Methylguanosine	0.2	-2.3219	2.3219	C11H15N5O5	304.55	298.114	297.107	[M+H]+	-1.527		11.3	964.2	POS
Glycerol-myristate	0.2	-2.3219	2.3219	C17H34O4	1005.9	285.242	302.245	[M+H-H2O]+, [M+Na]+, [M+H]+	-1.819		7.3	963.7	POS
beta-Alanine, N-[2-[(3-hexylphenyl)amino]-2-oxoethyl]-	0.2	-2.3219	2.3219	C17H26N2O3	770.22	305.187	306.194	[M-H]-	0.029		13.3	963.3	NEG
Phosphoric acid	0.2	-2.3219	2.3219	H3O4P	1274.06	96.9698	97.9771	[M-H]-	1.556			963	NEG
Norharmane	0.2	-2.3219	2.3219	C11H8N2	418.22	169.076	168.069	[M+H]+	-1.183		11	962.1	POS
9,10-Dihydrojasmonic acid	0.2	-2.3219	2.3219	C12H20O3	725.12	211.134	212.141	[M-H]-	0.46		9.8	961.1	NEG
2-Hydroxydodecanoic acid	0.2	-2.3219	2.3219	C12H24O3	837.66	215.165	216.173	[M-H]-	0.616		8.7	959.7	NEG
4-Aminobenzoic acid	0.2	-2.3219	2.3219	C7H7NO2	471.76	136.041	137.048	[M-H]-	1.86			959.7	NEG
2-propan-2-ylthioxanthen-9-one	0.2	-2.3219	2.3219	C16H14OS	986.08	255.083	254.076	[M+H]+	-2.017		26.2	959.3	POS
Phe-C12:1	0.2	-2.3219	2.3219	C21H31NO3	858.84	346.237	345.23	[M+H]+	-1.63		5.5	958.5	POS
Octadecanamide	0.2	-2.3219	2.3219	C18H37NO	1207.72	284.295	283.287	[M+H]+, [M+Na]+	-2.11		2.5	957.8	POS
2-Hydroxypalmitic acid	0.2	-2.3219	2.3219	C16H32O3	1049.36	271.228	272.235	[M-H]-	0.428		6.8	957.6	NEG
Leu-C8:0	0.2	-2.3219	2.3219	C14H27NO3	793.41	258.206	257.199	[M+H]+	-1.804		1.6	956.5	POS
4-(Dimethylamino)phenylalanine	0.2	-2.3219	2.3219	C11H16N2O2	325.44	209.128	208.121	[M+H]+	-0.886		8.2	956	POS
2-Hydroxymyristic acid	0.2	-2.3219	2.3219	C14H28O3	948.87	243.197	244.204	[M-H]-	0.427		3.9	955.2	NEG
2-Acetamidophenol	0.2	-2.3219	2.3219	C8H9NO2	411.32	150.056	151.063	[M-H]-	-0.322		20.3	953.8	NEG
delta-Decalactone	0.2	-2.3219	2.3219	C10H18O2	767.69	153.127	170.13	[M+H-H2O]+, [M+H]+	-1.921		8.1	953.4	POS
3,5-Ditert-butyl-4-hydroxybenzaldehyde	0.2	-2.3219	2.3219	C15H22O2	885.25	235.169	234.161	[M+H]+	-2.08		10.4	953.3	POS
6-benzamidohexanoic acid	0.2	-2.3219	2.3219	C13H17NO3	617.26	236.128	235.121	[M+H]+, [M+H-H2O]+	-0.009		9.2	953.1	POS
N-acetyltyramine	0.2	-2.3219	2.3219	C10H13NO2	365.52	180.102	179.094	[M+H]+	-1.317			952.7	POS
feruloyltyramine	0.2	-2.3219	2.3219	C18H19NO4	541.09	314.139	313.131	[M+H]+	-2.093		4.2	952.2	POS
2-(4-methyl-1,3-thiazol-5-yl)ethanol	0.2	-2.3219	2.3219	C6H9NOS	287.84	144.048	143.041	[M+H]+	-1.659		29.7	952.1	POS
Pyridoxine	0.2	-2.3219	2.3219	C8H11NO3	297.46	211.108	169.074	[M+H+CH3CN]+	2.004		13.5	952	POS
(2S,3S,4S,5R,6R)-6-[[(3S,4R,6aR,6bS,8aS,14bR)-4-(hydroxymethyl)-4,6a,6b,11,11,14b-hexamethyl-8a-[(2S,3R,4S,5S,6R)-3,4,5-trihydroxy-6-(hydroxymethyl)oxan-2-yl]oxycarbonyl-1,2,3,4a,5,6,7,8,9,10,12,12a,14,14a-tetradecahydropicen-3-yl]oxy]-3,4,5-trihydroxyoxane-2-carboxylic acid	0.2	-2.3219	2.3219	C42H66O15	587.34	809.431	810.438	[M-H]-	-2.786		12.9	950.9	NEG
Pyrrolo[1,2-a]pyrazine-1,4-dione, hexahydro-3-[(4-hydroxyphenyl)methyl]-	0.2	-2.3219	2.3219	C14H16N2O3	378.79	261.123	260.116	[M+H]+	-0.033		10	947.1	POS
3,4-Dimethylbenzaldehyde	0.2	-2.3219	2.3219	C9H10O	780.58	135.08	134.073	[M+H]+	0.396		4.3	946.7	POS
Puerariaglycoside 3	0.2	-2.3219	2.3219	C22H22O10	501.63	445.113	446.121	[M-H]-	-1.715		28.5	945.8	NEG
1-(9Z-octadecenoyl)-sn-glycero-3-phosphoserine	0.2	-2.3219	2.3219	C24H46NO9P	925.57	524.298	523.29	[M+H]+, [M+Na]+	-0.395			945.7	POS
3-Aminoacetophenone|1-(3-aminophenyl)ethanone	0.2	-2.3219	2.3219	C8H9NO	299.36	136.076	135.069	[M+H]+	0.908			945.5	POS
Gentianose	0.2	-2.3219	2.3219	C18H32O16	99.57	503.162	504.17	[M-H]-	0.926		39	945.1	NEG
2-Hydroxychalcone	0.2	-2.3219	2.3219	C15H12O2	922.54	225.091	224.083	[M+H]+	-1.719		9.7	944.2	POS
DL-N-Acetyltryptophan	0.2	-2.3219	2.3219	C13H14N2O3	486.21	247.107	246.1	[M+H]+, [M+H-H2O]+	-1.127		9.7	942.3	POS
FA 9:0+1O	0.2	-2.3219	2.3219	C9H18O3	664.56	173.118	174.126	[M-H]-	0.665		6.2	942	NEG
(4aR,6S,7S,7aR)-6-(6-aminopurin-9-yl)-2-hydroxy-2-oxo-4a,6,7,7a-tetrahydro-4H-furo[3,2-d][1,3,2]dioxaphosphinin-7-ol	0.2	-2.3219	2.3219	C10H12N5O6P	126.35	328.046	329.053	[M-H]-	1.1		14.8	941.8	NEG
Isoquinolone	0.2	-2.3219	2.3219	C9H7NO	468.67	146.06	145.053	[M+H]+	-0.598		8.3	940.9	POS
GABA-C12:1	0.2	-2.3219	2.3219	C16H29NO3	803.53	284.221	283.214	[M+H]+, [M+H-H2O]+	-2.276		1.5	940.3	POS
Phe-Val	0.2	-2.3219	2.3219	C14H20N2O3	381.35	265.154	264.147	[M+H]+	-2.501		13.6	939.5	POS
Hydrocinnamic acid	0.2	-2.3219	2.3219	C9H10O2	415.25	151.075	150.068	[M+H]+	-0.26			939.3	POS
GABA-C8:0	0.2	-2.3219	2.3219	C12H23NO3	675.09	230.175	229.167	[M+H]+	-1.632		19.4	939.2	POS
(1S,2S,5S)-6,8,9-Trimethyl-2-((E)-prop-1-en-1-yl)-3-oxabicyclo[3.3.1]non-7-ene	0.2	-2.3219	2.3219	C14H22O	724.1	189.164	206.167	[M+H-H2O]+, [M+H]+	-0.637		7.3	938.8	POS
Lumichrome	0.2	-2.3219	2.3219	C12H10N4O2	502.26	241.073	242.081	[M-H]-	0.911		8.7	938.3	NEG
Hexadecyl sulfate	0.2	-2.3219	2.3219	C16H34O4S	1262.92	321.21	322.218	[M-H]-	-0.425		31.1	935.9	NEG
3,3,14,14-Tetramethylhexadecanedioic acid	0.2	-2.3219	2.3219	C20H38O4	1003.26	341.27	342.277	[M-H]-	0.909		45.1	935.7	NEG
2-Aminophenol	0.2	-2.3219	2.3219	C6H7NO	613.7	108.046	109.053	[M-H]-	0.233			935.7	NEG
Mexiletine	0.2	-2.3219	2.3219	C11H17NO	159.65	180.138	179.131	[M+H]+	-1.791		6	934.2	POS
2,4-Di-tert-butyl-6-[(dimethylamino)methyl]phenol	0.2	-2.3219	2.3219	C17H29NO	616.24	264.232	263.224	[M+H]+	-1.646		4.3	934.1	POS
5(S),6(R),15(R)-Lipoxin A4	0.2	-2.3219	2.3219	C20H32O5	758.45	351.218	352.225	[M-H]-	0.033		21.3	932.8	NEG
Sayaendoside	0.2	-2.3219	2.3219	C19H28O10	416.81	415.161	416.168	[M-H]-	-0.539		3.8	931.5	NEG
Trp-C5:0	0.2	-2.3219	2.3219	C16H20N2O3	599.07	289.154	288.147	[M+H]+	-0.806		12.5	931.4	POS
Marimastat	0.2	-2.3219	2.3219	C15H29N3O5	339.84	332.217	331.21	[M+H]+	-2.224		20.4	931	POS
(E)-3,10-Dihydroxy-4,9-dimethyldodec-6-enedioic acid	0.2	-2.3219	2.3219	C14H24O6	649.74	287.15	288.157	[M-H]-	0.797		18.8	930.1	NEG
PFCA-H	0.2	-2.3219	2.3219	C10H2F18O2	762.26	494.97	495.977	[M-H]-	1.002		6.4	928.9	NEG
Tyr-Phe	0.2	-2.3219	2.3219	C18H20N2O4	416.97	329.149	328.142	[M+H]+	-0.756			928.6	POS
(E)-3-(4-hydroxy-3-methoxyphenyl)-N-[2-(4-hydroxyphenyl)ethyl]prop-2-enamide	0.2	-2.3219	2.3219	C18H19NO4	555.46	314.138	313.131	[M+H]+	-2.135		6.4	928.5	POS
Hispidulin	0.2	-2.3219	2.3219	C16H12O6	650.05	299.056	300.063	[M-H]-	-0.42		18.3	928.2	NEG
Simmondsin 2'-ferulate	0.2	-2.3219	2.3219	C26H33NO12	422.01	552.206	551.199	[M+H]+	-1.659		15.4	926.9	POS
Derrustone	0.2	-2.3219	2.3219	C18H14O6	722.7	327.086	326.078	[M+H]+	-1.806		7.7	926.2	POS
Lauryl diethanolamide	0.2	-2.3219	2.3219	C16H33NO3	801.27	288.253	287.246	[M+H]+, [M+Na]+	-2.187		11.7	925.9	POS
3,6-Ditert-butyl-1,2-benzenediol	0.2	-2.3219	2.3219	C14H22O2	886.99	221.155	222.162	[M-H]-	0.575		1.8	924.2	NEG
Lauryldiethanolamine	0.2	-2.3219	2.3219	C16H35NO2	690.68	274.274	273.267	[M+H]+	-0.129		3.4	923.8	POS
Deoxycarnitine	0.2	-2.3219	2.3219	C7H15NO2	69.44	146.117	145.11	[M+H]+	-1.602		3	923.3	POS
Tyr-Pro	0.2	-2.3219	2.3219	C14H18N2O4	327.58	277.119	278.127	[M-H]-	0.085		12.6	922.1	NEG
3-(2-Hydroxyethyl)indole	0.2	-2.3219	2.3219	C10H11NO	550.16	162.091	161.084	[M+H]+	-1.272		10.2	919.7	POS
epsilon-Decalactone	0.2	-2.3219	2.3219	C10H18O2	747.02	171.138	170.13	[M+H]+	-1.741		6.3	919.6	POS
Phe-Pro	0.2	-2.3219	2.3219	C14H18N2O3	409.88	263.139	262.131	[M+H]+	-1.714		12	918.7	POS
Naphthalene	0.2	-2.3219	2.3219	C10H8	598.34	129.07	128.062	[M+H]+	-0.955			918.5	POS
Simmondsin	0.2	-2.3219	2.3219	C16H25NO9	323.68	376.159	375.152	[M+H]+	-1.478		20.1	918.2	POS
3-Hydroxy-2-methyl-4-pyrone	0.2	-2.3219	2.3219	C6H6O3	351.44	127.039	126.032	[M+H]+	1.577		9	918.1	POS
N6-Succinyladenosine	0.2	-2.3219	2.3219	C14H17N5O8	326.26	384.115	383.107	[M+H]+	-1.337		7.5	917.1	POS
Laetisaric acid	0.2	-2.3219	2.3219	C18H32O3	869.45	295.228	296.235	[M-H]-	-0.06		6.3	916.7	NEG
3-hydroxy-anthranilic acid	0.2	-2.3219	2.3219	C7H7NO3	616.23	136.039	153.042	[M+H-H2O]+, [M+H]+	-0.406			915.6	POS
N-Cyclohexyl-2-benzothiazol-amine	0.2	-2.3219	2.3219	C13H16N2S	624.02	233.111	232.104	[M+H]+	1.498		34.2	915.2	POS
N(6)-OH-Me-Adenosine	0.2	-2.3219	2.3219	C11H15N5O5	128.66	298.114	297.107	[M+H]+	-1.522		15.1	914.9	POS
N6-Isopentenyladenosine	0.2	-2.3219	2.3219	C15H21N5O4	464.61	336.166	335.159	[M+H]+	-1.905		10	914.5	POS
PyroGlu-Trp	0.2	-2.3219	2.3219	C16H17N3O4	458.3	314.115	315.122	[M-H]-	-0.041		9.1	913.5	NEG
4-Hydroxyquinoline	0.2	-2.3219	2.3219	C9H7NO	367.73	146.06	145.053	[M+H]+	-1.1		8.6	911.8	POS
9,12-Octadecadiynoic Acid	0.2	-2.3219	2.3219	C18H28O2	903.87	277.216	276.208	[M+H]+, [M+H-H2O]+	-2.111			911.3	POS
8-(3-Octyl-2-oxiranyl)octanoic acid	0.2	-2.3219	2.3219	C18H34O3	934.79	297.244	298.251	[M-H]-	0.323		7.2	910.4	NEG
(3beta,5.Xi.,9.Xi.,18.Xi.)-28-Hydroxy-28-oxoolean-12-en-3-yl beta-D-glucopyranosiduronic acid	0.2	-2.3219	2.3219	C36H56O9	797.55	631.385	632.392	[M-H]-, [M+HCOO]-	-1.163		15	910.1	NEG
Tributyl acetylcitrate	0.2	-2.3219	2.3219	C20H34O8	990.26	425.214	402.224	[M+Na]+, [M+K]+, [M+H]+	-2.457		5.7	907.5	POS
Quinoline	0.2	-2.3219	2.3219	C9H7N	381.6	130.065	129.058	[M+H]+	-1.628		21.7	906.5	POS
1-(9Z-Octadecenoyl)-sn-glycero-3-phosphoethanolamine	0.2	-2.3219	2.3219	C23H46NO7P	908.7	480.308	479.3	[M+H]+	-1.315		28.9	905.6	POS
p-Acetaminobenzoic acid	0.2	-2.3219	2.3219	C9H9NO3	496.35	178.051	179.058	[M-H]-	-0.371			905.2	NEG
4-methoxy-2H-isoquinolin-1-one [IIN-based: Match]	0.2	-2.3219	2.3219	C10H9NO2	332.29	176.07	175.063	[M+H]+	-1.543			904.7	POS
3S_2349_Tetrahydro_1h_pyrido_34b_indole_carboxylic_acid	0.2	-2.3219	2.3219	C12H12N2O2	401.91	217.097	216.09	[M+H]+, [M+H-CO2]+	-2.295		1.1	904.5	POS
4-aminobutanoic acid_(E) -dec-2-enoyl chloride	0.2	-2.3219	2.3219	C14H25NO3	717.02	256.19	255.183	[M+H]+	-1.239		10.5	903.3	POS
N-(Phenoxyacetyl)phenylalanine	0.2	-2.3219	2.3219	C17H17NO4	396.28	300.123	299.116	[M+H]+	1.289			900.1	POS
4-(Butoxycarbonyl)benzoic acid	0.2	-2.3219	2.3219	C12H14O4	934.79	205.085	222.089	[M+H-H2O]+, [M+H]+, [M+Na]+	-2.334		2.6	898.2	POS
9-(2,3-dihydroxypropoxy)-9-oxononanoic acid	0.2	-2.3219	2.3219	C12H22O6	483.08	261.134	262.141	[M-H]-	-0.858		12	896.7	NEG
2'-O-Methylguanosine	0.2	-2.3219	2.3219	C11H15N5O5	302.83	296.1	297.108	[M-H]-	0.688		11.8	895.8	NEG
1-Hexadecanoyl-sn-glycerol	0.2	-2.3219	2.3219	C19H38O4	888.83	331.283	330.276	[M+H]+, [M+H-H2O]+	-2.059		2.2	894.2	POS
Monolaurin	0.2	-2.3219	2.3219	C15H30O4	896.04	257.211	274.214	[M+H-H2O]+, [M+H]+, [M+Na]+	-1.81		18.5	894.1	POS
Glycerol 1-stearate	0.2	-2.3219	2.3219	C21H42O4	1174.56	359.315	358.308	[M+H]+	-1.61		34.1	894.1	POS
Crotetamide	0.2	-2.3219	2.3219	C12H22N2O2	535.97	227.175	226.168	[M+H]+	-2.128		1.5	892	POS
(3E)-4-(2,4,6-Trimethyl-3-cyclohexen-1-yl)-3-buten-2-one	0.2	-2.3219	2.3219	C13H20O	638.83	193.158	192.151	[M+H]+, [M+H-H2O]+	-1.327		9	891.3	POS
(R)-Pantetheine	0.2	-2.3219	2.3219	C11H22N2O4S	417.04	277.123	278.13	[M-H]-	0.135		26.9	891.2	NEG
2-(4-Morpholinyl)benzothiazole	0.2	-2.3219	2.3219	C11H12N2OS	622.97	221.074	220.067	[M+H]+	0.999		28.5	890.4	POS
(R)-N-(1-(4-Hydroxyphenyl)-2-hydroxyethyl)oleamide	0.2	-2.3219	2.3219	C27H45NO3	952.51	432.346	431.339	[M+H]+	-2.241		26.6	889.2	POS
5-O-Feruloylquinic acid	0.2	-2.3219	2.3219	C17H20O9	390.54	367.104	368.111	[M-H]-	0.903		35.4	888.9	NEG
Cyclo-prolylglycine	0.2	-2.3219	2.3219	C7H10N2O2	273.2	155.081	154.074	[M+H]+	0.345		4.3	888.8	POS
Palmitamide	0.2	-2.3219	2.3219	C16H33NO	1089.68	256.263	255.256	[M+H]+	-1.678		12.7	888.7	POS
Phthalic anhydride	0.2	-2.3219	2.3219	C8H4O3	1008.1	149.023	148.016	[M+H]+	-2.302		0.7	887.7	POS
S-(5'-Adenosyl)-L-homocysteine	0.2	-2.3219	2.3219	C14H20N6O5S	224.52	193.068	384.121	[M+H+H]2+	-2.436		24.8	887.1	POS
Arg-Ile	0.2	-2.3219	2.3219	C12H25N5O3	240.83	288.202	287.195	[M+H]+	-2.711		10.7	886.2	POS
1-[benzyloxycarbonyl]pyrrolidine-2-carboxylic acid CollisionEnergy:205060	0.2	-2.3219	2.3219	C13H15NO4	606.7	250.107	249.099	[M+H]+	-2.803			886.1	POS
9-Octadecenamide	0.2	-2.3219	2.3219	C18H35NO	1092.43	282.279	281.271	[M+H]+	-1.512		6	886	POS
Tri(propylene glycol) butyl ether	0.2	-2.3219	2.3219	C13H28O4	694.92	249.206	248.198	[M+H]+	-1.181		11.6	884.5	POS
S-Adenosyl-homocysteine	0.2	-2.3219	2.3219	C14H20N6O5S	222.68	385.128	384.12	[M+H]+	-2.886		16.3	883.7	POS
C17-Sphinganine	0.2	-2.3219	2.3219	C17H37NO2	731.07	288.289	287.282	[M+H]+, [M+H-H2O]+	-2.467		2.8	882.7	POS
Pentapropylene glycol	0.2	-2.3219	2.3219	C15H32O6	523.79	309.226	308.219	[M+H]+, [M+NH4]+	-2.149		4.9	882.6	POS
(4-Isobutylphenyl)acetic acid	0.2	-2.3219	2.3219	C12H16O2	624.88	193.122	192.115	[M+H]+, [M+H-H2O]+	-1.684		11.4	882.5	POS
Cyclo(alanylleucyl)	0.2	-2.3219	2.3219	C9H16N2O2	412.76	185.128	184.121	[M+H]+	-0.953		6.1	881.6	POS
Feruloyl O-methyldopamine	0.2	-2.3219	2.3219	C19H21NO5	561.55	344.149	343.142	[M+H]+	-1.674		45.9	881.4	POS
2-AMINOPYRIDINE	0.2	-2.3219	2.3219	C5H6N2	68.68	95.0602	94.053	[M+H]+	-1.289			881.4	POS
Adenylyl(3'-5')cytidine	0.2	-2.3219	2.3219	C19H25N8O11P	295.39	573.144	572.137	[M+H]+, [M+H+H]2+	-1.684		5.6	880.7	POS
1-Palmitoyl-2-hydroxy-sn-glycero-3-phosphoethanolamine	0.2	-2.3219	2.3219	C21H44NO7P	906.23	454.292	453.285	[M+H]+, [M+Na]+	-1.599		28.5	880.6	POS
Vaccarin	0.2	-2.3219	2.3219	C32H38O19	417.42	727.206	726.199	[M+H]+	-2.342		13.7	879.9	POS
Leucine C3:0	0.2	-2.3219	2.3219	C9H17NO3	471.52	188.128	187.121	[M+H]+, [M+H-H2O]+	-0.904		7.3	879.1	POS
6-Gingerol	0.2	-2.3219	2.3219	C17H26O4	732.92	293.176	294.183	[M-H]-	0.396		1.1	878.6	NEG
Saponarin	0.2	-2.3219	2.3219	C27H30O15	416.88	593.151	594.158	[M-H]-	-0.816		11.6	878.4	NEG
Leu-Phe	0.2	-2.3219	2.3219	C15H22N2O3	445.92	279.17	278.163	[M+H]+	-0.945		11.4	878	POS
11-Hydroxyundecanoic acid	0.2	-2.3219	2.3219	C11H22O3	781.27	201.15	202.157	[M-H]-	0.763		7.9	877.9	NEG
aspernigrin A	0.2	-2.3219	2.3219	C13H12N2O2	409.28	229.097	228.09	[M+H]+	-0.443		8.3	876.8	POS
Dicyclohexyl(hydroxy)acetic acid	0.2	-2.3219	2.3219	C14H24O3	537.1	223.169	240.172	[M+H-H2O]+, [M+H]+	-1.691		9.1	875.5	POS
Decoyinine	0.2	-2.3219	2.3219	C11H13N5O4	271.1	280.104	279.096	[M+H]+	-1.075		19.5	874.2	POS
4-Pregnene-11 Corticosteron	0.2	-2.3219	2.3219	C21H30O4	759.41	347.223	346.215	[M+H]+	1.854		19.8	873.6	POS
Guanosine-3',5'-cyclic monophosphate	0.2	-2.3219	2.3219	C10H12N5O7P	214.9	344.041	345.048	[M-H]-	1.428		29.9	872.8	NEG
(9Z)-5,8,11-Trihydroxyoctadec-9-enoic acid	0.2	-2.3219	2.3219	C18H34O5	626.27	329.233	330.24	[M-H]-	-1.282		4	872	NEG
Tyr-Leu	0.2	-2.3219	2.3219	C15H22N2O4	380.56	295.165	294.158	[M+H]+	-0.688		12.8	871.9	POS
Phytosphingosine	0.2	-2.3219	2.3219	C18H39NO3	771.62	318.3	317.292	[M+H]+	-1.992		5.3	871.8	POS
8-[(2S,3R,4R,5S,6R)-3,4-dihydroxy-6-(hydroxymethyl)-5-[(2S,3R,4S,5S,6R)-3,4,5-trihydroxy-6-(hydroxymethyl)oxan-2-yl]oxyoxan-2-yl]-5,7-dihydroxy-2-(4-hydroxyphenyl)chromen-4-one	0.2	-2.3219	2.3219	C27H30O15	416.83	595.165	594.158	[M+H]+	-1.707		13.6	869.8	POS
Phe-Phe	0.2	-2.3219	2.3219	C18H20N2O3	461.39	313.154	312.147	[M+H]+	-1.744		41.9	869.6	POS
p-Octopamine	0.2	-2.3219	2.3219	C8H11NO2	248.32	195.113	153.079	[M+H+CH3CN]+	-1.436		28.5	866.4	POS
N5-(1-Imino-3-butenyl)-L-ornithine	0.2	-2.3219	2.3219	C9H17N3O2	298.44	200.139	199.132	[M+H]+	-2.139			866.3	POS
1,4-DPCA ethyl ester	0.2	-2.3219	2.3219	C15H12N2O3	636.64	269.092	268.084	[M+H]+	-1.305		11.5	865.8	POS
Pyrrolo[1,2-a]pyrazine-1,4-dione, hexahydro-3-(phenylmethyl)-	0.2	-2.3219	2.3219	C14H16N2O2	477.07	245.128	244.121	[M+H]+	-1.488		3.2	865.5	POS
4-Hydroxy-1-(2-hydroxyethyl)-2,2,6,6-tetramethylpiperidine|1-Piperidineethanol, 4-hydroxy-2,2,6,6-tetramethyl-|1-(2-hydroxyethyl)-2,2,6,6-tetramethylpiperidin-4-ol	0.2	-2.3219	2.3219	C11H23NO2	152.2	202.18	201.173	[M+H]+	-1.464		0.8	864.4	POS
12,13-Dihydroxy-9Z-octadecenoic acid	0.2	-2.3219	2.3219	C18H34O4	781.63	313.238	314.245	[M-H]-	-1.387		1.6	863.5	NEG
5-Methoxy-3-indoleacetic acid	0.2	-2.3219	2.3219	C11H11NO3	314.83	206.081	205.074	[M+H]+, [M+H-H2O]+	-1.177		10.3	860.6	POS
13-Keto-9Z,11E-octadecadienoic acid	0.2	-2.3219	2.3219	C18H30O3	902.15	293.212	294.219	[M-H]-	-0.215		15.9	860.5	NEG
4,11-Dimethyl-8-(propan-2-yl)-5,12-dioxatricyclo[9.1.0.04,6]dodecan-7-ol	0.2	-2.3219	2.3219	C15H26O3	699.17	237.184	254.188	[M+H-H2O]+, [M+H]+	-1.621		2.8	860	POS
[6]-Gingerol	0.2	-2.3219	2.3219	C17H26O4	784.79	295.19	294.183	[M+H]+	-1.531		14.6	857.4	POS
Feruloyl putrescine	0.2	-2.3219	2.3219	C14H20N2O3	371.98	265.155	264.147	[M+H]+	-0.188		10.2	855.2	POS
Pinolenic acid	0.2	-2.3219	2.3219	C18H30O2	1030.98	279.231	278.224	[M+H]+	-2.089		5.5	854.9	POS
Tyr-Pro	0.2	-2.3219	2.3219	C14H18N2O4	332.7	279.134	278.127	[M+H]+	1.909			854.8	POS
2(4H)-Benzofuranone, 5,6,7,7a-tetrahydro-6-hydroxy-4,4,7a-trimethyl-, (6S,7aR)-	0.2	-2.3219	2.3219	C11H16O3	475.91	197.117	196.11	[M+H]+	-1.66		1.8	851.9	POS
3-ethyl-4-hydroxy-1-benzylhydroquinolin-2-one CollisionEnergy:205060	0.2	-2.3219	2.3219	C18H17NO2	772.95	280.133	279.125	[M+H]+	-1.71		20.8	850.8	POS
2,6-Dimethylquinoline	0.2	-2.3219	2.3219	C11H11N	412.18	158.097	157.089	[M+H]+	-0.742		2.1	850.2	POS
gamma-Phenyl-gamma-butyrolactone	0.2	-2.3219	2.3219	C10H10O2	372.96	163.075	162.068	[M+H]+	-1.259			850.1	POS
Pro-Leu	0.2	-2.3219	2.3219	C11H20N2O3	907.49	227.14	228.147	[M-H]-	0.153		6	849.9	NEG
L-tyrosine-(E) -dec-2-enoyl chloride	0.2	-2.3219	2.3219	C19H27NO4	715.31	334.201	333.194	[M+H]+	-0.382		17.6	849.6	POS
Val-Pro	0.2	-2.3219	2.3219	C10H18N2O3	307.37	213.124	214.132	[M-H]-	-0.762		6.8	848.2	NEG
cis-5,8,11-Eicosatrienoic acid	0.2	-2.3219	2.3219	C20H34O2	579.89	307.263	306.255	[M+H]+, [M+H-H2O]+	-1.789		18.3	847.3	POS
4-Hydroxyacetophenone	0.2	-2.3219	2.3219	C8H8O2	458.23	135.045	136.052	[M-H]-	0.569		4.4	846.3	NEG
PyroGlu-Phe	0.2	-2.3219	2.3219	C14H16N2O4	447.07	277.118	276.111	[M+H]+	-0.151		11.3	845.6	POS
Methyl octadecadienoate	0.2	-2.3219	2.3219	C19H34O2	937.43	295.262	294.255	[M+H]+	-2.776			845.1	POS
8-Methoxy-4-oxo-1,4-dihydroquinoline-2-carboxylic acid	0.2	-2.3219	2.3219	C11H9NO4	432.98	218.046	219.054	[M-H]-	1.63			844.4	NEG
D-Arabinonic acid	0.2	-2.3219	2.3219	C5H10O6	69.13	165.041	166.048	[M-H]-	1.727		8	844	NEG
2-Methylindole	0.2	-2.3219	2.3219	C9H9N	422.16	132.081	131.073	[M+H]+	-1.707		5.3	842.7	POS
6-Hydroxy-6-(3-hydroxy-2,3-dimethylcyclopentyl)-2-methylheptanoic acid	0.2	-2.3219	2.3219	C15H28O4	760.94	271.192	272.199	[M-H]-	0.273		18.1	841.5	NEG
Jasmonic Acid	0.2	-2.3219	2.3219	C12H18O3	682.47	209.118	210.126	[M-H]-	-0.372		13.1	840.7	NEG
Etosalamide	0.2	-2.3219	2.3219	C11H15NO3	417.67	210.112	209.105	[M+H]+	-0.695		8.9	840.6	POS
2S)-7-Hydroxy-3-oxo-3,4-dihydro-2H-1,4-benzoxazin-2-yl beta-D-glucopyranoside	0.2	-2.3219	2.3219	C14H17NO9	333.09	342.084	343.091	[M-H]-	1.615		17.8	840.3	NEG
(E)-5-((1S,4R)-3,3-Dimethylbicyclo[2.2.1]heptan-2-yl)pent-3-en-2-one	0.2	-2.3219	2.3219	C14H22O	679.17	207.174	206.167	[M+H]+	-1.281		8.8	839.3	POS
P-Coumaric acid	0.2	-2.3219	2.3219	C9H8O3	658.28	165.054	164.047	[M+H]+	-1.13		6.2	838.7	POS
Hydroxysebacic acid	0.2	-2.3219	2.3219	C10H18O5	470.59	217.108	218.115	[M-H]-	-0.121		9.4	837.5	NEG
Hydrocinnamic acid ethyl ester	0.2	-2.3219	2.3219	C11H14O2	475.68	179.106	178.099	[M+H]+, [M+H-H2O]+	-1.445			837.2	POS
Feruloyl O-methyldehydrodopamine	0.2	-2.3219	2.3219	C19H19NO5	466	342.135	341.127	[M+H]+	-1.581		22.4	837.2	POS
Prostaglandin E2 methyl ester	0.2	-2.3219	2.3219	C21H34O5	778.82	349.236	366.241	[M+H-H2O]+, [M+Na]+	-2.626		22.6	837	POS
mesterolone	0.2	-2.3219	2.3219	C20H32O2	822.24	305.247	304.239	[M+H]+	-2.568		15.8	836.9	POS
(Z)-2-Oct-7-enylpent-2-enedioic acid	0.2	-2.3219	2.3219	C13H20O4	512.27	239.129	240.136	[M-H]-	0.12		15.4	836.1	NEG
6-(6-Aminohexanamido)hexanoic acid	0.2	-2.3219	2.3219	C12H24N2O3	398.28	243.171	244.178	[M-H]-	-2.662		2.2	836	NEG
Cyclo(proline-leucine)	0.2	-2.3219	2.3219	C11H18N2O2	456.83	211.144	210.137	[M+H]+	-0.299		7.8	835.4	POS
(-)-Riboflavin	0.2	-2.3219	2.3219	C17H20N4O6	527.01	377.145	376.138	[M+H]+	-1.177		53.4	834.5	POS
10-Hydroxydecanoic acid	0.2	-2.3219	2.3219	C10H20O3	723.69	187.134	188.141	[M-H]-	0.757		6.8	834.4	NEG
Paeonol	0.2	-2.3219	2.3219	C9H10O3	293.6	167.07	166.063	[M+H]+	0.808			833.1	POS
enoxolone	0.2	-2.3219	2.3219	C30H46O4	753.34	453.335	470.338	[M+H-H2O]+, [M+H]+	-2.51		42.5	831.6	POS
4,5-Epoxy-7Z,10Z,13Z,16Z,19Z-docosapentaenoic acid, methyl ester	0.2	-2.3219	2.3219	C23H34O3	711.39	359.257	358.25	[M+H]+	-2.277		22.7	831	POS
1-Octadecanamine	0.2	-2.3219	2.3219	C18H39N	881.46	270.315	269.308	[M+H]+	-1.87		2.1	830.9	POS
1-Isopropyl-1H-indole-3-carbaldehyde	0.2	-2.3219	2.3219	C12H13NO	214.28	188.107	187.1	[M+H]+	-0.67			830.3	POS
Isokobusone	0.2	-2.3219	2.3219	C14H22O2	674.51	223.169	222.162	[M+H]+	-1.6		9.4	829.5	POS
(3aR)-(+)-Sclareolide	0.2	-2.3219	2.3219	C16H26O2	954.24	251.2	250.193	[M+H]+	-2.355		12.4	829.3	POS
p-Coumaraldehyde	0.2	-2.3219	2.3219	C9H8O2	469.76	147.045	148.052	[M-H]-	-0.263		5.3	827.7	NEG
N6-Threonylcarbamoyladenosine	0.2	-2.3219	2.3219	C15H20N6O8	361.88	413.141	412.133	[M+H]+	-1.557		10.2	827.2	POS
Scopine	0.2	-2.3219	2.3219	C8H13NO2	394.16	156.102	155.095	[M+H]+	-0.747		5.9	827.2	POS
1-Monolinolenin	0.2	-2.3219	2.3219	C21H36O4	752.34	353.268	352.26	[M+H]+	-2.449		19.8	826.8	POS
apigenin-8-C-glucoside	0.2	-2.3219	2.3219	C21H20O10	445.99	433.112	432.105	[M+H]+	-1.887		11	826.7	POS
Riboflavin lumichrome	0.2	-2.3219	2.3219	C12H10N4O2	504.18	243.087	242.08	[M+H]+	-1.407		8.5	826.6	POS
Val-Leu	0.2	-2.3219	2.3219	C11H22N2O3	369.04	231.17	230.162	[M+H]+	-2.754		18	826.1	POS
9-HODE	0.2	-2.3219	2.3219	C18H32O3	898.4	295.228	296.235	[M-H]-	-0.544		15.3	826	NEG
Arachidonic sulfonic acid	0.2	-2.3219	2.3219	C19H32O3S	1057.73	339.2	340.207	[M-H]-	0.062			825.8	NEG
Hydroquinone	0.2	-2.3219	2.3219	C6H6O2	76.24	111.044	110.037	[M+H]+	-1.784			825.2	POS
Leu-C16:1	0.2	-2.3219	2.3219	C22H41NO3	859.02	368.315	367.308	[M+H]+	-1.686		3.4	824.9	POS
Fusaric acid	0.2	-2.3219	2.3219	C10H13NO2	315.67	180.102	179.094	[M+H]+	-1.414			824.5	POS
Stearidonic acid	0.2	-2.3219	2.3219	C18H28O2	843.75	277.215	276.208	[M+H]+	-2.908		4.6	823.8	POS
galanthamine	0.2	-2.3219	2.3219	C17H21NO3	720.58	288.159	287.152	[M+H]+, [M+Na]+	-2.43		14.7	823.1	POS
Senecioic acid	0.2	-2.3219	2.3219	C5H8O2	1341.44	101.06	100.052	[M+H]+	-0.989			822.8	POS
4-Chromanone	0.2	-2.3219	2.3219	C9H8O2	854.8	149.06	148.052	[M+H]+	-0.981		5	822.4	POS
oxabolone	0.2	-2.3219	2.3219	C18H26O3	713.41	291.194	290.187	[M+H]+	-2.259		14.4	820.2	POS
Ethyl indole-3-carboxylate	0.2	-2.3219	2.3219	C11H11NO2	388.18	190.086	189.079	[M+H]+	0.162			819.3	POS
Sodium Tetradecyl Sulfate	0.2	-2.3219	2.3219	C14H29NaO4S	784.12	317.175	316.168	[M+H]+	-1.345			818.6	POS
Kaurane	0.2	-2.3219	2.3219	C20H32	966.61	273.257	272.25	[M+H]+	-1.183		14.9	818.3	POS
8-iso-PGF1? (1.91)	0.2	-2.3219	2.3219	C20H36O5	862.92	355.249	356.256	[M-H]-	-0.837		15.7	817.9	NEG
5-[5-hydroxy-3-(hydroxymethyl)pentyl]-8a-(hydroxymethyl)-5,6-dimethyl-3,4,4a,6,7,8-hexahydronaphthalene-1-carboxylic acid	0.2	-2.3219	2.3219	C20H34O5	762.27	355.247	354.24	[M+H]+	-1.38		28.4	816.1	POS
2-Amino-3-[4-(carboxymethyl)phenyl]propanoic acid	0.2	-2.3219	2.3219	C11H13NO4	313.9	222.077	223.085	[M-H]-	1.158		9.8	815.5	NEG
Hydrocortisone	0.2	-2.3219	2.3219	C21H30O5	740.6	363.216	362.208	[M+H]+, [M+H-H2O]+	-0.842			814.5	POS
Butanoic acid, 4-[(1,2-dioxohexadecyl)amino]-, ethyl ester	0.2	-2.3219	2.3219	C22H41NO4	932.96	384.31	383.303	[M+H]+	-1.721		24.1	813.6	POS
Dodecadienoic acid	0.2	-2.3219	2.3219	C12H20O2	719.35	197.153	196.146	[M+H]+	-1.335		7.4	811.9	POS
8-Methoxyatractylenolide I	0.2	-2.3219	2.3219	C16H22O3	804.27	263.163	262.156	[M+H]+	-2.72		12.4	811.8	POS
N-Methyltyramine	0.2	-2.3219	2.3219	C9H13NO	208.04	152.107	151.099	[M+H]+	-2.003		4.6	810.7	POS
N-(2-Hydroxy-3-methylbutanoyl)leucine	0.2	-2.3219	2.3219	C11H21NO4	556.49	230.14	231.147	[M-H]-	0.216		9.5	810.5	NEG
Phe-Asp	0.2	-2.3219	2.3219	C13H16N2O5	300.49	279.098	280.105	[M-H]-	-1.578			810.1	NEG
4-[(Propan-2-yl)carbamoyl]benzoic acid	0.2	-2.3219	2.3219	C11H13NO3	310.58	206.083	207.09	[M-H]-	2.055		15.9	809.5	NEG
2-Amino-5-phenylpentanoic acid	0.2	-2.3219	2.3219	C11H15NO2	315.48	194.117	193.11	[M+H]+	-1.754			808.9	POS
Gly-Phe	0.2	-2.3219	2.3219	C11H14N2O3	328.49	223.108	222.101	[M+H]+	0.419		70.5	808.2	POS
(10E,15Z)-9,12,13-trihydroxyoctadeca-10,15-dienoic acid	0.2	-2.3219	2.3219	C18H32O5	599.46	327.217	328.225	[M-H]-	-1.322		8.8	807.9	NEG
Ile-Leu	0.2	-2.3219	2.3219	C12H24N2O3	381.09	243.171	244.178	[M-H]-	-1.506		8.6	805.9	NEG
1,5,6,7-Tetrahydro-4H-indol-4-one	0.2	-2.3219	2.3219	C8H9NO	489.13	136.075	135.068	[M+H]+	-1.606		2.7	805	POS
2-Naphthylamine	0.2	-2.3219	2.3219	C10H9N	401.7	144.081	143.073	[M+H]+	-2.235		17.2	804.5	POS
1-O-((2E,4E)-9-Carboxy-8-hydroxy-2,7-dimethylnona-2,4-dienoyl)-beta-D-glucopyranose	0.2	-2.3219	2.3219	C18H28O10	416.56	403.16	404.168	[M-H]-	-1.707		24.9	804.4	NEG
IpA	0.2	-2.3219	2.3219	C11H11NO2	603.87	190.086	189.079	[M+H]+	-1.395		7.2	804.2	POS
7-Methoxycoumarin	0.2	-2.3219	2.3219	C10H8O3	490.97	177.055	176.047	[M+H]+	-0.688		8.3	803.7	POS
2-(1,3-Dioxo-1,3-dihydro-2H-isoindol-2-yl)butanoic acid	0.2	-2.3219	2.3219	C12H11NO4	323.36	232.062	233.069	[M-H]-	1.074		1.8	803	NEG
Pyrocatechol	0.2	-2.3219	2.3219	C6H6O2	300.27	111.044	110.037	[M+H]+	-0.891			798.7	POS
3-Methylpyridine	0.2	-2.3219	2.3219	C6H7N	67.1	94.0651	93.0578	[M+H]+	-0.685			798.1	POS
[3,4,5-trihydroxy-6-(hydroxymethyl)oxan-2-yl] 9-(hydroxymethyl)-2,2,6a,6b,9,12a-hexamethyl-10-[3,4,5-trihydroxy-6-[(3,4,5-trihydroxy-6-methyloxan-2-yl)oxymethyl]oxan-2-yl]oxy-1,3,4,5,6,6a,7,8,8a,10,11,12,13,14b-tetradecahydropicene-4a-carboxylate	0.2	-2.3219	2.3219	C14H17NO7	322.48	312.107	311.1	[M+H]+	-1.666			798.1	POS
3-Hydroxyacetaminophen	0.2	-2.3219	2.3219	C8H9NO3	572.41	168.065	167.058	[M+H]+	-2.456		8.1	796.1	POS
Thr-Leu	0.2	-2.3219	2.3219	C10H20N2O4	328.62	231.135	232.142	[M-H]-	-1.3		8.3	794.8	NEG
betaine	0.2	-2.3219	2.3219	C5H11NO2	316.55	116.072	117.079	[M-H]-	0.437		5.1	790.5	NEG
4-Hydroxy-3-methoxypyridine	0.2	-2.3219	2.3219	C6H7NO2	69.52	124.041	125.048	[M-H]-	1.775			789.6	NEG
Methyl isovalerate	0.2	-2.3219	2.3219	C6H12O2	959.37	117.091	116.083	[M+H]+	-2.505			788	POS
trichostatin A	0.2	-2.3219	2.3219	C17H22N2O3	366.64	303.169	302.162	[M+H]+	-2.712		15.5	785.5	POS
Pro-Val	0.2	-2.3219	2.3219	C10H18N2O3	429.41	215.139	214.132	[M+H]+	0.655		8	784.7	POS
Curcumenol	0.2	-2.3219	2.3219	C15H22O2	908.62	235.169	234.162	[M+H]+	-2.129		30.9	783.5	POS
Stachyose	0.2	-2.3219	2.3219	C24H42O21	120.6	665.215	666.222	[M-H]-	0.391		22.1	783.4	NEG
N7-Et-G	0.2	-2.3219	2.3219	C7H9N5O	325.81	180.088	179.08	[M+H]+	-1.777		10.5	781.6	POS
13-Oxo-8(14)-podocarpen-18-oic acid	0.2	-2.3219	2.3219	C17H24O3	847.01	277.179	276.172	[M+H]+	-2.812		13.3	781.5	POS
3,4-Dihydro-3-oxo-2H-(1,4)-benzoxazin-2-ylacetic acid	0.2	-2.3219	2.3219	C10H9NO4	392.18	206.046	207.053	[M-H]-	1.123		9.2	781.3	NEG
gerberinside	0.2	-2.3219	2.3219	C16H18O8	372.02	339.108	338.1	[M+H]+	-0.693		7.6	781.3	POS
Procainamide	0.2	-2.3219	2.3219	C13H21N3O	128.66	236.175	235.168	[M+H]+	-2.085		6.9	777.6	POS
3-Indoleacetic acid	0.2	-2.3219	2.3219	C10H9NO2	362.12	176.07	175.063	[M+H]+	-1.334		7.1	777.5	POS
N-(Phenylacetyl)-L-phenylalanine	0.2	-2.3219	2.3219	C17H17NO3	634.98	282.114	283.121	[M-H]-	0.36		3.1	776.9	NEG
Nephromopsic acid	0.2	-2.3219	2.3219	C19H34O4	908.78	325.238	326.246	[M-H]-	0.01		27.2	776.8	NEG
Dicyclohexylurea	0.2	-2.3219	2.3219	C13H24N2O	700.8	225.196	224.19	[M+H]+, [M+NH4]+	-2.378		1.6	776.4	POS
1,4-Cyclohexanedicarboxylic acid	0.2	-2.3219	2.3219	C8H12O4	479.59	171.067	172.074	[M-H]-	1.551		7.4	776.1	NEG
9,10-dihydrojasmonic acid CollisionEnergy:205060	0.2	-2.3219	2.3219	C12H20O3	764.41	211.134	212.141	[M-H]-	-0.308		12.5	775.6	NEG
3-Indoleacrylic acid	0.2	-2.3219	2.3219	C11H9NO2	418.45	188.071	187.063	[M+H]+	0.085		6.7	773.4	POS
Tetrahydroharman-3-carboxylic acid	0.2	-2.3219	2.3219	C13H14N2O2	410.1	229.098	230.106	[M-H]-	-0.163		27.8	773	NEG
1,2,3,4-Tetrahydroacridin-9-ol	0.2	-2.3219	2.3219	C13H13NO	637.48	198.092	199.1	[M-H]-, [M-H-H2O]-	-0.206		8	772.9	NEG
13-Hydroxy-9Z,11E-octadecadienoic acid	0.2	-2.3219	2.3219	C18H32O3	880.11	295.228	296.235	[M-H]-	0.042		19.4	772.7	NEG
Val-C12:1	0.2	-2.3219	2.3219	C17H31NO3	821.6	298.238	297.23	[M+H]+	-1.752		13.4	772.3	POS
19(20)-Epoxy-4Z,7Z,10Z,13Z,16Z-docosapentaenoic acid	0.2	-2.3219	2.3219	C22H32O3	793.02	345.243	344.235	[M+H]+	1.549		20.1	771.4	POS
Ramiprilat	0.2	-2.3219	2.3219	C21H28N2O5	516.14	389.206	388.199	[M+H]+	-1.953			770.9	POS
Glu-C10:0	0.2	-2.3219	2.3219	C15H27NO5	340.09	302.196	301.189	[M+H]+	-2.245		4.4	770.8	POS
8-[4,5-dihydroxy-6-(hydroxymethyl)-3-(3,4,5-trihydroxy-6-methyloxan-2-yl)oxyoxan-2-yl]-5,7-dihydroxy-2-(4-methoxyphenyl)chromen-4-one	0.2	-2.3219	2.3219	C28H32O14	494.54	593.185	592.178	[M+H]+	-2.669		6.6	770.5	POS
Ethyl-N-(4-aminophenyl)carbamate	0.2	-2.3219	2.3219	C9H12N2O2	410.7	181.097	180.09	[M+H]+	-0.89		5.2	769.6	POS
Methylenediphosphonic acid	0.2	-2.3219	2.3219	CH6O6P2	1279.29	174.956	175.964	[M-H]-	-1.61			766.8	NEG
(1S)-1,5-Anhydro-2-O-(6-deoxy-alpha-L-mannopyranosyl)-1-(5,7-dihydroxy-2-(4-hydroxyphenyl)-4-oxo-4H-chromen-6-yl)-D-glucitol	0.2	-2.3219	2.3219	C27H30O14	474.35	577.155	578.163	[M-H]-	-1.395		7.7	766.3	NEG
L-(+)-Valine	0.2	-2.3219	2.3219	C5H11NO2	529.03	118.086	117.079	[M+H]+	-1.637		6.2	765.4	POS
3-hydroxybenzaldehyde	0.2	-2.3219	2.3219	C7H6O2	435.28	121.03	122.037	[M-H]-	0.224		4	763.6	NEG
(Z,E)-Tetradeca-9,12-dienol	0.2	-2.3219	2.3219	C14H26O	1006.08	211.205	210.198	[M+H]+, [M+H-H2O]+	-1.962		4.9	762.3	POS
(2E,4E)-12-hydroxy-13-(hydroxymethyl)-3,5,7-trimethyltetradeca-2,4-dienedioic acid	0.2	-2.3219	2.3219	C18H30O6	763.24	343.211	342.203	[M+H]+, [M+H-H2O]+	-1.388		6.5	760.9	POS
2,6-Di-tert-butylbenzoquinone	0.2	-2.3219	2.3219	C14H20O2	639.36	221.153	220.146	[M+H]+, [M+H-H2O]+	-1.651		8.8	759.3	POS
3,4-Ethylenedioxymethcathinone	0.2	-2.3219	2.3219	C12H15NO3	320.81	222.112	221.105	[M+H]+	-2.026			758.4	POS
N-Acetyl-leucine	0.2	-2.3219	2.3219	C8H15NO3	446.24	172.098	173.105	[M-H]-	0.061		9	757.6	NEG
(4,7,7-Trimethylbicyclo[4.1.0]hept-4-en-3-yl)methanol	0.2	-2.3219	2.3219	C11H18O	766.87	149.132	166.135	[M+H-H2O]+, [M+H]+	-2.591		8.4	757.2	POS
2-[(1S,2S,4aR,8aS)-1-hydroxy-4a-methyl-8-methylidene-1,2,3,4,5,6,7,8a-octahydronaphthalen-2-yl]prop-2-enoic acid	0.2	-2.3219	2.3219	C15H22O3	791.04	251.163	250.156	[M+H]+, [M+H-H2O]+	-2.26		1.7	757	POS
9-Oxo-10E,12Z-octadecadienoic acid	0.2	-2.3219	2.3219	C18H30O3	907.63	295.226	294.219	[M+H]+	-2.669		15.5	757	POS
Isorhamnetin	0.2	-2.3219	2.3219	C16H12O7	481.05	317.065	316.058	[M+H]+	-1.643		12.1	757	POS
1-(3,4,5-Trimethoxyphenyl)-1,2,3,4-tetrahydro-6,7-isoquinolinediol	0.2	-2.3219	2.3219	C18H21NO5	375.86	332.149	331.142	[M+H]+	0.149			755.7	POS
methyl (2E,4E,8E)-7,13-dihydroxy-4,8,12-trimethyltetradeca-2,4,8-trienoate	0.2	-2.3219	2.3219	C18H30O4	632.49	311.221	310.214	[M+H]+	-2.701		15.7	755.2	POS
Dihydrokavain	0.2	-2.3219	2.3219	C14H16O3	658.47	233.117	232.109	[M+H]+	-2.344		10.4	752.8	POS
(3Z,6E)-2,2,6-trimethyl-12-oxabicyclo[8.2.1]trideca-3,6,10(13)-triene-5,11-dione	0.2	-2.3219	2.3219	C15H18O3	663.79	247.133	246.125	[M+H]+, [M+H-H2O]+	-1.446		2.8	752.6	POS
Hydroxytyrosol	0.2	-2.3219	2.3219	C8H10O3	339.68	153.056	154.063	[M-H]-	0.576			751.5	NEG
FA 18:2+2O	0.2	-2.3219	2.3219	C18H32O4	866.78	311.223	312.23	[M-H]-	0.057		16	750.9	NEG
tralkoxydim	0.2	-2.3219	2.3219	C20H27NO3	820.28	330.206	329.199	[M+H]+	-1.463		6.2	749.6	POS
2-(2-hydroxybut-3-en-2-yl)-3a,6,6,9a-tetramethyl-2,4,5,5a,7,8,9,9b-octahydro-1H-benzo[e][1]benzofuran-4,5-diol	0.2	-2.3219	2.3219	C20H34O4	690.43	339.252	338.245	[M+H]+	-2.713		19.3	749.2	POS
Celloheptaose	0.2	-2.3219	2.3219	C42H72O36	128.49	1197.38	1152.38	[M+HCOO]-, [M-H]-	0.079		19	748.6	NEG
5-Carboxymellein	0.2	-2.3219	2.3219	C11H10O5	474.94	221.046	222.053	[M-H]-	0.324			748.4	NEG
2,2-Dimethyl-2,3-dihydro-1-benzofuran-7-amine	0.2	-2.3219	2.3219	C10H13NO	316.71	164.107	163.1	[M+H]+	-1.322			745.1	POS
(+)-Abscisic acid	0.2	-2.3219	2.3219	C15H20O4	555.97	263.129	264.136	[M-H]-	-0.798		13	745.1	NEG
Verbascose	0.2	-2.3219	2.3219	C30H52O26	128.26	827.268	828.275	[M-H]-	0.197		14.4	744.9	NEG
Tyr-Leu	0.2	-2.3219	2.3219	C15H22N2O4	385.87	293.15	294.157	[M-H]-	-2.128		16	743.8	NEG
Val-Val	0.2	-2.3219	2.3219	C10H20N2O3	290.72	215.14	216.148	[M-H]-	1.249		37.7	743.2	NEG
3-(3-Methoxybenzyl)piperidine	0.2	-2.3219	2.3219	C13H19NO	387.16	206.153	205.146	[M+H]+	-2.655		7.2	743	POS
Xanthyletin_major	0.2	-2.3219	2.3219	C14H12O3	700.91	229.086	228.078	[M+H]+	-1.372		10.5	742.9	POS
RepSox	0.2	-2.3219	2.3219	C17H13N5	543.49	288.124	287.117	[M+H]+	-0.63		25.7	739.7	POS
1H-Indene-3-carboxylic acid, 3a,4,5,6,7,7a-hexahydro-3a,7,7-trimethyl-	0.2	-2.3219	2.3219	C13H20O2	676.98	209.153	208.146	[M+H]+	-2.237		12.3	737.1	POS
Asparagine	0.2	-2.3219	2.3219	C12H22N2O4	523.32	259.165	258.158	[M+H]+	-1.65		11.6	736.2	POS
N-(Aminocarbonyl)-L-phenylalanine	0.2	-2.3219	2.3219	C10H12N2O3	441.01	207.078	208.085	[M-H]-	0.221			735.4	NEG
(5xi,9xi)-Beyer-15-en-18-ol	0.2	-2.3219	2.3219	C20H32O	655.08	289.252	288.245	[M+H]+, [M+H-H2O]+	-1.477		14.6	734.8	POS
8-{(1S,5R)-4-Oxo-5-[(2Z)-2-penten-1-yl]-2-cyclopenten-1-yl}octanoic acid	0.2	-2.3219	2.3219	C18H28O3	822.88	293.21	292.203	[M+H]+, [M+H-H2O]+	-2.258			734.6	POS
6-aminochromen-2-one	0.2	-2.3219	2.3219	C9H7NO2	301.51	162.055	161.047	[M+H]+	-1.156		15	734.1	POS
2-Penten-1-ol, 5-[(1S,4aS,8aS)-decahydro-5,5,8a-trimethyl-2-methylene-1-naphthalenyl]-3-methyl-, (2E)-	0.2	-2.3219	2.3219	C20H34O	564.85	291.268	290.261	[M+H]+	-1.196		15.2	733.9	POS
5-Aminovaleric acid betaine	0.2	-2.3219	2.3219	C8H17NO2	77.78	160.133	159.126	[M+H]+	-1.51		5.1	733.1	POS
Histamium	0.2	-2.3219	2.3219	C5H9N3	313.23	112.087	111.079	[M+H]+	-2.144			733	POS
Imazaquin	0.2	-2.3219	2.3219	C17H17N3O3	554.85	310.12	311.127	[M-H]-	2.618		17.5	732.2	NEG
Azuleno[6,5-b]furan-2,6(3H,4H)-dione, 3a,7,7a,8,9,9a-hexahydro-5,8-dimethyl-3-methylene-, (3aR,7aS,8S,9aR)-	0.2	-2.3219	2.3219	C15H18O3	558.08	247.132	246.125	[M+H]+, [M+H-H2O]+	-2.036		11.9	731.8	POS
(E)-4-[(1R,2S,3S,4R,8aS)-2,3,4-trihydroxy-2,5,5,8a-tetramethyl-3,4,4a,6,7,8-hexahydro-1H-naphthalen-1-yl]but-3-en-2-one	0.2	-2.3219	2.3219	C18H30O4	654.32	311.222	310.215	[M+H]+	2.758		16.8	731.8	POS
4-{[(Cyclohexylamino)carbonyl]amino}butanoic acid	0.2	-2.3219	2.3219	C11H20N2O3	639.73	229.154	228.147	[M+H]+	-1.622		3.9	729.6	POS
5,7-Dihydroxy-6-methylphthalide	0.2	-2.3219	2.3219	C9H8O4	443.77	179.035	180.042	[M-H]-	0.724		26.1	729.5	NEG
PyroGlu-Pro	0.2	-2.3219	2.3219	C10H14N2O4	321.73	227.104	226.096	[M+H]+	2.188		17.3	729.4	POS
3-Hydroxy-5-isopropylidene-3,8-dimethyl-2,3,3a,4,5,8a-hexahydro-6(1H)-azulenone	0.2	-2.3219	2.3219	C15H22O2	631.76	235.169	234.161	[M+H]+	-2.182		10.5	726.9	POS
4-(Butylamino)benzoic acid	0.2	-2.3219	2.3219	C11H15NO2	552.29	194.118	193.11	[M+H]+	-1.949		7	725.7	POS
1,3-dimethoxy-2-hydroxy-10-methyl-9(10h)-acridinone	0.2	-2.3219	2.3219	C16H15NO4	408.2	286.108	285.101	[M+H]+	1.797			725.7	POS
Androsterone	0.2	-2.3219	2.3219	C19H30O2	863.44	291.231	290.224	[M+H]+	-2.357		21.1	724.4	POS
1,2,3,4-Tetrahydro-beta-carboline	0.2	-2.3219	2.3219	C11H12N2	399.71	171.093	172.1	[M-H]-	0.245		12.9	724	NEG
N-Heptanoyl-DL-homoserine lactone	0.2	-2.3219	2.3219	C11H19NO3	770.23	214.143	213.136	[M+H]+	-1.65		3.3	722.9	POS
Hydrocotarnine	0.2	-2.3219	2.3219	C12H15NO3	670.65	222.112	221.105	[M+H]+	-1.763		8.6	722.5	POS
4-(2-Hydroxyethoxy)benzaldehyde	0.2	-2.3219	2.3219	C9H10O3	393.23	167.071	166.063	[M+H]+	1.479			722	POS
Hexapropylene glycol	0.2	-2.3219	2.3219	C18H38O7	573.22	367.268	366.26	[M+H]+, [M+NH4]+, [M+Na]+	-1.849		1.3	719.4	POS
Ambrettolide	0.2	-2.3219	2.3219	C16H28O2	896.46	253.216	252.209	[M+H]+, [M+H-H2O]+, [M+Na-H2O]+	-1.835		12.9	719.2	POS
4-Methyl-6,7,8,9-tetrahydro-2H-pyrano[3,2-g]quinolin-2-one	0.2	-2.3219	2.3219	C13H13NO2	714.99	216.101	215.094	[M+H]+	-1.871			718.6	POS
5-{[(5-Methyl-2-furyl)methyl]amino}-5-oxopentanoic acid	0.2	-2.3219	2.3219	C11H15NO4	490.93	224.093	225.1	[M-H]-	0.342		8.9	717.7	NEG
Val-Leu	0.2	-2.3219	2.3219	C11H22N2O3	366.7	229.156	230.163	[M-H]-	-1.713		6.7	717.7	NEG
2-Palmitoyl-rac-glycerol	0.2	-2.3219	2.3219	C19H38O4	1098.36	313.273	330.276	[M+H-H2O]+, [M+H]+, [M+Na]+	-1.408		29.3	715.9	POS
N-Benzoyl-DL-leucine	0.2	-2.3219	2.3219	C13H17NO3	615.03	234.114	235.121	[M-H]-	0.368		11.4	715.5	NEG
N-(5Z,8Z,11Z-Eicosatrienoyl)ethanolamine	0.2	-2.3219	2.3219	C22H39NO2	858.76	350.305	349.297	[M+H]+	-1.971		19.2	714.8	POS
Pterosin B	0.2	-2.3219	2.3219	C14H18O2	540.64	219.138	218.13	[M+H]+	-1.825		9.4	714.1	POS
Pyrrolo[1,2-a]pyrazine-1,4-dione, hexahydro-3-(1-methylethyl)-	0.2	-2.3219	2.3219	C10H16N2O2	388.08	197.128	196.121	[M+H]+	-2.117		0.7	710.6	POS
N,N'-Dicyclohexyl-N-methylurea	0.2	-2.3219	2.3219	C14H26N2O	766.2	239.211	238.204	[M+H]+	-1.754		8.6	710.6	POS
Kaurane-17,18-dioic acid, 18-methyl ester, (4alpha,16alpha)-	0.2	-2.3219	2.3219	C21H32O4	745.23	349.236	348.229	[M+H]+	-1.716		21.2	709.8	POS
cis-8,11,14-Eicosatrienoic acid	0.2	-2.3219	2.3219	C20H34O2	567.07	307.263	306.255	[M+H]+, [M+H-H2O]+	-1.743		24	709.7	POS
3-{2-[(1R,4aS,5R,8aS)-6-Hydroxy-5-(hydroxymethyl)-5,8a-dimethyl-2-methylenedecahydro-1-naphthalenyl]ethyl}-2(5H)-furanone	0.2	-2.3219	2.3219	C20H30O4	761.2	317.211	334.213	[M+H-H2O]+, [M+H]+	-0.436		17	709.3	POS
5-Hydroxytryptophol	0.2	-2.3219	2.3219	C10H11NO2	437.77	176.072	177.079	[M-H]-	0.412		5.7	708.6	NEG
Z-Ligustilide	0.2	-2.3219	2.3219	C12H14O2	569.16	191.106	190.099	[M+H]+	-1.504			707	POS
Indolin	0.2	-2.3219	2.3219	C8H9N	307.69	120.081	119.074	[M+H]+	-1.777		69.6	706.7	POS
Thunalbene	0.2	-2.3219	2.3219	C15H14O3	768.44	241.087	242.094	[M-H]-	0.196		11.2	706.2	NEG
14-hydroxy-14-(hydroxymethyl)-5,9-dimethyltetracyclo[11.2.1.0,?.0?,?]hexadecane-5-carboxylic acid	0.2	-2.3219	2.3219	C20H32O4	842.96	337.237	336.23	[M+H]+	0.156		19.7	704.3	POS
canthin-6-one	0.2	-2.3219	2.3219	C14H8N2O	504.45	221.071	220.064	[M+H]+	-0.558		23.4	704	POS
12-Hydroxyoctadecanoic acid	0.2	-2.3219	2.3219	C18H36O3	955.28	299.259	300.267	[M-H]-	0.269		16	701.8	NEG
Tyramine	0.2	-2.3219	2.3219	C8H11NO	196	138.091	137.084	[M+H]+	-2.09		71.2	700.7	POS
Diallylcyanamide	0.2	-2.3219	2.3219	C7H10N2	143.47	123.091	122.084	[M+H]+	-1.706		4.9	699.8	POS
betahistine	0.2	-2.3219	2.3219	C8H12N2	178	137.107	136.1	[M+H]+	-2.382		14.4	699.3	POS
Aristolone	0.2	-2.3219	2.3219	C15H22O	636.19	219.174	218.167	[M+H]+	-1.672		9.1	699.1	POS
1,2,14,18,18-pentamethyl-8-(1-methylvinyl)-17-oxopentacyclo[11.8.0.0<2,10_.0<5 ,9_.0<14,19_]henicosane-5-carbaldehyde CollisionEnergy:205060	0.2	-2.3219	2.3219	C30H46O2	886.78	439.356	438.349	[M+H]+	-2.285			699	POS
Ile-Glu	0.2	-2.3219	2.3219	C11H20N2O5	256.92	259.13	260.137	[M-H]-	0.169		10.2	698.4	NEG
N-acetylcytisine	0.2	-2.3219	2.3219	C13H16N2O2	353.69	233.128	232.121	[M+H]+	-2.439		14.4	696.1	POS
albocycline	0.2	-2.3219	2.3219	C18H28O4	592.96	309.206	308.198	[M+H]+	-2.022		20.3	695.1	POS
4-Methyl-1-phenylpentan-3-one	0.2	-2.3219	2.3219	C12H16O	798.38	177.127	176.12	[M+H]+	-1.633			694.8	POS
Vanillic acid	0.2	-2.3219	2.3219	C8H8O4	673.2	169.049	168.042	[M+H]+, [M+H-H2O]+	-2.116		9.6	694.8	POS
4,4-Dimethyl-1,3-cyclohexanedione	0.2	-2.3219	2.3219	C8H12O2	385.18	141.091	140.084	[M+H]+	-0.783			693.3	POS
(3beta,5alpha)-4,4-Dimethylcholesta-8,14,24-trien-3-ol	0.2	-2.3219	2.3219	C29H46O	721.1	393.351	410.354	[M+H-H2O]+, [M+H]+	-2.141		18.3	693	POS
Syringaldehyde	0.2	-2.3219	2.3219	C9H10O4	467.03	181.051	182.058	[M-H]-	0.211			693	NEG
BCFA_1	0.2	-2.3219	2.3219	C15H24O3	603.52	253.179	252.172	[M+H]+	-2.042		15.1	692.9	POS
Styrene	0.2	-2.3219	2.3219	C8H8	807.84	105.07	104.062	[M+H]+	-1.546		7	692.2	POS
Nezukone	0.2	-2.3219	2.3219	C10H12O	599.35	149.096	148.089	[M+H]+	-1.337			692.1	POS
4-(1-Benzofuran-2-yl)aniline	0.2	-2.3219	2.3219	C14H11NO	565.01	210.091	209.084	[M+H]+	-1.728		7.9	691.4	POS
3-Phenyllactic acid	0.2	-2.3219	2.3219	C9H10O3	810.18	167.07	166.063	[M+H]+	-0.793		7.9	691.4	POS
Palmitoyl ethanolamide	0.2	-2.3219	2.3219	C18H37NO2	1044.46	300.289	299.282	[M+H]+, [M+Na]+	-2.6		14.2	691.3	POS
3-Hydroxy-4-(succin-2-yl)-caryolane delta lactone	0.2	-2.3219	2.3219	C19H28O4	841.12	321.205	320.198	[M+H]+	-2.541		21.2	690.5	POS
1beta-Acetoxyeudesma-4(15),7(11)-dien-8alpha,12-olide	0.2	-2.3219	2.3219	C17H22O4	594.52	291.159	290.151	[M+H]+	-1.401			689.2	POS
Spirotetramat BYI08330-monohydroxy	0.2	-2.3219	2.3219	C18H25NO3	757.55	304.19	303.183	[M+H]+	-2.61		16.6	688.9	POS
(3beta,5xi,9xi,13alpha,17alpha,18xi)-3-Hydroxy-13,28-epoxyurs-11-en-28-one	0.2	-2.3219	2.3219	C30H46O3	713.81	455.351	454.343	[M+H]+	-2.871		9.1	688.6	POS
Phenylacetic acid	0.2	-2.3219	2.3219	C8H8O2	184.28	137.06	136.052	[M+H]+	-0.315			687	POS
N-Arachidonoyl-L-alanine	0.2	-2.3219	2.3219	C23H37NO3	817.54	376.284	375.276	[M+H]+	-2.37		6.5	685.3	POS
N-(2-hydroxyethyl)dodecanamide	0.2	-2.3219	2.3219	C14H29NO2	819.63	244.227	243.219	[M+H]+	-2.014		4.8	684.4	POS
5-Amino-2-methylphenol	0.2	-2.3219	2.3219	C7H9NO	246.83	124.075	123.068	[M+H]+	-2.002		60.3	684.4	POS
2-Amino-2,3-dihydro-1H-indene-2-carboxylic acid	0.2	-2.3219	2.3219	C10H11NO2	421.67	178.086	177.079	[M+H]+, [M+H-H2O]+	-1.85		8.5	684.4	POS
2-Butyl-3-methylpyrazine	0.2	-2.3219	2.3219	C9H14N2	337.97	151.123	150.115	[M+H]+	-1.54		4.2	684.4	POS
Porphobilinogen	0.2	-2.3219	2.3219	C10H14N2O4	319.75	225.088	226.096	[M-H]-	0.98		1.2	683.7	NEG
Asparagin	0.2	-2.3219	2.3219	C12H22N2O4	661.41	259.166	258.158	[M+H]+, [M+H-H2O]+	0.888		9.8	683.5	POS
2-Isopropyl-5-methyl-4-nitrosophenol	0.2	-2.3219	2.3219	C10H13NO2	482.05	178.087	179.095	[M-H]-	0.035		11.2	682.8	NEG
Allo-isoleucine	0.2	-2.3219	2.3219	C6H13NO2	227.15	130.087	131.095	[M-H]-	0.807			682	NEG
PyroglutamylIsoleucine	0.2	-2.3219	2.3219	C11H18N2O4	392.28	243.134	242.126	[M+H]+	-1.032		9.6	681.1	POS
7-hydroxy-4-methylchromen-2-one	0.2	-2.3219	2.3219	C10H8O3	580.19	177.054	176.047	[M+H]+	-1.3		7.8	680.2	POS
Nicotinic acid	0.2	-2.3219	2.3219	C6H5NO2	128.56	122.025	123.032	[M-H]-	1.847			679.8	NEG
pranoprofen	0.2	-2.3219	2.3219	C15H13NO3	565.02	256.096	255.089	[M+H]+	-1.625		11	679	POS
Phenylalanine	0.2	-2.3219	2.3219	C9H11NO2	440.58	164.072	165.079	[M-H]-	0.679		11.7	677.9	NEG
N-Cyclopropyl-2-quinolinecarboxamide	0.2	-2.3219	2.3219	C13H12N2O	437.95	213.102	212.095	[M+H]+, [M+H-H2O]+	-1.5		2.1	677.2	POS
monolinolein	0.2	-2.3219	2.3219	C21H38O4	959.52	355.283	354.276	[M+H]+	-2.538		20.1	676	POS
N-[1-(4-methoxy-6-oxopyran-2-yl)-2-methylbutyl]acetamide	0.2	-2.3219	2.3219	C13H19NO4	294.32	254.139	253.131	[M+H]+	-0.472		19.7	674.6	POS
2-Methoxy-3,5-dimethylpyrazine	0.2	-2.3219	2.3219	C7H10N2O	68.58	139.087	138.08	[M+H]+	2.106			674.6	POS
alpha-Methyl-alpha-phenyl N-methyl succinimide	0.2	-2.3219	2.3219	C12H13NO2	552.78	204.102	203.094	[M+H]+	-1.364		10	674.2	POS
15-Deoxy-delta12,14-prostaglandin D2	0.2	-2.3219	2.3219	C20H30O4	649.09	335.222	334.215	[M+H]+	1.929			673.5	POS
2,3,5-Trimethacarb	0.2	-2.3219	2.3219	C11H15NO2	71.65	194.117	193.11	[M+H]+, [M+NH4-H2O]+	-1.072			672.9	POS
Noroxymorphone	0.2	-2.3219	2.3219	C16H17NO4	385.65	288.123	287.115	[M+H]+	-1.433			672	POS
Gnoscopine	0.2	-2.3219	2.3219	C22H23NO7	480.08	414.154	413.147	[M+H]+	-1.545		25.9	672	POS
2-(1H-Imidazol-1-yl)-1-phenylethanone	0.2	-2.3219	2.3219	C11H10N2O	519.97	187.086	186.079	[M+H]+	-0.616		6.8	671.7	POS
Cis-Pinonic acid	0.2	-2.3219	2.3219	C10H16O3	556.38	185.117	184.11	[M+H]+	-2.067		6.9	671.2	POS
Docosanamide	0.2	-2.3219	2.3219	C22H45NO	978.72	340.357	339.349	[M+H]+	-1.948		10.5	671	POS
methyl chlorogenate	0.2	-2.3219	2.3219	C17H20O9	425.99	367.103	368.11	[M-H]-	-0.939		28.8	669.2	NEG
3-(9H-Carbazol-9-yl)propanoic acid	0.2	-2.3219	2.3219	C15H13NO2	439.15	240.101	239.094	[M+H]+	-2.24			668.4	POS
Metanicotine	0.2	-2.3219	2.3219	C10H14N2	336.26	163.123	162.115	[M+H]+	-1.825		15.3	668.2	POS
Indole-3-acetyl-L-isoleucine	0.2	-2.3219	2.3219	C16H20N2O3	489.46	289.155	288.148	[M+H]+	0.864		17.2	666.9	POS
N,N-dimethyltetradecan-1-amine	0.2	-2.3219	2.3219	C16H35N	723.01	242.284	241.277	[M+H]+	-1.791		8.6	666.1	POS
Pipericine	0.2	-2.3219	2.3219	C22H41NO	1206.76	336.325	335.318	[M+H]+	-2.063		19.2	666	POS
LPI(16:1)	0.2	-2.3219	2.3219	C25H47O12P	800.24	569.272	570.279	[M-H]-	-1.786		23.5	665.8	NEG
5-[(E)-but-1-enyl]-4-methoxy-6-methylpyran-2-one	0.2	-2.3219	2.3219	C11H14O3	524.68	195.101	194.094	[M+H]+	-2.396			665.7	POS
Phenylacetaldehyde	0.2	-2.3219	2.3219	C8H8O	362.78	121.065	120.057	[M+H]+, [M+NH4]+	-1.002		2.3	664.6	POS
catechol	0.2	-2.3219	2.3219	C6H6O2	703.94	111.044	110.037	[M+H]+	-1.15		2.9	664.6	POS
1-Pyrrolidineheptanoic acid, 2-[(1E,3S,4S)-3-hydroxy-4-methyl-1-nonen-6-yn-1-yl]-5-oxo-, (2R)-	0.2	-2.3219	2.3219	C21H33NO4	734.57	364.249	363.241	[M+H]+	1.215		21.8	663.6	POS
4-(Dimethylamino)cinnamaldehyde	0.2	-2.3219	2.3219	C11H13NO	670.63	176.107	175.1	[M+H]+	-1.246		17.2	663.2	POS
FA 18:3+3O	0.2	-2.3219	2.3219	C18H30O5	642.28	325.202	326.209	[M-H]-	-1.144		17	663	NEG
6-Methyluracil	0.2	-2.3219	2.3219	C5H6N2O2	221.29	125.036	126.043	[M-H]-	1.661		12.8	662	NEG
(1R,4R,6R,10S)-4,12,12-trimethyl-9-methylene-5-oxatricyclo[8.2.0.0~4,6~]dodecane	0.2	-2.3219	2.3219	C15H24O	711.17	221.189	220.182	[M+H]+	-2.503		9.8	661.9	POS
4-Phenyl-4-piperidinecarboxylic acid	0.2	-2.3219	2.3219	C12H15NO2	316.05	206.117	205.11	[M+H]+	-1.437			661.8	POS
(2-Methyl-2,3-dihydro-1-benzofuran-5-yl)acetic acid	0.2	-2.3219	2.3219	C11H12O3	569.16	193.086	192.078	[M+H]+	-1.47			661.1	POS
2-Oxindole	0.2	-2.3219	2.3219	C8H7NO	315.63	134.06	133.053	[M+H]+	-1.51			661	POS
9-Oxo-10(E),12(E)-octadecadienoic acid	0.2	-2.3219	2.3219	C18H30O3	913.42	293.212	294.22	[M-H]-	0.031		2.6	660.4	NEG
2-ethyl-1,2,3,4-tetrahydroisoquinoline-3-carboxylic acid CollisionEnergy:102040	0.2	-2.3219	2.3219	C12H15NO2	308.2	206.118	205.11	[M+H]+	0.532			659.8	POS
8-M-PDOT	0.2	-2.3219	2.3219	C14H19NO2	429.97	234.148	233.141	[M+H]+	-2.277		9.7	659.6	POS
C11-linear alkylbenzyl sulfonate	0.2	-2.3219	2.3219	C17H28O3S	905.88	311.169	312.176	[M-H]-	-0.041		8.5	659.3	NEG
Hecogenin	0.2	-2.3219	2.3219	C27H42O4	701.47	431.315	430.308	[M+H]+	-1.223		3.9	659.1	POS
propham	0.2	-2.3219	2.3219	C10H13NO2	687.41	180.102	179.095	[M+H]+	-0.698		7	658.5	POS
rhodioloside	0.2	-2.3219	2.3219	C14H20O7	202.6	301.129	300.122	[M+H]+	2.093		25.2	658	POS
Moracin M	0.2	-2.3219	2.3219	C14H10O4	572.35	241.051	242.058	[M-H]-	0.777		19.4	657.9	NEG
2-Indolinone	0.2	-2.3219	2.3219	C8H7NO	466.39	134.06	133.053	[M+H]+	0.224		7.5	657.3	POS
3,6,9-Trioxaundecanedioic acid	0.2	-2.3219	2.3219	C8H14O7	65.8	221.067	222.074	[M-H]-	1.147		18.2	657.1	NEG
Ethyl 4-hydroxy-6-(propan-2-yl)quinoline-3-carboxylate	0.2	-2.3219	2.3219	C15H17NO3	374.21	260.128	259.12	[M+H]+	-1.552			654.7	POS
5-Methoxy-2-methyl-1H-indole	0.2	-2.3219	2.3219	C10H11NO	492.82	162.091	161.084	[M+H]+	-0.618		4.4	654.6	POS
1-(2-Ethyl-2-methyltetrahydro-2H-pyran-4-yl)-1-hexanone	0.2	-2.3219	2.3219	C14H26O2	755.13	227.2	226.193	[M+H]+	-1.836		9	653.8	POS
DL-Indole-3-lactic acid	0.2	-2.3219	2.3219	C11H11NO3	407.6	206.081	205.074	[M+H]+	-0.836		7.7	653.5	POS
7,8-Dihydroxy-3,5,7-trimethyl-8,8a-dihydro-1H-isochromen-6-one	0.2	-2.3219	2.3219	C12H16O4	821.86	225.112	224.105	[M+H]+	-1.35		9.8	653.2	POS
Phe-Pro	0.2	-2.3219	2.3219	C14H18N2O3	408.82	261.124	262.131	[M-H]-	-1.256			653	NEG
2-Piperidinecarboxamide	0.2	-2.3219	2.3219	C6H12N2O	503.64	129.102	128.095	[M+H]+	-0.563		6.9	652.2	POS
R-Palmitoyl-(1-methyl) ethanolamide	0.2	-2.3219	2.3219	C19H39NO2	825	314.305	313.297	[M+H]+	-1.925		16.5	651.5	POS
Asp-C20:4	0.2	-2.3219	2.3219	C24H37NO5	816.42	420.274	419.267	[M+H]+	-0.532		26.5	650.5	POS
Leucine butyl ester	0.2	-2.3219	2.3219	C10H21NO2	512.81	188.164	187.157	[M+H]+	-1.291		0.3	650.1	POS
Indoline	0.2	-2.3219	2.3219	C8H9N	375.75	120.081	119.073	[M+H]+	-1.597		71.2	647.7	POS
Kojic Acid	0.2	-2.3219	2.3219	C6H6O4	185.99	143.034	142.026	[M+H]+	-2.655		6.4	644.9	POS
Dodecylamine	0.2	-2.3219	2.3219	C12H27N	700.55	186.221	185.214	[M+H]+	-1.453		4.1	644.1	POS
2-Butanone, 4-(2,6,6-trimethyl-2-cyclohexen-1-yl)-	0.2	-2.3219	2.3219	C13H22O	681.07	195.174	194.167	[M+H]+	-1.966		14.4	642.6	POS
Protolichesterinic acid	0.2	-2.3219	2.3219	C19H32O4	892.33	323.223	324.23	[M-H]-	-0.595		34.3	641.8	NEG
4-Hydroxy-6-Methylpyran-2-One	0.2	-2.3219	2.3219	C6H6O3	67.59	127.039	126.031	[M+H]+	-1.952		4.7	641.7	POS
2-Methylcitrate	0.2	-2.3219	2.3219	C7H10O7	274.47	205.036	206.043	[M-H]-	2.107		12.8	641.7	NEG
GABA-C18:2	0.2	-2.3219	2.3219	C22H39NO3	933.33	366.3	365.292	[M+H]+	-2.029		21.4	640.4	POS
5_HpEPE	0.2	-2.3219	2.3219	C20H30O4	732.87	333.206	334.213	[M-H]-	-2.954		20.9	640.4	NEG
Decylbenzenesulfonic acid	0.2	-2.3219	2.3219	C16H26O3S	876.99	297.153	298.16	[M-H]-	0.086		26	640.3	NEG
2H-Pyran-2-one, tetrahydro-4-hydroxy-6-pentyl-	0.2	-2.3219	2.3219	C10H18O3	525.66	187.132	186.125	[M+H]+, [M+H-H2O]+	-1.621		6.8	640.2	POS
7-Methoxy-4-methylcoumarin	0.2	-2.3219	2.3219	C11H10O3	505.83	191.07	190.063	[M+H]+	-0.693			639.3	POS
3-Hydroxymandelic acid	0.2	-2.3219	2.3219	C8H8O4	440.04	167.035	168.043	[M-H]-	2.204			638.5	NEG
LPI(18:1)	0.2	-2.3219	2.3219	C27H51O12P	957.4	597.304	598.311	[M-H]-	-1.03		7.7	638	NEG
7-(Dimethylamino)-4-methylcoumarin	0.2	-2.3219	2.3219	C12H13NO2	400	204.102	203.095	[M+H]+	-0.038			638	POS
Thujopsenone	0.2	-2.3219	2.3219	C15H22O	798.51	219.174	218.167	[M+H]+	-1.416		8.6	637.6	POS
Thymol	0.2	-2.3219	2.3219	C10H14O	727.3	151.112	150.104	[M+H]+	-1.307		6.9	636.9	POS
Octanedioic acid	0.2	-2.3219	2.3219	C8H14O4	455.16	173.082	174.089	[M-H]-	-1.204		7.8	636.5	NEG
2,4-dihydroxyheptadecyl acetate [IIN-based: Match]	0.2	-2.3219	2.3219	C19H38O4	864.93	313.273	330.276	[M+H-H2O]+, [M+H]+	-2.638		2.9	635.9	POS
pipernonaline	0.2	-2.3219	2.3219	C21H27NO3	403.47	342.206	341.198	[M+H]+	-2.053			635.7	POS
methyl-1-testosterone	0.2	-2.3219	2.3219	C20H30O2	645.32	303.231	302.224	[M+H]+	-2.315			635.6	POS
MolDiscovery Identification - Glucuronic_acid,_8CI,_9CI_6-Aminohexyl_glycoside	0.2	-2.3219	2.3219	C12H23NO7	227.16	294.154	293.147	[M+H]+, [M+H-H2O]+	-1.658		14.5	635.1	POS
10-Nitrooleic acid	0.2	-2.3219	2.3219	C18H33NO4	821.1	310.237	327.241	[M+H-H2O]+, [M+H]+	-0.836		14.5	635	POS
2-(1',2',3',4'-Tetrahydroxybutyl)quinoxaline	0.2	-2.3219	2.3219	C12H14N2O4	412.85	251.102	250.095	[M+H]+	-1.282		11	634.8	POS
Anthranilate	0.2	-2.3219	2.3219	C7H7NO2	387.94	138.055	137.048	[M+H]+	0.605		4.3	634.1	POS
Normeperidine	0.2	-2.3219	2.3219	C14H19NO2	599.64	234.148	233.141	[M+H]+	-2.527		9.1	634.1	POS
3-{4-[(Phenylcarbonyl)amino]phenyl}propanoic acid	0.2	-2.3219	2.3219	C16H15NO3	653.78	268.098	269.105	[M-H]-	-0.679		18.4	634.1	NEG
(4-Methyl-2-oxo-1(2H)-quinolinyl)acetic acid	0.2	-2.3219	2.3219	C12H11NO3	634.17	218.081	217.074	[M+H]+, [M+H-H2O]+	-1.269		8.3	633.9	POS
5-Methoxyindole-3-acetic acid	0.2	-2.3219	2.3219	C11H11NO3	376.51	206.081	205.074	[M+H]+	-1.496		7.8	633.2	POS
Perillyl alcohol	0.2	-2.3219	2.3219	C10H16O	746.68	153.127	152.12	[M+H]+, [M+H-H2O]+	-1.179		4.6	633	POS
2,4-Di-tert-butylphenol	0.2	-2.3219	2.3219	C14H22O	940.33	205.16	206.167	[M-H]-	0.174		10.4	632.4	NEG
Fumaritine N-oxide	0.2	-2.3219	2.3219	C20H21NO6	554.84	372.144	371.136	[M+H]+	-1.5		21.4	631.9	POS
5,7-Dimethoxy-2H-chromen-2-one	0.2	-2.3219	2.3219	C11H10O4	480.11	207.065	206.058	[M+H]+	-1.565		9	631.5	POS
Methyl 7-hydroxycoumarin-4-acetate	0.2	-2.3219	2.3219	C12H10O5	450.48	233.046	234.053	[M-H]-	1.006		11.8	631.5	NEG
Proline betaine	0.2	-2.3219	2.3219	C7H13NO2	69.77	144.102	143.094	[M+H]+	-1.565		29.2	631.4	POS
Indoleacetaldehyde	0.2	-2.3219	2.3219	C10H9NO	623.07	160.075	159.068	[M+H]+	-1.462		20.9	631	POS
N-[4-(4-Nitrophenyl)phenyl]acetamide	0.2	-2.3219	2.3219	C14H12N2O3	443.17	257.092	256.085	[M+H]+	0.409		11.3	630	POS
reynosin	0.2	-2.3219	2.3219	C15H20O3	776.13	247.134	248.141	[M-H]-	0.637		18	629.7	NEG
15-Ketoprostaglandin E1	0.2	-2.3219	2.3219	C20H32O5	733.08	353.233	352.226	[M+H]+	-1.462		21.7	629.3	POS
5-Tetradecynoic acid	0.2	-2.3219	2.3219	C14H24O2	748.66	225.185	224.177	[M+H]+	-1.243		8.9	629.2	POS
3-Methyl-N-(2-naphthyl)butanamide	0.2	-2.3219	2.3219	C15H17NO	809.86	228.138	227.131	[M+H]+	-0.006			628.6	POS
9-methoxy-7-[4-[3,4,5-trihydroxy-6-[[3,4,5-trihydroxy-6-(hydroxymethyl)oxan-2-yl]oxymethyl]oxan-2-yl]oxyphenyl]-[1,3]dioxolo[4,5-g]chromen-8-one	0.2	-2.3219	2.3219	C29H32O16	482.61	637.175	636.168	[M+H]+	-2.125		15.2	628.5	POS
(Z)-6,9,10-Trihydroxyoctadec-7-enoic acid	0.2	-2.3219	2.3219	C18H34O5	661.86	329.233	330.24	[M-H]-	-2.576		11.9	627	NEG
Phenylglycine	0.2	-2.3219	2.3219	C8H9NO2	457.03	152.071	151.064	[M+H]+	1.288		4.4	626.8	POS
Cyclo(prolyltyrosyl)	0.2	-2.3219	2.3219	C14H16N2O3	377.19	259.109	260.116	[M-H]-	0.972			626	NEG
Stearamide	0.2	-2.3219	2.3219	C18H37NO	1186.21	284.294	283.287	[M+H]+	-1.369		31	625.6	POS
3-Indoleacrylic acid	0.2	-2.3219	2.3219	C11H9NO2	460.33	188.071	187.063	[M+H]+	-0.687		6.7	625.2	POS
Methylphenylpiracetam	0.2	-2.3219	2.3219	C13H16N2O2	316.36	233.128	232.121	[M+H]+	-2.59		11.1	623.7	POS
3-(Aminocarbonyl)benzoic acid	0.2	-2.3219	2.3219	C8H7NO3	346.51	164.035	165.043	[M-H]-	0.133			623.6	NEG
N-3-Oxohexadec-11Z-enoyl-L-homoserine lactone	0.2	-2.3219	2.3219	C20H33NO4	588.1	352.247	351.24	[M+H]+	-2.733			623.4	POS
1,4a-Dimethyl-4,4a,5,6,7,8-hexahydro-2(3H)-naphthalenone	0.2	-2.3219	2.3219	C12H18O	903.7	179.143	178.136	[M+H]+, [M+H-H2O]+	-2.09		5.8	621.7	POS
Epimagnolin B	0.2	-2.3219	2.3219	C23H28O7	282.48	417.192	416.185	[M+H]+	2.543			617.3	POS
Indole-3-carboxylic acid	0.2	-2.3219	2.3219	C9H7NO2	389.74	162.055	161.048	[M+H]+	0.4		27.8	617	POS
Empenthrin	0.2	-2.3219	2.3219	C18H26O2	859.56	275.2	274.193	[M+H]+	-1.795		15.9	616	POS
6-Methylchromanone	0.2	-2.3219	2.3219	C10H10O2	444.59	163.075	162.068	[M+H]+	-1.399			614.4	POS
8-[3-oxo-2-[(E)-pent-2-enyl]cyclopenten-1-yl]octanoic acid	0.2	-2.3219	2.3219	C18H28O3	839.64	293.21	292.203	[M+H]+	-2.921			613.7	POS
6-ethyl-2,4-dihydroxy-3-methylbenzaldehyde	0.2	-2.3219	2.3219	C10H12O3	533.92	179.072	180.079	[M-H]-	0.795		16.4	613.1	NEG
Oleanolic acid	0.2	-2.3219	2.3219	C30H48O3	637.9	439.356	456.359	[M+H-H2O]+, [M+H]+	-2.371		9.8	612.6	POS
Xanthurenic Acid	0.2	-2.3219	2.3219	C10H7NO4	450.19	204.03	205.038	[M-H]-	0.686		21.8	612.1	NEG
Methyl 3-methylbutanoate	0.2	-2.3219	2.3219	C6H12O2	1020.68	117.091	116.083	[M+H]+	-2.48			611.2	POS
3-Iodo-6-(trifluoromethyl)-1H-indazole	0.2	-2.3219	2.3219	C8H4F3IN2	56.94	310.93	311.937	[M-H]-	-1.345		25.8	610.3	NEG
5-(8,11,14-pentadecatrienyl)resorcinol	0.2	-2.3219	2.3219	C21H30O2	1066.51	315.231	314.224	[M+H]+	-1.539		8.7	610.2	POS
delta-Tridecalactone	0.2	-2.3219	2.3219	C13H24O2	560.28	213.185	212.177	[M+H]+	-1.792		8	610.2	POS
Benzoic acid, 4-[[tetrahydro-2-(3-hydroxy-1-butenyl)-5-oxo-3-furanyl]amino]-	0.2	-2.3219	2.3219	C15H17NO5	341.58	292.118	291.11	[M+H]+	-0.711		15	608.2	POS
Ethyl 3-(piperidin-4-yl)propanoate	0.2	-2.3219	2.3219	C10H19NO2	354.22	186.149	185.141	[M+H]+	-1.982		0.4	607.4	POS
2-(4-(Diethylamino)but-2-yn-1-yl)isoindoline-1,3-dione	0.2	-2.3219	2.3219	C16H18N2O2	416.06	271.143	270.136	[M+H]+	-2.678			607	POS
cinnamic acid	0.2	-2.3219	2.3219	C9H8O2	313.65	149.059	148.052	[M+H]+	-1.426			606.3	POS
2,7-Diamino-9H-xanthen-9-one	0.2	-2.3219	2.3219	C13H10N2O2	403.71	227.081	226.074	[M+H]+	-0.718		7.9	606.2	POS
(4E)-N-Isobutyl-5-(1,3-benzodioxol-5-yl)-4-pentenamide	0.2	-2.3219	2.3219	C16H21NO3	565.99	276.159	275.152	[M+H]+	0.231		18.8	605.7	POS
Muurolladie-3-One	0.2	-2.3219	2.3219	C15H22O	615.46	219.174	218.166	[M+H]+, [M+Na]+	-2.763		8.7	605.4	POS
LPI(16:0)	0.2	-2.3219	2.3219	C25H49O12P	953.72	571.289	572.296	[M-H]-	-0.328		12.9	604	NEG
1-Oxaspiro[2.5]octan-6-ol, 5-methoxy-4-[(2R,3R)-2-methyl-3-(3-methyl-2-buten-1-yl)oxiranyl]-, (3R,4S,5S,6R)-	0.2	-2.3219	2.3219	C16H26O4	764.13	283.19	282.183	[M+H]+	-1.212		13.4	602.4	POS
Vernakalant	0.2	-2.3219	2.3219	C20H31NO4	703.43	350.234	349.226	[M+H]+	2.677			602.3	POS
4-Hydroperoxy-2-nonenal	0.2	-2.3219	2.3219	C9H16O3	600.43	155.106	172.11	[M+H-H2O]+, [M+H]+	-1.338		5.1	601.6	POS
Cytisine	0.2	-2.3219	2.3219	C11H14N2O	357.11	191.118	190.11	[M+H]+	-1.146			601.4	POS
Difucol Hexamethyl Ether	0.2	-2.3219	2.3219	C18H22O6	863.23	333.135	334.143	[M-H]-	2.874		42.4	601.3	NEG
N-(2,6-dimethylphenyl)-2-hydroxyacetamide	0.2	-2.3219	2.3219	C10H13NO2	605.26	180.102	179.095	[M+H]+	0.86		7.3	601	POS
N-alpha-(Tert-Butoxycarbonyl)-L-leucine	0.2	-2.3219	2.3219	C11H21NO4	486.8	232.154	231.147	[M+H]+	-0.818		11.8	600.9	POS
metalaxyl	0.2	-2.3219	2.3219	C15H21NO4	674.06	280.154	279.147	[M+H]+	-0.823		17.5	600.7	POS
Perfluoro-1,10-decanedicarboxylic acid	0.2	-2.3219	2.3219	C12H2F20O4	576.98	588.956	589.964	[M-H]-, [M-H-H]2-	0.458		9.5	600.1	NEG
N-(2-((6-(1H-pyrazol-1-yl)pyridazin-3-yl)amino)ethyl)cyclohexanecarboxamide	0.2	-2.3219	2.3219	C16H22N6O	820.98	315.192	314.185	[M+H]+	-1.065			600	POS
3-Cresotinic acid	0.2	-2.3219	2.3219	C8H8O3	619.42	153.054	152.047	[M+H]+	-1.468	0.04	18.8		POS
Trigonelline	0.2	-2.3219	2.3219	C7H7NO2	67.63	138.055	137.048	[M+H]+, [M+Na]+	1.743	0.07	3.9		POS
Epicatechin	0.2	-2.3219	2.3219	C15H14O6	397.93	308.112	290.079	[M+NH4]+	-1.239	0.07			POS
2,6-Dihydroxyacetophenone	0.2	-2.3219	2.3219	C8H8O3	403.29	194.081	152.047	[M+H+CH3CN]+	-1.424	0.09	6.8		POS
4-Methylumbelliferone	0.2	-2.3219	2.3219	C10H8O3	345.7	218.081	176.047	[M+H+CH3CN]+	0.69	0.1			POS
4-Aminohippuric acid	0.2	-2.3219	2.3219	C9H10N2O3	230.23	195.076	194.069	[M+H]+	-0.646	-0.17	28.8		POS
Guanosine monophosphate	0.2	-2.3219	2.3219	C10H14N5O8P	83.48	443.048	363.058	[M+K+CH3CN]+	-0.553	0.2	10.8		POS
3,5-Dimethoxy-4-hydroxyacetophenone	0.2	-2.3219	2.3219	C10H12O4	287.19	238.107	196.074	[M+H+CH3CN]+	0.202	-0.21			POS
N-Acetyl-L-phenylalanine	0.2	-2.3219	2.3219	C11H13NO3	456.68	208.097	207.089	[M+H]+	-0.732	-0.28	9.5		POS
Propanal	0.2	-2.3219	2.3219	C3H6O	19.94	81.0312	58.042	[M+Na]+	1.146	-0.29	8.3		POS
D-Threo-isocitric acid	0.2	-2.3219	2.3219	C6H8O7	79.14	191.02	192.027	[M-H]-	1.883	-0.3	10.4		NEG
Glucosamine	0.2	-2.3219	2.3219	C6H13NO5	60.87	202.069	179.08	[M+Na]+	2.473	0.33			POS
Resveratrol	0.2	-2.3219	2.3219	C14H12O3	386.07	270.112	228.078	[M+H+CH3CN]+	-1.299	-0.33			POS
Aspirin	0.2	-2.3219	2.3219	C9H8O4	493.22	181.049	180.042	[M+H]+	-0.94	0.38			POS
Galactitol	0.2	-2.3219	2.3219	C6H14O6	61.65	224.113	182.079	[M+H+CH3CN]+	-1.4	0.45			POS
D-Maltose	0.2	-2.3219	2.3219	C12H22O11	66.84	377.086	342.116	[M+Cl]-, [M-H]-, [M+HCOO]-	0.669	-0.54	9.8		NEG
Phenol	0.2	-2.3219	2.3219	C6H6O	522.78	136.076	94.0419	[M+H+CH3CN]+	0.304	0.54	6.3		POS
Methyl propenyl ketone	0.2	-2.3219	2.3219	C5H8O	451.08	129.056	84.0576	[M+HCOO]-	0.776	0.54	16.9		NEG
Hippuric acid	0.2	-2.3219	2.3219	C9H9NO3	108.75	218.022	179.059	[M+K]+	2.956	-0.57			POS
4-Ethylbenzoic acid	0.2	-2.3219	2.3219	C9H10O2	176.6	192.101	150.068	[M+H+CH3CN]+	-2.585	-0.65			POS
Asiaticoside	0.2	-2.3219	2.3219	C48H78O19	662.35	959.521	958.513	[M+H]+	-0.501	-0.65			POS
Benzenebutanoic acid	0.2	-2.3219	2.3219	C10H12O2	614.32	182.117	164.084	[M+NH4]+	-1.3	-0.68	5.6		POS
Hydroxyisocaproic acid	0.2	-2.3219	2.3219	C6H12O3	118.89	174.112	132.078	[M+H+CH3CN]+	-1.093	0.78			POS
Warfarin	0.2	-2.3219	2.3219	C19H16O4	718.64	350.138	308.104	[M+H+CH3CN]+	-1.39	0.86	76.7		POS
D-Galactose	0.2	-2.3219	2.3219	C6H12O6	65.43	215.033	180.064	[M+Cl]-	1.95	0.87	24.7		NEG
Senecioic acid	0.2	-2.3219	2.3219	C5H8O2	135.91	142.086	100.052	[M+H+CH3CN]+	-1.181	-0.89			POS
D-Fructose	0.2	-2.3219	2.3219	C6H12O6	67.78	179.056	180.064	[M-H]-	1.71	0.94	8.7		NEG
2-Pyrocatechuic acid	0.2	-2.3219	2.3219	C7H6O4	406.46	155.034	154.026	[M+H]+	-1.236	-1			POS
Scutellarein	0.2	-2.3219	2.3219	C15H10O6	428.86	304.081	286.048	[M+NH4]+	-0.152	1.06	31.5		POS
All-trans-retinoic acid	0.2	-2.3219	2.3219	C20H28O2	959.82	342.242	300.209	[M+H+CH3CN]+	-0.471	-1.08	49.4		POS
3,5-Dimethoxyphenol	0.2	-2.3219	2.3219	C8H10O3	522.39	196.097	154.063	[M+H+CH3CN]+	-1.501	1.11	7.2		POS
Chlorogenic acid	0.2	-2.3219	2.3219	C16H18O9	369.67	396.129	354.095	[M+H+CH3CN]+	0.363	1.15			POS
Galactonic acid	0.2	-2.3219	2.3219	C6H12O7	63.89	260.073	196.058	[M+Na+CH3CN]+	-2.594	-1.21	12		POS
3-Hydroxymethylglutaric acid	0.2	-2.3219	2.3219	C6H10O5	199.59	161.046	162.053	[M-H]-	1.024	-1.23	21.2		NEG
L-Aspartic acid	0.2	-2.3219	2.3219	C4H7NO4	64.44	134.044	133.037	[M+H]+	-2.339	1.26	5.6		POS
Phosphoric acid	0.2	-2.3219	2.3219	H3O4P	64.21	98.984	97.9767	[M+H]+	-1.912	-1.31			POS
4-Methoxyphenylacetic acid	0.2	-2.3219	2.3219	C9H10O3	520.57	184.097	166.064	[M+NH4]+	2.767	1.33			POS
Aldosterone	0.2	-2.3219	2.3219	C21H28O5	526.31	440.183	360.194	[M+K+CH3CN]+	0.264	-1.33			POS
Homoeriodictyol	0.2	-2.3219	2.3219	C16H14O6	595.06	303.086	302.078	[M+H]+	-2.601	-1.34			POS
p-Cresol	0.2	-2.3219	2.3219	C7H8O	447.71	107.05	108.058	[M-H]-	1.324	1.37	4.6		NEG
Malic acid	0.2	-2.3219	2.3219	C4H6O5	76.76	133.014	134.022	[M-H]-	0.904	-1.42			NEG
4-Hydroxy-3-methylbenzoic acid	0.2	-2.3219	2.3219	C8H8O3	447.76	151.04	152.047	[M-H]-	0.094	1.42	8.1		NEG
Sucrose	0.2	-2.3219	2.3219	C12H22O11	65.44	360.15	342.116	[M+NH4]+	-0.187	1.48	18.9		POS
Glycogen	0.2	-2.3219	2.3219	C24H42O21	67	689.21	666.221	[M+Na]+	-1.511	1.54	2.6		POS
4'-Hydroxyflavone	0.2	-2.3219	2.3219	C15H10O3	688.45	256.096	238.063	[M+NH4]+	-1.32	-1.55	11		POS
o-Tyrosine	0.2	-2.3219	2.3219	C9H11NO3	278.34	223.108	181.074	[M+H+CH3CN]+	-0.019	-1.56	92.3		POS
Hex-tricin (PUT)	0.2	-2.3219	2.3219	C23H24O12	405.2	510.16	492.127	[M+NH4]+	-0.04	-1.6	96.1		POS
Thymidine	0.2	-2.3219	2.3219	C10H14N2O5	297.41	284.123	242.089	[M+H+CH3CN]+	-2.714	1.61	14.3		POS
Caffeic acid	0.2	-2.3219	2.3219	C9H8O4	393.66	222.076	180.042	[M+H+CH3CN]+	0.814	-1.68	25.1		POS
Gluconic acid	0.2	-2.3219	2.3219	C6H12O7	66.86	195.052	196.059	[M-H]-	2.414	1.7			NEG
2-Ketohexanoic acid	0.2	-2.3219	2.3219	C6H10O3	412.24	129.056	130.063	[M-H]-	0.223	1.72	6.2		NEG
6-Hydroxyflavone	0.2	-2.3219	2.3219	C15H10O3	787.13	239.07	238.062	[M+H]+	-2.597	1.73			POS
Riboflavin	0.2	-2.3219	2.3219	C17H20N4O6	392.23	440.154	376.138	[M+Na+CH3CN]+	-0.124	-1.73			POS
3-Methoxyphenylacetic acid	0.2	-2.3219	2.3219	C9H10O3	523.14	208.097	166.063	[M+H+CH3CN]+	-1.152	-1.8	62.7		POS
o-Cresol	0.2	-2.3219	2.3219	C7H8O	569.24	109.065	108.057	[M+H]+	-1.471	1.82			POS
5-Hydroxytryptophol	0.2	-2.3219	2.3219	C10H11NO2	368.56	219.112	177.079	[M+H+CH3CN]+	-1.405	2.02	11.8		POS
Glutaric acid	0.2	-2.3219	2.3219	C5H8O4	306.56	150.076	132.042	[M+NH4]+	1.314	2.06			POS
Pyridine	0.2	-2.3219	2.3219	C5H5N	69.46	80.0496	79.0423	[M+H]+	1.82	-2.12			POS
3-Methoxytyramine	0.2	-2.3219	2.3219	C9H13NO2	74	209.128	167.094	[M+H+CH3CN]+	-1.425	-2.15	8.1		POS
Phenylacetaldehyde	0.2	-2.3219	2.3219	C8H8O	315.9	121.065	120.057	[M+H]+	-1.062	2.22			POS
Isovanillic acid	0.2	-2.3219	2.3219	C8H8O4	409.32	167.035	168.042	[M-H]-	1.104	2.22			NEG
2,5-Dihydroxybenzoic acid	0.2	-2.3219	2.3219	C7H6O4	129.72	196.06	154.026	[M+H+CH3CN]+	-1.682	-2.28			POS
Raffinose	0.2	-2.3219	2.3219	C18H32O16	68.27	549.168	504.169	[M+HCOO]-, [M-H]-	0.558	-2.29	7.1		NEG
Methylhippuric acid	0.2	-2.3219	2.3219	C10H11NO3	459.53	192.067	193.074	[M-H]-	0.577	2.51	10.2		NEG
Creatine	0.2	-2.3219	2.3219	C4H9N3O2	64.43	195.086	131.07	[M+Na+CH3CN]+	1.709	-2.53			POS
Threonic acid	0.2	-2.3219	2.3219	C4H8O5	69	135.03	136.037	[M-H]-	1.662	2.58	17		NEG
Thymol	0.2	-2.3219	2.3219	C10H14O	752.04	151.112	150.104	[M+H]+	-1.493	-2.58	4.4		POS
3,7,4'-Trihydroxyflavone (5-Deoxykampferol)	0.2	-2.3219	2.3219	C15H10O5	508.61	271.06	270.053	[M+H]+	0.382	-2.59	13.5		POS
3-Hydroxymandelic acid	0.2	-2.3219	2.3219	C8H8O4	108.17	186.076	168.042	[M+NH4]+	-1.961	-2.64	8.8		POS
5-Aminolevulinic acid	0.2	-2.3219	2.3219	C5H9NO3	65.71	132.065	131.058	[M+H]+	-1.979	2.71			POS
Catechin	0.2	-2.3219	2.3219	C15H14O6	366.71	332.113	290.079	[M+H+CH3CN]+	-0.016	-2.83	36.6		POS
3',4',7-Trihydroxyisoflavone	0.2	-2.3219	2.3219	C15H10O5	396.08	288.087	270.053	[M+NH4]+	1.541	3.08	58.2		POS
N-Methyl-D-aspartic acid	0.2	-2.3219	2.3219	C5H9NO4	64.75	146.046	147.053	[M-H]-	0.583	3.13			NEG
Dehydroepiandrosterone	0.2	-2.3219	2.3219	C19H28O2	781.88	289.216	288.208	[M+H]+	-1.672	-3.16			POS
2-Hydroxyphenethylamine	0.2	-2.3219	2.3219	C8H11NO	69.53	179.118	137.084	[M+H+CH3CN]+	-1.353	-3.31			POS
Isoferulic acid	0.2	-2.3219	2.3219	C10H10O4	471.98	193.051	194.058	[M-H]-	0.15	3.32	8.4		NEG
4-Ethylphenol	0.2	-2.3219	2.3219	C8H10O	635.09	164.107	122.073	[M+H+CH3CN]+	-0.865	3.41	11.1		POS
Maltotriose	0.2	-2.3219	2.3219	C18H32O16	67.12	527.158	504.168	[M+Na]+	-1.371	-3.44	0.4		POS
2,4-Dihydroxyacetophenone	0.2	-2.3219	2.3219	C8H8O3	324.7	194.081	152.047	[M+H+CH3CN]+	-1.599	-3.5	6.8		POS
Cinnamaldehyde	0.2	-2.3219	2.3219	C9H8O	129.34	150.091	132.057	[M+NH4]+	-1.129	3.55			POS
Levofloxacin	0.2	-2.3219	2.3219	C18H20FN3O4	398.72	400.108	361.145	[M+K]+	1.932	-3.64	47.6		POS
Deoxyadenosine	0.2	-2.3219	2.3219	C10H13N5O3	70.32	274.092	251.102	[M+Na]+	1.925	-3.66	10.6		POS
Taxifolin (3,3',4',5,7-pentahydroxylflavanone)	0.2	-2.3219	2.3219	C15H12O7	293.83	327.047	304.058	[M+Na]+	-1.625	-3.77			POS
L-Carnitine	0.2	-2.3219	2.3219	C7H15NO3	66.18	162.112	161.105	[M+H]+	-0.087	3.78			POS
Maltitol	0.2	-2.3219	2.3219	C12H24O11	62.01	386.166	344.132	[M+H+CH3CN]+	-0.974	-3.87	11.2		POS
(+)-(S)-Carvone	0.2	-2.3219	2.3219	C10H14O	712.41	151.112	150.104	[M+H]+, [M+H-H2O]+	-1.518	3.87	4.4		POS
Alpha-ketoisovaleric acid	0.2	-2.3219	2.3219	C5H8O3	271.95	115.04	116.047	[M-H]-	0.695	3.99	6.2		NEG
Benzocaine	0.2	-2.3219	2.3219	C9H11NO2	563.4	166.086	165.079	[M+H]+	-2.042	-4.02	2.4		POS
p-Anisic acid	0.2	-2.3219	2.3219	C8H8O3	141.06	194.081	152.047	[M+H+CH3CN]+	-0.277	-4.02			POS
Salicylic acid	0.2	-2.3219	2.3219	C7H6O3	301.29	180.065	138.032	[M+H+CH3CN]+	-0.166	4.29	12.8		POS
Propylene glycol	0.2	-2.3219	2.3219	C3H8O2	18.27	140.068	76.0523	[M+Na+CH3CN]+	-0.843	-4.42	0.8		POS
L-Thyronine	0.2	-2.3219	2.3219	C15H15NO4	409.85	274.107	273.1	[M+H]+	-1.178	-4.45	14.2		POS
Tryptophanol	0.2	-2.3219	2.3219	C10H11NO	139.25	162.091	161.084	[M+H]+	-1.268	-4.45			POS
3',4'-Dihydroxyflavone	0.2	-2.3219	2.3219	C15H10O4	548.68	272.092	254.058	[M+NH4]+	0.854	-4.52			POS
Sorbifolin	0.2	-2.3219	2.3219	C16H12O6	569.01	342.097	300.063	[M+H+CH3CN]+	-1.463	-4.59	2.9		POS
Quinone	0.2	-2.3219	2.3219	C6H4O2	66.59	109.028	108.021	[M+H]+	-1.493	4.67	5.7		POS
Cinnamic acid	0.2	-2.3219	2.3219	C9H8O2	575.26	190.086	148.052	[M+H+CH3CN]+	-1.104	-4.7	7.2		POS
Kaempferol-3-O-glucoside	0.2	-2.3219	2.3219	C21H20O11	388.23	490.133	448.099	[M+H+CH3CN]+	-2.936	-4.77	30.5		POS
Xanthosine	0.2	-2.3219	2.3219	C10H12N4O6	278.62	364.065	284.075	[M+K+CH3CN]+	-2.242	-4.82	30		POS
8-Hydroxy-5-methoxyflavanone	0.2	-2.3219	2.3219	C16H14O4	616.28	312.123	270.089	[M+H+CH3CN]+	-1.161	4.88			POS
3-Hexenedioic acid	0.2	-2.3219	2.3219	C6H8O4	321.27	145.049	144.042	[M+H]+	-2.131	-4.89			POS
Trehalose	0.2	-2.3219	2.3219	C12H22O11	79.31	360.15	342.116	[M+NH4]+	-1.266	4.91	19.5		POS
Guaiacol	0.2	-2.3219	2.3219	C7H8O2	340.14	142.086	124.052	[M+NH4]+	-0.049	-4.92	5.2		POS
6-Methoxyluteolin	0.2	-2.3219	2.3219	C16H12O7	522.97	358.092	316.058	[M+H+CH3CN]+	-0.792	-5.03	20		POS
L-Aspartyl-L-phenylalanine	0.2	-2.3219	2.3219	C13H16N2O5	349.07	315.076	280.106	[M+Cl]-	0.653	-5.05	134.4		NEG
L-Histidine	0.2	-2.3219	2.3219	C6H9N3O2	60.79	156.077	155.069	[M+H]+	-0.631	5.23			POS
5-Phenylvaleric acid	0.2	-2.3219	2.3219	C11H14O2	667.84	179.106	178.099	[M+H]+	-1.541	-5.24	7.5		POS
Protoporphyrin IX	0.2	-2.3219	2.3219	C34H34N4O4	296.37	585.249	562.26	[M+Na]+	2.757	5.35	54.2		POS
Asymmetric dimethylarginine	0.2	-2.3219	2.3219	C8H18N4O2	63.12	266.159	202.143	[M+Na+CH3CN]+	-0.343	-5.4	100.3		POS
Benzene	0.2	-2.3219	2.3219	C6H6	460.75	120.081	78.0468	[M+H+CH3CN]+	-1.36	5.41	2.5		POS
2-Hydroxycaproic acid	0.2	-2.3219	2.3219	C6H12O3	439.18	131.071	132.079	[M-H]-	0.108	5.44	5		NEG
2-Ketobutyric acid	0.2	-2.3219	2.3219	C4H6O3	61.29	144.065	102.031	[M+H+CH3CN]+	-1.931	5.46			POS
Succinic acid	0.2	-2.3219	2.3219	C4H6O4	143.73	160.06	118.026	[M+H+CH3CN]+	-1.048	5.73			POS
Phenylacetylglycine	0.2	-2.3219	2.3219	C10H11NO3	427.5	194.081	193.074	[M+H]+	-1.88	5.82	6.8		POS
3,4-Dihydroxybenzaldehyde	0.2	-2.3219	2.3219	C7H6O3	95.95	218.022	138.032	[M+K+CH3CN]+	0.941	-5.9			POS
Deoxyguanosine	0.2	-2.3219	2.3219	C10H13N5O4	267.93	268.104	267.096	[M+H]+	-1.53	-5.97	10.7		POS
Luteolin	0.2	-2.3219	2.3219	C15H10O6	496	304.081	286.048	[M+NH4]+	-0.583	5.99	15.2		POS
Isocaproic acid	0.2	-2.3219	2.3219	C6H12O2	555.24	117.091	116.084	[M+H]+	-1.854	-6.06			POS
Alpha-hydroxyhippuric acid	0.2	-2.3219	2.3219	C9H9NO4	331.07	240.052	195.054	[M+HCOO]-	1.658	-6.07	28.1		NEG
3,4-Dihydroxyhydrocinnamic acid	0.2	-2.3219	2.3219	C9H10O4	379.7	224.092	182.058	[M+H+CH3CN]+	-0.69	-6.1			POS
Daidzein	0.2	-2.3219	2.3219	C15H10O4	443.51	272.092	254.058	[M+NH4]+	1.187	-6.16	12.8		POS
Hydrocinnamic acid	0.2	-2.3219	2.3219	C9H10O2	497.22	168.102	150.068	[M+NH4]+	-0.515	-6.18	6.8		POS
L-Tryptophan	0.2	-2.3219	2.3219	C11H12N2O2	353.77	203.083	204.09	[M-H]-	0.096	6.19	6.5		NEG
N-Acetyl-L-tyrosine	0.2	-2.3219	2.3219	C11H13NO4	347.38	206.081	223.084	[M+H-H2O]+, [M+H]+	-1.547	-6.2	7.5		POS
Aspalathin	0.2	-2.3219	2.3219	C21H24O11	314.62	453.14	452.132	[M+H]+	1.824	6.22	30.9		POS
Cis,cis-Muconic acid	0.2	-2.3219	2.3219	C6H6O4	360.55	184.061	142.027	[M+H+CH3CN]+	0.773	-6.23			POS
Indoleacetic acid	0.2	-2.3219	2.3219	C10H9NO2	519.85	217.097	175.064	[M+H+CH3CN]+	1.06	6.25			POS
Imidazole	0.2	-2.3219	2.3219	C3H4N2	69.62	110.071	68.0376	[M+H+CH3CN]+	0.991	6.26			POS
Genistein	0.2	-2.3219	2.3219	C15H10O5	605.13	271.06	270.053	[M+H]+	-0.434	6.33	39.8		POS
Alpha-Terpineol	0.2	-2.3219	2.3219	C10H18O	712.69	172.169	154.135	[M+NH4]+	-2.732	6.55	16.5		POS
Pyrocatechol	0.2	-2.3219	2.3219	C6H6O2	357	152.071	110.037	[M+H+CH3CN]+	0.319	-6.66	5.8		POS
Menadione	0.2	-2.3219	2.3219	C11H8O2	193.12	190.086	172.052	[M+NH4]+	-0.33	6.67			POS
Imidazoleacetic acid	0.2	-2.3219	2.3219	C5H6N2O2	60.1	168.076	126.043	[M+H+CH3CN]+	-1.549	-6.68			POS
Alpha-N-phenylacetyl-L-glutamine	0.2	-2.3219	2.3219	C13H16N2O4	388.07	265.118	264.111	[M+H]+	-0.499	-6.73	16.4		POS
2-Furoic acid	0.2	-2.3219	2.3219	C5H4O3	85.78	113.023	112.016	[M+H]+	-0.973	-6.76	5.2		POS
L-Serine	0.2	-2.3219	2.3219	C3H7NO3	64.44	106.05	105.042	[M+H]+	-2.754	6.78			POS
Dihydrokaempferol	0.2	-2.3219	2.3219	C15H12O6	373.57	306.097	288.064	[M+NH4]+	0.81	-6.83	37		POS
Sebacic acid	0.2	-2.3219	2.3219	C10H18O4	552.72	203.127	202.12	[M+H]+	-1.77	6.96	8.7		POS
Ketoleucine	0.2	-2.3219	2.3219	C6H10O3	386.94	129.056	130.063	[M-H]-	-0.009	-6.96	6.4		NEG
Phenylacetic acid	0.2	-2.3219	2.3219	C8H8O2	149.38	178.086	136.052	[M+H+CH3CN]+	-2.55	7	5.8		POS
5,7-Dimethoxy-4'-hydroxyflavanone	0.2	-2.3219	2.3219	C17H16O5	669.11	318.133	300.099	[M+NH4]+	-1.353	-7.09			POS
L-3-Phenyllactic acid	0.2	-2.3219	2.3219	C9H10O3	133.84	184.097	166.063	[M+NH4]+	-0.016	7.09			POS
Eriodictyol-7-neohesperidoside	0.2	-2.3219	2.3219	C27H32O15	337.7	614.207	596.173	[M+NH4]+	-1.463	7.1			POS
Cortisol	0.2	-2.3219	2.3219	C21H30O5	560.99	426.224	362.209	[M+Na+CH3CN]+	-1.434	7.25			POS
Acetaminophen glucuronide	0.2	-2.3219	2.3219	C14H17NO8	285.18	345.13	327.096	[M+NH4]+	1.095	7.32			POS
Symmetric dimethylarginine	0.2	-2.3219	2.3219	C8H18N4O2	75.86	282.132	202.143	[M+K+CH3CN]+	-1.68	7.34			POS
Azelaic acid	0.2	-2.3219	2.3219	C9H16O4	130.25	227.067	188.104	[M+K]+	-2.78	-7.68			POS
Delta-hexanolactone	0.2	-2.3219	2.3219	C6H10O2	327.28	156.102	114.068	[M+H+CH3CN]+	-1.445	-7.76	6.7		POS
Medroxyprogesterone	0.2	-2.3219	2.3219	C22H32O3	778.77	362.269	344.235	[M+NH4]+	-0.557	7.77	24.2		POS
2'-Deoxyguanosine 5'-monophosphate	0.2	-2.3219	2.3219	C10H14N5O7P	72.56	348.07	347.063	[M+H]+	-1.298	-7.9	13.7		POS
3-Hydroxyphenylacetic acid	0.2	-2.3219	2.3219	C8H8O3	402.63	151.04	152.047	[M-H]-	0.62	-7.95			NEG
Naringenin-7-O-glucoside	0.2	-2.3219	2.3219	C21H22O10	413.6	435.128	434.121	[M+H]+	-0.85	8			POS
Brompheniramine	0.2	-2.3219	2.3219	C16H19BrN2	484.99	336.107	318.074	[M+NH4]+	1.343	-8.15			POS
Gamma-terpinene	0.2	-2.3219	2.3219	C10H16	697.93	137.132	136.125	[M+H]+	-1.777	-8.21	3.3		POS
2-Hydroxyadenine	0.2	-2.3219	2.3219	C5H5N5O	69.48	152.056	151.049	[M+H]+	-1.479	-8.34	10.7		POS
D-Ribulose	0.2	-2.3219	2.3219	C5H10O5	72.93	149.046	150.053	[M-H]-	1.363	8.37			NEG
5-Hydroxyindoleacetic acid	0.2	-2.3219	2.3219	C10H9NO3	385.99	190.051	191.058	[M-H]-	0.034	8.47	6.7		NEG
Guanosine	0.2	-2.3219	2.3219	C10H13N5O5	275.23	282.085	283.092	[M-H]-	1.372	8.53	10.9		NEG
Citric acid	0.2	-2.3219	2.3219	C6H8O7	130.88	191.02	192.027	[M-H]-	1.798	8.6	10.3		NEG
Theobromine	0.2	-2.3219	2.3219	C7H8N4O2	78.71	203.054	180.065	[M+Na]+	0.104	-8.72			POS
Salbutamol	0.2	-2.3219	2.3219	C13H21NO3	322.41	281.185	239.151	[M+H+CH3CN]+	-2.319	8.91			POS
Homovanillic acid	0.2	-2.3219	2.3219	C9H10O4	416.41	181.051	182.058	[M-H]-	0.709	8.95	7.4		NEG
L-Phenylalanine	0.2	-2.3219	2.3219	C9H11NO2	285	183.113	165.079	[M+NH4]+	-0.745	-9.06	26.9		POS
Homo-L-arginine	0.2	-2.3219	2.3219	C7H16N4O2	68.77	206.161	188.127	[M+NH4]+	0.316	9.13	29.6		POS
Isovaleric acid	0.2	-2.3219	2.3219	C5H10O2	144.16	144.1	102.066	[M+H+CH3CN]+	-1.826	9.28	5.9		POS
Undecanedioic acid	0.2	-2.3219	2.3219	C11H20O4	602.05	215.129	216.136	[M-H]-	1.313	9.31	10.8		NEG
Indole-3-carboxylic acid	0.2	-2.3219	2.3219	C9H7NO2	495.93	203.082	161.048	[M+H+CH3CN]+	-0.725	9.63	6.5		POS
Hispidulin	0.2	-2.3219	2.3219	C16H12O6	611.36	301.07	300.063	[M+H]+	-2.721	-9.64	15.9		POS
2-Phenylglycine	0.2	-2.3219	2.3219	C8H9NO2	70.54	169.097	151.063	[M+NH4]+	-0.918	-9.8			POS
5-Methoxytryptophol	0.2	-2.3219	2.3219	C11H13NO2	488.3	209.128	191.094	[M+NH4]+	-1.606	-9.82	18		POS
2-Ethyl-2-hydroxybutyric acid	0.2	-2.3219	2.3219	C6H12O3	395.22	174.112	132.078	[M+H+CH3CN]+	-2.595	9.9			POS
DL-2-aminooctanoic acid	0.2	-2.3219	2.3219	C8H17NO2	397.63	201.16	159.126	[M+H+CH3CN]+	-1.021	-9.95			POS
Naringenin	0.2	-2.3219	2.3219	C15H12O5	579.19	290.102	272.068	[M+NH4]+	-1.643	-10.01	14.7		POS
Tryptamine	0.2	-2.3219	2.3219	C10H12N2	361.89	161.107	160.1	[M+H]+	-2.221	-10.11			POS
Phenylpropiolic acid	0.2	-2.3219	2.3219	C9H6O2	523.14	147.044	146.037	[M+H]+	-0.776	-10.2	4.9		POS
Isohumulone	0.2	-2.3219	2.3219	C21H30O5	419.37	426.226	362.21	[M+Na+CH3CN]+	2.737	-10.23			POS
4-Hydroxy-2',4',6'-trimethoxychalcone (Flavokawain A?)	0.2	-2.3219	2.3219	C18H18O5	731.96	356.15	314.116	[M+H+CH3CN]+	2.921	-10.24			POS
Dodecanedioic acid	0.2	-2.3219	2.3219	C12H22O4	647.59	272.185	230.151	[M+H+CH3CN]+	-2.171	10.27			POS
Niacinamide	0.2	-2.3219	2.3219	C6H6N2O	70	123.055	122.048	[M+H]+	-2.791	-10.34	4.7		POS
Aniline	0.2	-2.3219	2.3219	C6H7N	456.13	94.0651	93.0579	[M+H]+	0.038	10.45	6.4		POS
Pipecolic acid	0.2	-2.3219	2.3219	C6H11NO2	69.94	130.086	129.079	[M+H]+	2.629	-10.46	2.7		POS
7,3',4',5'-Tetrahydroxyflavone	0.2	-2.3219	2.3219	C15H10O6	294.32	309.036	286.047	[M+Na]+	-2.166	-10.48			POS
Octadecanedioic acid	0.2	-2.3219	2.3219	C18H34O4	889.68	337.235	314.246	[M+Na]+	0.447	-10.62	21		POS
Loratadine	0.2	-2.3219	2.3219	C22H23ClN2O2	649.26	424.178	382.145	[M+H+CH3CN]+	-0.488	10.62			POS
L-Kynurenine	0.2	-2.3219	2.3219	C10H12N2O3	298.26	226.118	208.085	[M+NH4]+	-0.964	10.8	9.8		POS
Salicyluric acid	0.2	-2.3219	2.3219	C9H9NO4	135.03	237.087	195.053	[M+H+CH3CN]+	0.858	10.93			POS
Aspartame	0.2	-2.3219	2.3219	C14H18N2O5	427.4	293.113	294.121	[M-H]-	-2.868	10.94	12.5		NEG
Coumarin	0.2	-2.3219	2.3219	C9H6O2	552.34	164.071	146.037	[M+NH4]+	-0.353	10.96	6		POS
Serotonin	0.2	-2.3219	2.3219	C10H12N2O	289.14	177.102	176.095	[M+H]+	-1.779	10.98			POS
Epitestosterone	0.2	-2.3219	2.3219	C19H28O2	717.46	289.215	288.208	[M+H]+	-2.522	-11.12	16.2		POS
3-Indolepropionic acid	0.2	-2.3219	2.3219	C11H11NO2	553.95	190.086	189.079	[M+H]+	-0.586	-11.31	6.5		POS
6-Methyladenine	0.2	-2.3219	2.3219	C6H7N5	69.7	172.06	149.07	[M+Na]+	2.002	-11.42			POS
5-Glc tricin	0.2	-2.3219	2.3219	C23H24O12	387.09	534.162	492.128	[M+H+CH3CN]+	2.282	11.49	122.9		POS
6,8-Dimethyl-4-hydroxycoumarin	0.2	-2.3219	2.3219	C11H10O3	695.16	232.096	190.062	[M+H+CH3CN]+	-1.494	-11.64	9.4		POS
Estradiol	0.2	-2.3219	2.3219	C18H24O2	681.16	295.167	272.177	[M+Na]+	-0.773	11.86			POS
2-Phenylbutyric acid	0.2	-2.3219	2.3219	C10H12O2	647.01	206.117	164.083	[M+H+CH3CN]+	-2.041	11.91	22.2		POS
FAPy-adenine	0.2	-2.3219	2.3219	C5H7N5O	46.83	171.099	153.065	[M+NH4]+	1.949	-12.03			POS
Ribothymidine	0.2	-2.3219	2.3219	C10H14N2O6	64.67	259.092	258.085	[M+H]+	-2.62	-12.07			POS
Tiglic acid	0.2	-2.3219	2.3219	C5H8O2	471.63	118.086	100.052	[M+NH4]+	0.375	12.15	3.8		POS
3-Aminosalicylic acid	0.2	-2.3219	2.3219	C7H7NO3	140.76	195.077	153.043	[M+H+CH3CN]+	1.945	12.18			POS
Isoliquiritigenin	0.2	-2.3219	2.3219	C15H12O4	695.76	298.107	256.073	[M+H+CH3CN]+	-1.358	-12.24	14.7		POS
Hex-Hederagenin (or 2-hydroxyoleanolic acid) (PUT)	0.2	-2.3219	2.3219	C36H58O9	1233.28	635.417	634.41	[M+H]+	2.724	12.28			POS
Benzyl alcohol	0.2	-2.3219	2.3219	C7H8O	287.64	150.091	108.057	[M+H+CH3CN]+	-1.608	-12.33	6.3		POS
4-Guanidinobutanoic acid	0.2	-2.3219	2.3219	C5H11N3O2	68.53	146.092	145.085	[M+H]+	-0.666	-12.35			POS
3,4-Dihydroxyphenylglycol	0.2	-2.3219	2.3219	C8H10O4	143.76	212.091	170.058	[M+H+CH3CN]+	-1.514	12.36	13.7		POS
Guaifenesin	0.2	-2.3219	2.3219	C10H14O4	465.03	216.123	198.089	[M+NH4]+	-1.633	12.45			POS
4-Pyridoxic acid	0.2	-2.3219	2.3219	C8H9NO4	272.53	182.046	183.053	[M-H]-	1.845	12.49	7.8		NEG
Phenylglyoxylic acid	0.2	-2.3219	2.3219	C8H6O3	334.84	151.039	150.031	[M+H]+	-2.655	12.52	17.4		POS
Protocatechuic acid	0.2	-2.3219	2.3219	C7H6O4	335.73	153.02	154.027	[M-H]-	2.726	12.57			NEG
Indolelactic acid	0.2	-2.3219	2.3219	C11H11NO3	459.02	247.107	205.074	[M+H+CH3CN]+	-1.191	-12.58	44.3		POS
Betaine	0.2	-2.3219	2.3219	C5H11NO2	4.75	140.068	117.079	[M+Na]+	-0.217	-12.77	2.5		POS
Kaempferol	0.2	-2.3219	2.3219	C15H10O6	611.79	287.055	286.047	[M+H]+	-1.273	-12.81	17.3		POS
Carnosine	0.2	-2.3219	2.3219	C9H14N4O3	69.67	227.113	226.106	[M+H]+	-2.958	12.91			POS
Beta-Leucine	0.2	-2.3219	2.3219	C6H13NO2	68.59	132.102	131.094	[M+H]+	-1.598	-13.07			POS
Cosmosiin	0.2	-2.3219	2.3219	C21H20O10	406.23	474.14	432.106	[M+H+CH3CN]+	0.205	-13.17	52.4		POS
3-Methyladipic acid	0.2	-2.3219	2.3219	C7H12O4	403.59	159.066	160.074	[M-H]-	1.245	13.23	7.6		NEG
Eriodictyol	0.2	-2.3219	2.3219	C15H12O6	503.04	306.097	288.063	[M+NH4]+	-0.547	13.44			POS
Trans-Cinnamic acid	0.2	-2.3219	2.3219	C9H8O2	594.17	149.06	148.052	[M+H]+	-1.027	13.61	15.5		POS
Naproxen	0.2	-2.3219	2.3219	C14H14O3	667.61	272.128	230.094	[M+H+CH3CN]+	-2.122	-13.69	14.4		POS
3-Methylxanthine	0.2	-2.3219	2.3219	C6H6N4O2	301.63	208.082	166.049	[M+H+CH3CN]+	-2.133	13.75			POS
1,11-Undecanedicarboxylic acid	0.2	-2.3219	2.3219	C13H24O4	694.65	243.16	244.168	[M-H]-	0.539	13.77	25		NEG
Dimethylglycine	0.2	-2.3219	2.3219	C4H9NO2	3.15	145.097	103.063	[M+H+CH3CN]+	-0.878	-14.07	21.8		POS
Hexadecanedioic acid	0.2	-2.3219	2.3219	C16H30O4	796.87	350.231	286.215	[M+Na+CH3CN]+	1.524	-14.27	60.9		POS
2-Isopropylmalic acid	0.2	-2.3219	2.3219	C7H12O5	386.06	175.061	176.069	[M-H]-, [M-H-H2O]-	0.694	14.3	4.8		NEG
Perillic acid	0.2	-2.3219	2.3219	C10H14O2	674.8	167.106	166.099	[M+H]+	-2.563	-14.42	7.1		POS
Hydroxyoctanoic acid	0.2	-2.3219	2.3219	C8H16O3	600.49	159.103	160.11	[M-H]-	-0.367	14.59	6.1		NEG
3,4,5-Trimethoxycinnamic acid	0.2	-2.3219	2.3219	C12H14O5	540.39	280.117	238.083	[M+H+CH3CN]+	-2.513	-14.61			POS
1-Methylguanine	0.2	-2.3219	2.3219	C6H7N5O	70.07	166.072	165.065	[M+H]+	-0.868	-14.77	28.5		POS
Sphinganine	0.2	-2.3219	2.3219	C18H39NO2	817.93	302.305	301.297	[M+H]+, [M+H-H2O]+	-2.259	15.01	28.2		POS
6-Hydroxyflavanone	0.2	-2.3219	2.3219	C15H12O3	796.25	241.086	240.078	[M+H]+	-1.835	15.05	10.9		POS
2-Aminobenzoic acid	0.2	-2.3219	2.3219	C7H7NO2	552.29	138.055	137.048	[M+H]+	-1.139	-15.13	2.5		POS
Valproic acid	0.2	-2.3219	2.3219	C8H16O2	669.75	145.122	144.115	[M+H]+	-1.47	-15.15	25.5		POS
Ononin	0.2	-2.3219	2.3219	C22H22O9	537.81	448.161	430.128	[M+NH4]+	2.873	15.21			POS
Cyclic AMP	0.2	-2.3219	2.3219	C10H12N5O6P	70.79	330.059	329.052	[M+H]+	-1.339	-15.31	13.2		POS
Hexanal	0.2	-2.3219	2.3219	C6H12O	361.48	101.096	100.089	[M+H]+	-2.709	15.46			POS
Androstanedione	0.2	-2.3219	2.3219	C19H28O2	675.83	289.216	288.209	[M+H]+	-1.123	-15.73	26.7		POS
Agmatine	0.2	-2.3219	2.3219	C5H14N4	70.13	210.112	130.122	[M+K+CH3CN]+	0.068	16.07			POS
Liquiritigenin	0.2	-2.3219	2.3219	C15H12O4	461.93	274.107	256.074	[M+NH4]+	0.022	16.13	17.9		POS
5-Hydroxy-L-tryptophan	0.2	-2.3219	2.3219	C11H12N2O3	295.56	221.093	220.085	[M+H]+	2.135	16.32	43.7		POS
1-Methylnicotinamide	0.2	-2.3219	2.3219	C7H9N2O	595.84	201.087	137.071	[M+Na+CH3CN]+	-2.773	16.72	7.1		POS
3-Furoic acid	0.2	-2.3219	2.3219	C5H4O3	361.69	154.05	112.016	[M+H+CH3CN]+	0.984	-16.79			POS
Acrylamide	0.2	-2.3219	2.3219	C3H5NO	68.51	113.071	71.037	[M+H+CH3CN]+	-1.349	-16.93	5.9		POS
Ribonolactone	0.2	-2.3219	2.3219	C5H8O5	2.14	149.044	148.037	[M+H]+	-0.814	-17.22	44.9		POS
Aminopterin	0.2	-2.3219	2.3219	C19H20N8O5	328.02	463.144	440.155	[M+Na]+	-0.983	-17.34			POS
Indoleacrylic acid	0.2	-2.3219	2.3219	C11H9NO2	561.62	205.098	187.064	[M+NH4]+	1.53	17.6	62.4		POS
7,4'-Dihydroxyflavone	0.2	-2.3219	2.3219	C15H10O4	412.75	272.092	254.058	[M+NH4]+	0.207	-17.97			POS
nateglinide	4.9952	2.3205	2.3205	C19H27NO3	814.31	316.192	317.199	[M-H]-	0.926		43.7	888	NEG
IDE1	4.9629	2.3112	2.3112	C15H18N2O5	425.77	307.128	306.121	[M+H]+	-1.873		26.5	619.1	POS
Humulene	4.9629	2.3112	2.3112	C15H24	736.29	205.195	204.188	[M+H]+	-0.998		0.8	617.3	POS
Iso-Valeraldehyde	4.9505	2.3076	2.3076	C5H10O	337.15	128.107	86.0732	[M+H+CH3CN]+	0.085	1.81			POS
3-(2-Methyl-3-oxo-2,5,6,7,8,8a-hexahydro-1H-naphthalen-1-yl)propanoic acid	4.9435	2.3055	2.3055	C14H20O3	656.45	237.148	236.141	[M+H]+	-1.685		10.3	852.6	POS
Pseudobaptigenin	4.8929	2.2907	2.2907	C16H10O5	670.54	283.06	282.052	[M+H]+	-1.812	-14.06	3.6		POS
FAHFA(19:1)	0.20605	-2.2789	2.2789	C19H34O4	755.56	325.239	326.246	[M-H]-	0.63		12.6	987.3	NEG
Apiin	4.7844	2.2583	2.2583	C26H28O14	389.99	606.181	564.147	[M+H+CH3CN]+	-1.392	2.39	94.2		POS
Nerylacetate	4.7448	2.2463	2.2463	C12H20O2	596.98	197.153	196.146	[M+H]+	-1.739		11.7	603.9	POS
Traumatic acid	4.7223	2.2395	2.2395	C12H20O4	610.65	227.129	228.136	[M-H]-	0.349	-10.41			NEG
8-Oxononanoic acid	4.7023	2.2334	2.2334	C9H16O3	409.28	171.103	172.11	[M-H]-	1.774		14.3	693.1	NEG
FAHFA(19:2)	0.22107	-2.1774	2.1774	C19H32O4	777.18	323.223	324.23	[M-H]-	0.181		17.3	986.8	NEG
Salsolinol	0.22154	-2.1744	2.1744	C10H13NO2	171.51	178.088	179.095	[M-H]-	1.46		0.5	993.3	NEG
6-Acetamidohexanoic acid	4.4815	2.164	2.164	C8H15NO3	486.43	172.098	173.105	[M-H]-	1.327		13.6	713.6	NEG
Benzamide	0.22373	-2.1602	2.1602	C7H7NO	122.01	163.086	121.052	[M+H+CH3CN]+	-1.84	16.86			POS
Tricetin	4.4249	2.1456	2.1456	C15H10O7	388.33	320.076	302.042	[M+NH4]+	-2.008	-1.67	5		POS
L-Norvaline	0.22727	-2.1375	2.1375	C5H11NO2	618.44	116.072	117.079	[M-H]-	-1.588		2.5	980.6	NEG
Etiocholanolone	0.22842	-2.1302	2.1302	C19H30O2	759.01	291.231	290.224	[M+H]+	-2.568	4.69	26.6		POS
2-Adamantanone	4.2163	2.076	2.076	C10H14O	817.4	151.111	150.104	[M+H]+	-2.722		7.8	639.2	POS
4-Malonyl ononin	4.1705	2.0602	2.0602	C25H24O12	546.27	517.133	516.126	[M+H]+	-1.667	-4.53	35.7		POS
Testosterone	0.24009	-2.0584	2.0584	C19H28O2	697.02	289.215	288.208	[M+H]+	-2.851	5.34			POS
N-((3S,5S,7S)-Adamantan-1-yl)-1-(5-chloropentyl)-1H-indazole-3-carboxamide	4.1614	2.0571	2.0571	C23H30ClN3O	599.81	400.214	399.207	[M+H]+	-2.86			607.8	POS
17a-Estradiol	0.24097	-2.0531	2.0531	C18H24O2	665.77	273.183	272.176	[M+H]+	-2.178	-3.11	13.8		POS
Benzoic acid	0.24297	-2.0412	2.0412	C7H6O2	512.01	140.07	122.037	[M+NH4]+	-1.439	5.91	6.1		POS
Jasmine lactone	0.24322	-2.0397	2.0397	C10H16O2	700	169.122	168.115	[M+H]+	-1.624		5.6	848.8	POS
allo-Protolichesterinic acid	0.2468	-2.0186	2.0186	C19H32O4	783	325.238	324.231	[M+H]+, [M+Na]+	1.763			709.4	POS
Estriol	0.24696	-2.0177	2.0177	C18H24O3	515.76	306.206	288.172	[M+NH4]+	-1.769	-3.72	16		POS
9-Oxo-10E,12Z,15Z-octadecatrienoic acid	0.25	-2	2	C18H28O3	868.79	291.197	292.204	[M-H]-	0.347		16.4	915.2	NEG
Chevalone C	3.9282	1.9739	1.9739	C28H40O5	676.95	457.294	456.286	[M+H]+	-2.522		37.5	674.9	POS
9-OxoOTrE	3.9211	1.9713	1.9713	C18H28O3	610.02	293.21	292.203	[M+H]+	-2.927		14.4	727.3	POS
7-Glu tricin	3.8912	1.9602	1.9602	C23H24O12	473.83	493.133	492.126	[M+H]+	-2.149	8.23	33.7		POS
(3Z)-3-[[1,6-dimethyl-2-[(1E,3E)-penta-1,3-dienyl]-4a,5,6,7,8,8a-hexahydro-2H-naphthalen-1-yl]-hydroxymethylidene]-5-(1-hydroxyethyl)pyrrolidine-2,4-dione	3.8263	1.9359	1.9359	C24H33NO4	805.65	400.249	399.241	[M+H]+	1.004			624.2	POS
1,5,9-trihydroxy-5,7,7-trimethyl-4,5a,6,8,8a,9-hexahydro-1H-azuleno[5,6-c]furan-3-one	3.8056	1.9281	1.9281	C15H22O5	739.73	283.153	282.146	[M+H]+	-2.295			616.2	POS
Tartaric acid	3.7353	1.9012	1.9012	C4H6O6	53.99	168.05	150.016	[M+NH4]+	-1.7	-14.23			POS
1-(p-Tolyl)butan-1-one	0.2807	-1.8329	1.8329	C11H14O	679.2	163.111	162.104	[M+H]+	-2.102		7.3	814.9	POS
Adenine	0.28074	-1.8327	1.8327	C5H5N5	76.48	134.047	135.055	[M-H]-	0.957	-3.68	10.6		NEG
Mirificin	3.5544	1.8296	1.8296	C26H28O13	484.55	549.159	548.152	[M+H]+	-2.071		22	846.2	POS
Kaempferol-3-O-rutinoside	3.5026	1.8084	1.8084	C27H30O15	387	636.191	594.158	[M+H+CH3CN]+	-1.051	4.8	48.4		POS
deferiprone	3.4811	1.7995	1.7995	C7H9NO2	212.89	140.07	139.063	[M+H]+	-2.112		6.9	943.5	POS
(E)-N-[2-hydroxy-2-(4-methoxyphenyl)ethyl]-3-phenylprop-2-enamide	3.4533	1.788	1.788	C18H19NO3	651.43	298.143	297.136	[M+H]+	-1.47		24	874.8	POS
LPG(18:3)	3.4331	1.7795	1.7795	C24H43O9P	847.5	505.257	506.264	[M-H]-	-0.788		37.4	851.8	NEG
Pregnenolone sulfate	3.4105	1.77	1.77	C21H32O5S	677.23	414.23	396.196	[M+NH4]+	-2.99	3.73			POS
Ecgonine	3.3597	1.7483	1.7483	C9H15NO3	401.83	186.112	185.105	[M+H]+	-2.42			969.6	POS
(2S,8R)-8-hydroxy-2-[(1S)-1-hydroxyheptyl]-2,3,4,6,7,8-hexahydrochromen-5-one	3.35	1.7442	1.7442	C16H26O4	845.38	283.19	282.183	[M+H]+	-2.097		13.7	651.9	POS
boldenone-m	0.29881	-1.7427	1.7427	C19H28O2	862.89	289.215	288.208	[M+H]+	-2.884		14.6	741.6	POS
Nicotinuric acid	0.3016	-1.7293	1.7293	C8H8N2O3	182.21	181.061	180.054	[M+H]+	0.628	5.03			POS
HexA-Hederagenin	3.2981	1.7216	1.7216	C36H56O10	1204.85	666.421	648.388	[M+NH4]+	0.481	-11.35	76.5		POS
Ortophosphate	3.2766	1.7122	1.7122	H3O4P	547.56	98.9842	97.9769	[M+H]+	0.006		4.7	997.1	POS
Adenine	3.2733	1.7108	1.7108	C5H5N5	200.27	134.047	135.055	[M-H]-	1.975			963.1	NEG
Trolox	3.2527	1.7016	1.7016	C14H18O4	733.7	251.127	250.12	[M+H]+	-2.077		11.3	649.1	POS
Ethyl 4-(benzoylamino)benzoate	3.2467	1.699	1.699	C16H15NO3	638.41	270.112	269.105	[M+H]+	-0.872			980.8	POS
16-Dehydropregnenolone acetate	0.31101	-1.685	1.685	C23H32O3	613.49	357.242	356.233	[M+H]+, [M+H-H2O]+	-1.484		21.4	769.3	POS
Glycitein	0.31161	-1.6822	1.6822	C16H12O5	527.89	302.102	284.068	[M+NH4]+	-0.858	-4.91	16.1		POS
2-Phenylbutyric acid	3.2035	1.6796	1.6796	C10H12O2	658.55	165.091	164.083	[M+H]+	-2.207			856.9	POS
Corticosterone	3.2026	1.6793	1.6793	C21H30O4	613.4	410.229	346.213	[M+Na+CH3CN]+	-2.632	-2.44	63.7		POS
Pertusaric acid	3.1963	1.6764	1.6764	C21H34O5	530.84	367.247	366.24	[M+H]+	-2.301		28.5	626	POS
1-(9Z-Octadecenoyl)-sn-glycero-3-phosphocholine	0.31289	-1.6763	1.6763	C26H52NO7P	979.23	522.354	521.347	[M+H]+	-2.893			941.4	POS
Terephthalic acid	3.1847	1.6711	1.6711	C8H6O4	310.38	208.06	166.026	[M+H+CH3CN]+	-0.611	-6.97			POS
totarol	0.31415	-1.6705	1.6705	C20H30O	824.21	287.237	286.229	[M+H]+	-1.426		18.4	649.8	POS
Phe-C5:0	3.1621	1.6609	1.6609	C14H19NO3	604.85	250.143	249.136	[M+H]+	-1.738		1.7	991.4	POS
Hydroxyphenyllactic acid	3.147	1.654	1.654	C9H10O4	333.16	224.091	182.057	[M+H+CH3CN]+	-1.858	-15.5			POS
SMGDG O-13:1_2:0	3.0841	1.6249	1.6249	C24H44O12S	539.19	555.248	556.255	[M-H]-	-0.383		61.4	611.8	NEG
4-[2-[(1R,4aS,5R,8aS)-6-hydroxy-5-(hydroxymethyl)-5,8a-dimethyl-2-methylidene-3,4,4a,6,7,8-hexahydro-1H-naphthalen-1-yl]ethyl]-2H-furan-5-one	3.0681	1.6173	1.6173	C20H30O4	806.56	335.222	334.215	[M+H]+	1.482		51.6	740.1	POS
Phenylpropanolamine	3.053	1.6102	1.6102	C9H13NO	323.17	193.133	151.1	[M+H+CH3CN]+	-0.474	2.71			POS
Docosahexaenoic acid methyl ester	0.32771	-1.6095	1.6095	C23H34O2	628.26	343.262	342.255	[M+H]+	-2.865		20.3	858.9	POS
4-Anisaldehyde	0.32931	-1.6025	1.6025	C8H8O2	382.92	137.06	136.052	[M+H]+	-0.394			835.3	POS
Scopolamine	3.0297	1.5992	1.5992	C17H21NO4	377.33	345.18	303.147	[M+H+CH3CN]+	-0.468	-0.91	17.7		POS
9S,11R-Dihydroxy-15-oxoprostanoic acid	0.33021	-1.5986	1.5986	C20H36O5	688.92	355.248	356.255	[M-H]-	-2.95		25.8	792.4	NEG
(3E)-4-(1-Hydroxy-2,6,6-trimethyl-4-oxocyclohex-2-en-1-yl)but-3-en-2-yl 2-O-hexopyranosylhexopyranoside	3.0262	1.5975	1.5975	C25H40O13	447.81	549.253	548.246	[M+H]+	-1.491		10.8	669.4	POS
6-Methyl-3-hydroxypyridine	0.33266	-1.5879	1.5879	C6H7NO	360.38	110.06	109.053	[M+H]+	-0.739			734.7	POS
Salsoline	3.0052	1.5875	1.5875	C11H15NO2	311.2	194.117	193.11	[M+H]+	-2.729			738.3	POS
2-(2-methyl-1H-indol-3-yl)-N-[3-methyl-1-([1,2,4]triazolo[4,3-a]pyridin-3-yl)butyl]acetamide	0.33586	-1.5741	1.5741	C22H25N5O	762.45	376.212	375.205	[M+H]+, [M+Na]+	-1.933		20.4	774.2	POS
L-valine-(E)-dec-2-enoyl chloride	0.33756	-1.5668	1.5668	C15H27NO3	755.94	270.206	269.199	[M+H]+	-1.429		2.2	772.4	POS
Daminozide	0.34249	-1.5459	1.5459	C6H12N2O3	527.91	161.092	160.085	[M+H]+	-0.119			831.4	POS
5-HETE lactone	0.3427	-1.545	1.545	C20H30O2	780.01	303.231	302.224	[M+H]+	-1.637		16.7	735.9	POS
N-Phthaloylalanine	0.3516	-1.508	1.508	C11H9NO4	320.86	218.046	219.053	[M-H]-	2.004		8.7	961	NEG
5-Methoxysalicylic acid	0.3598	-1.4747	1.4747	C8H8O4	525.15	169.049	168.042	[M+H]+	-0.956	-0.99			POS
1-methyl-4-(6-methylhept-5-en-2-yl)-2,3-dioxabicyclo[2.2.2]oct-5-ene	0.35989	-1.4744	1.4744	C15H24O2	726.06	237.184	236.177	[M+H]+	-1.892		10.2	651.9	POS
Apigenin	0.36	-1.4739	1.4739	C15H10O5	614.28	312.086	270.052	[M+H+CH3CN]+	-2.503	-1.92			POS
LPS(16:0)	0.36005	-1.4737	1.4737	C22H44NO9P	925.76	496.268	497.275	[M-H]-	-0.388		13	803.3	NEG
Skatole	0.36621	-1.4493	1.4493	C9H9N	438.72	132.081	131.073	[M+H]+	-0.008			884.4	POS
Diosmetin	2.6852	1.425	1.425	C16H12O6	641.89	301.07	300.063	[M+H]+	-1.915	7.69	3.4		POS
5-Dodecenoic acid	0.37856	-1.4014	1.4014	C12H22O2	286.83	237.126	198.162	[M+K]+	1.689	17.57	48.1		POS
17-Epiestriol	0.38042	-1.3943	1.3943	C18H24O3	568.94	330.207	288.173	[M+H+CH3CN]+	1.084	-17.2	18.3		POS
1-palmitoyl-2-hydroxy-sn-glycero-3-phosphoethanolamine	0.38957	-1.3601	1.3601	C21H44NO7P	905.64	452.278	453.285	[M-H]-	-0.549		30.8	976.5	NEG
vitexin	0.39602	-1.3364	1.3364	C21H20O10	444.47	431.098	432.105	[M-H]-	-0.657		14	963.1	NEG
Eicosanoids	2.5207	1.3338	1.3338	C20H30O2	859.91	303.231	302.224	[M+H]+	-0.556		21.5	798.5	POS
Iso-gamma-fagarine	0.39731	-1.3317	1.3317	C13H11NO3	335.04	230.081	229.074	[M+H]+	-1.41		9.4	817.2	POS
Xanthurenic acid	2.516	1.3311	1.3311	C10H7NO4	354.54	206.045	205.037	[M+H]+	-0.956	12.06	8		POS
7-Glu Chrysoeriol	0.39789	-1.3296	1.3296	C22H22O11	384.78	504.15	462.116	[M+H+CH3CN]+	-0.835	-13.62	103.2		POS
Acetaminophen	0.39906	-1.3253	1.3253	C8H9NO2	320.99	169.097	151.063	[M+NH4]+	-1.643	-4.93	4.4		POS
Heptanoic acid	0.40051	-1.3201	1.3201	C7H14O2	664.73	172.133	130.099	[M+H+CH3CN]+	-0.561	16.67			POS
Pheophorbide A	0.41379	-1.273	1.273	C35H36N4O5	1204.07	593.274	592.267	[M+H]+, [M+Na]+	-2.757		17.5	919.8	POS
6,4'-Dimethoxyisoflavone-7-glucoside	0.41597	-1.2655	1.2655	C23H24O10	550.33	461.144	460.137	[M+H]+	-0.7	10.33	30.7		POS
3,3'-Iminobispropanenitrile	0.43036	-1.2164	1.2164	C6H9N3	888.01	124.087	123.079	[M+H]+	-2.437			834.7	POS
FAHFA(20:1)	0.43316	-1.207	1.207	C20H36O4	784.65	339.254	340.261	[M-H]-	0.316		1.7	986.9	NEG
beta-Phenyl-L-phenylalanine	0.44246	-1.1764	1.1764	C15H15NO2	385.06	242.117	241.11	[M+H]+	-1.908		13.2	605.3	POS
Biliverdin	2.2437	1.1659	1.1659	C33H34N4O6	683.79	581.241	582.248	[M-H]-	-0.048		8	919.8	NEG
cis-11,14-Eicosadienoic acid	0.45306	-1.1422	1.1422	C20H36O2	681.09	291.268	308.271	[M+H-H2O]+, [M+H]+	-1.69		2.9	683.5	POS
Methyl 2-[(3-fluorobenzoyl)amino]benzoate	0.4542	-1.1386	1.1386	C15H12FNO3	251.29	274.088	273.081	[M+H]+	2.91		2.1	792	POS
Chrysin 7-O-beta-gentiobioside	0.45853	-1.1249	1.1249	C27H30O14	535.33	579.169	578.162	[M+H]+	-2.824		5.5	652.3	POS
Amastatin	0.45913	-1.123	1.123	C21H38N4O8	395.55	475.275	474.268	[M+H]+	-2.422		10.4	751.5	POS
D-Myo-Inositol, 1-[2-hydroxy-3-[(1-oxo-9,12-octadecadienyl)oxy]propyl hydrogen phosphate], [S-(Z,Z)]-	0.4621	-1.1137	1.1137	C27H49O12P	871.54	595.288	596.296	[M-H]-	-0.748		2.2	978.1	NEG
Naringin	0.47642	-1.0697	1.0697	C27H32O14	424.35	622.212	580.178	[M+H+CH3CN]+	-1.069	-0.45	74.1		POS
m-Cresol	0.48127	-1.0551	1.0551	C7H8O	561.39	126.091	108.058	[M+NH4]+	-0.017	4.77			POS
Tryptophan	0.48298	-1.05	1.05	C11H12N2O2	599.04	205.097	204.09	[M+H]+	-1.99		6.4	859.3	POS
S-Methoprene	0.48812	-1.0347	1.0347	C19H34O3	787.76	311.257	310.25	[M+H]+	-2.132		38.7	699.8	POS
7-Epijasmonic acid	0.49344	-1.0191	1.0191	C12H18O3	590.06	211.133	210.125	[M+H]+	-1.383		8.4	736	POS
LPG(16:1)	0.49932	-1.002	1.002	C22H43O9P	912.35	481.257	482.264	[M-H]-	-1.31		6.1	607	NEG

## Sheet: KD4vsD4 final
	Fold Change D4 vs KD4	log2(FC)	|log2(FC)|	Formula	RT [s]	m/z meas.	M meas.	Ions	Δm/z [ppm]	ΔRT	mSigma	MS/MS score	Ion mode
Succinic acid semialdehyde	105.06	6.7151	6.7151	C4H6O3	514.2	103.039	102.032	[M+H]+	-1.046		4		POS
Phe-C14:0	83.651	6.3863	6.3863	C23H37NO3	786.07	376.284	375.277	[M+H]+	-1.636		10.4	799.2	POS
Isovalerylcarnitine	65.138	6.0254	6.0254	C12H23NO4	402.17	246.17	245.162	[M+H]+	-1.718	13.13	20.3		POS
Adenosine 2',3'-cyclic monophosphate	0.016178	-5.9499	5.9499	C10H12N5O6P	135.61	328.046	329.053	[M-H]-	0.921		4.8	989.8	NEG
FA 18:3+3O	57.5	5.8455	5.8455	C18H30O5	739.22	325.202	326.209	[M-H]-	-0.542		33.8	601.4	NEG
2,3-Butanediol	54.311	5.7632	5.7632	C4H10O2	530.4	132.102	90.0679	[M+H+CH3CN]+	-1.433				POS
(E)-3,10-Dihydroxy-4,9-dimethyldodec-6-enedioic acid	42.696	5.416	5.416	C14H24O6	581.77	287.15	288.157	[M-H]-	-0.838		2.5	997.1	NEG
Cholestenone	40.738	5.3483	5.3483	C27H44O	753.34	407.329	384.34	[M+Na]+	1.267		33.7		POS
Ethyl isopropyl ketone	37.403	5.2251	5.2251	C6H12O	471.48	142.123	100.089	[M+H+CH3CN]+	-0.481		3.7		POS
3,7,4'-Trihydroxyflavone (5-Deoxykampferol)	0.027508	-5.184	5.184	C15H10O5	488.03	312.087	270.053	[M+H+CH3CN]+	2.075	9.83	21.6		POS
FUROSINE	36.107	5.1742	5.1742	C12H18N2O4	461.83	255.134	254.126	[M+H]+	-0.938		19.9	747.1	POS
Mevalonic acid	26.862	4.7475	4.7475	C6H12O4	247.17	147.066	148.074	[M-H]-	1.051				NEG
betaine	25.515	4.6733	4.6733	C5H11NO2	556.34	116.072	117.079	[M-H]-	-0.519		5.7	650.5	NEG
Momordin Ic	24.338	4.6052	4.6052	C41H64O13	752.27	763.426	764.433	[M-H]-, [M+HCOO]-	-1.381		5.4	856.5	NEG
5a-Androstane-3b,17b-diol	0.045316	-4.4638	4.4638	C19H32O2	915.29	315.23	292.241	[M+Na]+	2.36		68.9		POS
Phosphorylcholine	19.635	4.2953	4.2953	C5H15NO4P	452.45	226.107	184.074	[M+H+CH3CN]+	-0.761		25.1		POS
PC(34:4)	18.663	4.2221	4.2221	C42H76NO8P	1268.21	776.522	753.532	[M+Na]+	2.097				POS
Traumatic acid	17.635	4.1404	4.1404	C12H20O4	610.65	227.129	228.136	[M-H]-	0.349	-10.41			NEG
15-Stachen-19-ol	17.028	4.0899	4.0899	C20H32O	874.91	271.242	288.245	[M+H-H2O]+, [M+H]+	-1.687		15.5	845.9	POS
Xanthurenic acid	16.926	4.0811	4.0811	C10H7NO4	354.54	206.045	205.037	[M+H]+	-0.956	12.06	8		POS
Epi-coprostanol	16.828	4.0728	4.0728	C27H48O	831.7	411.361	388.371	[M+Na]+	2.023		39.6		POS
PE(O-40:8)	16.232	4.0207	4.0207	C45H76NO7P	1201.89	815.569	773.536	[M+H+CH3CN]+	-0.375				POS
Eucalyptol	15.874	3.9886	3.9886	C10H18O	473.08	199.134	154.136	[M+HCOO]-	-0.289		12.9		NEG
Leu-enkephalin	15.111	3.9175	3.9175	C28H37N5O7	501.59	554.261	555.269	[M-H]-	-1.038		6.5	668.9	NEG
cis-5,8,11-Eicosatrienoic acid	14.952	3.9023	3.9023	C20H34O2	685.81	307.262	306.255	[M+H]+, [M+H-H2O]+	-2.63		16.5	797.3	POS
PC(40:8)	14.907	3.8979	3.8979	C48H80NO8P	463.05	852.55	829.561	[M+Na]+	-1.308		104.4		POS
11-Dehydrothromboxane B2	0.069588	-3.845	3.845	C20H32O6	816.24	367.213	368.22	[M-H]-	-0.188		47.1	876.7	NEG
Pentadecanoic acid	0.069679	-3.8431	3.8431	C15H30O2	851.02	281.187	242.224	[M+K]+	-1.229		58.9		POS
PE(36:5)_O	0.07347	-3.7667	3.7667	C41H72NO9P	1268.71	754.502	753.495	[M+H]+	-2.132		20.7		POS
N-(3-Methylbutanoyl)valine	13.318	3.7353	3.7353	C10H19NO3	518.05	202.143	201.136	[M+H]+, [M+H-H2O]+	-1.426		1.8	946.8	POS
Hydroxytyrosol 1-O-glucoside	13.262	3.7292	3.7292	C14H20O8	391.92	315.109	316.116	[M-H]-	0.655		19.6	776.8	NEG
Kynurenic acid	13.061	3.7072	3.7072	C10H7NO3	373.01	188.036	189.043	[M-H]-	1.235		6.8		NEG
Adenosine3Phosphate	12.316	3.6224	3.6224	C10H14N5O7P	227.24	348.07	347.063	[M+H]+	-1.658		15.6	956	POS
PE(O-40:8)	12.054	3.5914	3.5914	C45H76NO7P	874.38	837.553	773.538	[M+Na+CH3CN]+	1.904		96		POS
Azelaic acid	11.954	3.5794	3.5794	C9H16O4	499.84	230.139	188.105	[M+H+CH3CN]+	0.337	3.7	10.8		POS
3-Methylphenylacetic acid	0.085269	-3.5518	3.5518	C9H10O2	595.8	151.075	150.068	[M+H]+	-1.533	16.32	6		POS
Indolelactic acid	11.715	3.5503	3.5503	C11H11NO3	129.87	247.107	205.074	[M+H+CH3CN]+	-0.992	-1.23	39.3		POS
N-(3-Methylbutanoyl)valine	11.591	3.5349	3.5349	C10H19NO3	516.06	200.129	201.137	[M-H]-	0.596		1.7	874.8	NEG
7,8-Dihydrobiopterin	11.478	3.5209	3.5209	C9H13N5O3	130.53	303.117	239.101	[M+Na+CH3CN]+	-1.188		49.5		POS
Benzoic acid	11.313	3.4999	3.4999	C7H6O2	512.01	140.07	122.037	[M+NH4]+	-1.439	5.91	6.1		POS
Kynurenic acid	11.283	3.4961	3.4961	C10H7NO3	392.86	190.05	189.043	[M+H]+	0.215		7	955.5	POS
11,12,13-trihydroxy-4,5,8-trimethyl-3-(2-methylpropyl)-1H,2H,3H,4H,6aH,9H,10H,11H,12H,13H,14H,15H,15bH-cycloundeca[e]isoindole-1,15-dione	0.091284	-3.4535	3.4535	C24H37NO5	916.02	418.26	419.267	[M-H]-	0.139		9.1	632.4	NEG
Adenine	10.948	3.4525	3.4525	C5H5N5	228.18	136.062	135.054	[M+H]+	-1.59		10.6	892.9	POS
Allocholic acid	10.941	3.4517	3.4517	C24H40O5	556.19	447.25	408.287	[M+K]+	-2.076				POS
Gln-C12:1	0.092049	-3.4415	3.4415	C17H30N2O4	687.67	327.228	326.221	[M+H]+	-0.133		16.8	971.2	POS
Eucalyptol	10.584	3.4038	3.4038	C10H18O	684.2	172.169	154.135	[M+NH4]+	-2.147		28.5		POS
Etiocholanolone	10.327	3.3684	3.3684	C19H30O2	755.01	335.223	290.224	[M+HCOO]-	-0.535	0.69	18.4		NEG
Isoliquiritigenin	10.221	3.3535	3.3535	C15H12O4	653.42	298.108	256.074	[M+H+CH3CN]+	1.767	-16.78			POS
Levoglucosan	0.098692	-3.3409	3.3409	C6H10O5	343.95	204.087	162.053	[M+H+CH3CN]+	0.48				POS
5a-Androstane-3b,17b-diol	10.126	3.34	3.34	C19H32O2	704.17	337.239	292.24	[M+HCOO]-	0.392		23.2		NEG
PE(36:5)_O	9.8929	3.3064	3.3064	C41H72NO9P	1269.03	771.528	753.494	[M+NH4]+	-0.884				POS
9-Oxo-10E,12Z,15Z-octadecatrienoic acid	9.8036	3.2933	3.2933	C18H28O3	868.79	291.197	292.204	[M-H]-	0.347		16.4	915.2	NEG
Pentadecanoic acid	0.10508	-3.2504	3.2504	C15H30O2	729.94	241.217	242.225	[M-H]-	0.333		13.7		NEG
Corticosterone	9.5126	3.2498	3.2498	C21H30O4	607.04	388.248	346.214	[M+H+CH3CN]+	0.013	-8.8			POS
Levoglucosan	9.512	3.2498	3.2498	C6H10O5	298.57	204.086	162.052	[M+H+CH3CN]+	-2.927				POS
Pyridoxine	0.10542	-3.2458	3.2458	C8H11NO3	131.74	168.067	169.074	[M-H]-	1.115		9.2		NEG
Chevalone C	9.4633	3.2423	3.2423	C28H40O5	676.95	457.294	456.286	[M+H]+	-2.522		37.5	674.9	POS
FAHFA(22:4)	0.10594	-3.2387	3.2387	C22H34O4	876.45	361.239	362.246	[M-H]-	0.758		34.3	986	NEG
Uracil	9.4276	3.2369	3.2369	C4H4N2O2	125.76	113.034	112.027	[M+H]+	-0.939		5.9	666.1	POS
3alpha-Galactobiose-CH3	9.4236	3.2363	3.2363	C13H24O11	155.98	401.13	356.132	[M+HCOO]-, [M-H]-	0.496		8.5	844	NEG
Phthalic acid	9.4071	3.2337	3.2337	C8H6O4	394.07	208.061	166.027	[M+H+CH3CN]+	0.096	0.05	8.3		POS
Linoleic acid	9.3967	3.2322	3.2322	C18H32O2	716.67	281.247	280.24	[M+H]+	-2.148		18.7		POS
Chevalone C	9.3064	3.2182	3.2182	C28H40O5	822.01	457.294	456.287	[M+H]+	-1.775		34	638.8	POS
Hydrocinnamic acid	9.1535	3.1943	3.1943	C9H10O2	408.74	151.075	150.068	[M+H]+	-0.612			938.2	POS
(2R,3R,4S,5S,6R)-2-[6-hydroxy-3-[(E)-3-hydroxybut-1-enyl]-2,4,4-trimethylcyclohexyl]oxy-6-(hydroxymethyl)oxane-3,4,5-triol	0.1146	-3.1254	3.1254	C19H34O8	615.09	389.218	390.225	[M-H]-	-0.388		23.7	886.1	NEG
5a-Androstane-3b,17b-diol	0.11464	-3.1249	3.1249	C19H32O2	865.42	291.233	292.24	[M-H]-	0.406		37.9		NEG
6-Hydroxynicotinic acid	8.7177	3.124	3.124	C6H5NO3	73.32	140.034	139.027	[M+H]+	0.681	11.41			POS
(5xi,9xi,13alpha)-Pimara-7,15-dien-18-oic acid	0.11513	-3.1186	3.1186	C20H30O2	880.47	303.231	302.224	[M+H]+	-2.053		18.5	738.1	POS
Umbelliferone	8.6765	3.1171	3.1171	C9H6O3	601.65	180.065	162.032	[M+NH4]+	-0.341				POS
Glutathione	8.6087	3.1058	3.1058	C10H17N3O6S	444.64	349.118	307.084	[M+H+CH3CN]+	1.173				POS
Pterosin B	8.5843	3.1017	3.1017	C14H18O2	548.85	219.138	218.131	[M+H]+	-0.686			648.2	POS
Isokobusone	0.11807	-3.0823	3.0823	C14H22O2	654.41	223.169	222.162	[M+H]+, [M+H-H2O]+	-1.358		8.8	811.1	POS
(E)-5-[(1S,8aS)-5,5,8a-trimethyl-2-methylidene-3,4,4a,6,7,8-hexahydro-1H-naphthalen-1-yl]-3-(hydroxymethyl)-2-oxopent-3-enoic acid	0.11832	-3.0792	3.0792	C20H30O4	838.95	333.207	334.214	[M-H]-	0.524		19.4	633.8	NEG
Hexanal	8.403	3.0709	3.0709	C6H12O	82.77	142.122	100.089	[M+H+CH3CN]+	-1.938	-13.43			POS
Reserpine	8.3543	3.0625	3.0625	C33H40N2O9	1205.67	688.262	608.273	[M+K+CH3CN]+	-0.949				POS
LPG(18:2)	8.218	3.0388	3.0388	C24H45O9P	944.34	507.273	508.28	[M-H]-	0.095		17.6	624.7	NEG
PE(O-36:5)	8.1985	3.0354	3.0354	C41H74NO7P	1204.95	787.536	723.521	[M+Na+CH3CN]+	0.347		76		POS
(1R,4aS,5R,8aS)-5-(5-hydroxy-3-methylpentyl)-1,4a-dimethyl-6-methylidene-3,4,5,7,8,8a-hexahydro-2H-naphthalene-1-carboxylic acid	8.1616	3.0289	3.0289	C20H34O3	781.43	323.257	322.25	[M+H]+	-2.963		28.1	793.7	POS
Menthol	8.15	3.0268	3.0268	C10H20O	757.18	198.185	156.151	[M+H+CH3CN]+	-1.119				POS
Acetone	0.12323	-3.0206	3.0206	C3H6O	1063.67	81.031	58.0418	[M+Na]+	-0.706		1.5		POS
Phenyllactic acid	8.0801	3.0144	3.0144	C9H10O3	591.47	165.056	166.063	[M-H]-, [M-H-H2O]-	0.44		7.5	940.9	NEG
Succinic acid semialdehyde	8.0106	3.0019	3.0019	C4H6O3	392.77	120.065	102.032	[M+NH4]+	-0.49				POS
SM(d34:1)	7.9906	2.9983	2.9983	C39H79N2O6P	978.11	782.558	702.568	[M+K+CH3CN]+	0.626				POS
3-Hydroxyoctanoic acid	7.9719	2.9949	2.9949	C8H16O3	547.08	159.103	160.11	[M-H]-	0.372		9	996.8	NEG
Maltotriose	7.8765	2.9775	2.9775	C18H32O16	81.4	549.168	504.17	[M+HCOO]-	0.847	10.84	12.1		NEG
5-Methoxy-4'-(beta-D-glucopyranosyloxy)-6,7-(methylenedioxy)isoflavone	7.8216	2.9675	2.9675	C23H22O11	543.53	475.122	474.115	[M+H]+	-2.513		10.6	852.7	POS
Niacinamide	7.8077	2.9649	2.9649	C6H6N2O	122.02	123.055	122.048	[M+H]+	-1.345		5	921.1	POS
6-(Methylamino) purine	0.13054	-2.9374	2.9374	C6H7N5	148.26	148.063	149.07	[M-H]-	1.334				NEG
Pertusaric acid	7.648	2.9351	2.9351	C21H34O5	530.84	367.247	366.24	[M+H]+	-2.301		28.5	626	POS
Mevalonic acid	7.6047	2.9269	2.9269	C6H12O4	215.75	147.066	148.074	[M-H]-	0.364		24.6		NEG
Doxylamine	7.5988	2.9258	2.9258	C17H22N2O	372.19	350.164	270.174	[M+K+CH3CN]+	1.915	-7.13			POS
9-OxoOTrE	7.5941	2.9249	2.9249	C18H28O3	610.02	293.21	292.203	[M+H]+	-2.927		14.4	727.3	POS
Perillyl alcohol	7.5912	2.9243	2.9243	C10H16O	574.51	170.154	152.12	[M+NH4]+	-1.821		2.3		POS
2-Ethylhexyl cyanoacetate	7.4375	2.8948	2.8948	C11H19NO2	525.61	196.134	197.142	[M-H]-	0.091		10.1	757.6	NEG
Choline	0.13447	-2.8947	2.8947	C5H14NO	677.14	143.071	104.108	[M+K]+	0.851				POS
(R)-3-Hydroxybutyric acid	7.3935	2.8863	2.8863	C4H8O3	624.33	146.081	104.047	[M+H+CH3CN]+	-0.987		5.4		POS
(E)-3,10-Dihydroxy-4,9-dimethyldodec-6-enedioic acid	7.291	2.8661	2.8661	C14H24O6	460.05	287.149	288.157	[M-H]-	-1.821		62.8	967.6	NEG
3-Methyl-1-adamantanecarboxylic acid	7.286	2.8651	2.8651	C12H18O2	568.94	195.138	194.13	[M+H]+	-1.358		7.3	842.4	POS
5-(5-methoxycarbonyl-5,8a-dimethyl-2-methylidene-3,4,4a,6,7,8-hexahydro-1H-naphthalen-1-yl)-3-methylpentanoic acid	7.2857	2.8651	2.8651	C21H34O4	703.24	351.252	350.245	[M+H]+	-2.528		23.9	862.9	POS
Phe-Arg-Lys	7.2852	2.865	2.865	C21H35N7O4	600.07	450.284	449.276	[M+H]+	2.655		38.9	721.2	POS
p-Octopamine	7.2029	2.8486	2.8486	C8H11NO2	157.61	171.113	153.079	[M+NH4]+	-1.346				POS
Kynurenic acid	7.1429	2.8365	2.8365	C10H7NO3	410.29	188.035	189.043	[M-H]-	-0.048		22.4		NEG
Gly-C13:1	7.1423	2.8364	2.8364	C15H27NO3	628.91	270.206	269.199	[M+H]+	-1.66		31.5	734	POS
Butanal	7.125	2.8329	2.8329	C4H8O	545.27	114.091	72.0577	[M+H+CH3CN]+	0.243		2.8		POS
5a-Androstane-3b,17b-diol	0.14159	-2.8203	2.8203	C19H32O2	765.73	337.239	292.24	[M+HCOO]-	0.485		21.4		NEG
Benzamide	6.9743	2.8021	2.8021	C7H7NO	374.14	139.087	121.053	[M+NH4]+	1.901	-4.1	9.2		POS
L-Fucose	6.9542	2.7979	2.7979	C6H12O5	348.05	228.085	164.069	[M+Na+CH3CN]+	1.566				POS
p-Octopamine	6.9167	2.7901	2.7901	C8H11NO2	119.97	195.113	153.079	[M+H+CH3CN]+	-1.315		7.2		POS
Adenine	0.147	-2.7661	2.7661	C5H5N5	223.78	134.047	135.055	[M-H]-	1.611			906.6	NEG
FAHFA(18:2)	6.7695	2.759	2.759	C18H30O4	661.05	309.207	310.214	[M-H]-	-1.058		19.5	664.3	NEG
2,3-Butanediol	6.7621	2.7575	2.7575	C4H10O2	1022.83	132.102	90.0683	[M+H+CH3CN]+	1.707				POS
4-Methylquinoline-2,7-diol	6.75	2.7549	2.7549	C10H9NO2	322.76	174.056	175.064	[M-H]-	1.356		7	825.3	NEG
Pyridoxamine	6.75	2.7549	2.7549	C8H12N2O2	644.45	213.088	168.09	[M+HCOO]-	0.087		9.1		NEG
Carvone	6.7372	2.7521	2.7521	C10H14O	499.09	151.112	150.104	[M+H]+	-1.09		7	676.7	POS
2-Methyl-3-ketovaleric acid	6.6667	2.737	2.737	C6H10O3	637.58	172.097	130.063	[M+H+CH3CN]+	-0.943				POS
6-(Methylamino) purine	6.6369	2.7305	2.7305	C6H7N5	1390.93	150.077	149.07	[M+H]+	0.404				POS
D-Limonene	0.15084	-2.729	2.729	C10H16	606.36	137.132	136.125	[M+H]+	-2.191		3.1		POS
Succinic acid semialdehyde	0.15083	-2.729	2.729	C4H6O3	511.64	120.065	102.031	[M+NH4]+	-2.028				POS
PE(O-40:8)	6.5849	2.7192	2.7192	C45H76NO7P	971.38	815.572	773.538	[M+H+CH3CN]+	2.871		141.9		POS
Xanthurenic Acid	6.5714	2.7162	2.7162	C10H7NO4	306.32	204.031	205.038	[M-H]-	1.396		18	895	NEG
Lithocholic acid	0.15256	-2.7126	2.7126	C24H40O3	907.86	399.287	376.298	[M+Na]+	1.299				POS
Succinic acid semialdehyde	6.5287	2.7068	2.7068	C4H6O3	558.05	103.039	102.031	[M+H]+	-2.113				POS
N-((3S,5S,7S)-Adamantan-1-yl)-1-(5-chloropentyl)-1H-indazole-3-carboxamide	6.4932	2.6989	2.6989	C23H30ClN3O	599.81	400.214	399.207	[M+H]+	-2.86			607.8	POS
Estriol	6.4541	2.6902	2.6902	C18H24O3	515.76	306.206	288.172	[M+NH4]+	-1.769	-3.72	16		POS
Pyruvaldehyde	6.4533	2.69	2.69	C3H4O2	162.03	90.0548	72.021	[M+NH4]+	-1.379				POS
PE(40:5)	6.4469	2.6886	2.6886	C45H80NO8P	1267.71	857.576	793.56	[M+Na+CH3CN]+	-2.609				POS
2-hydroxy-5 (6)epoxy-tetrahydrocaryophyllene	6.3931	2.6765	2.6765	C15H26O2	772.36	239.2	238.194	[M+H]+, [M+Na]+	-1.837		13.3	714.1	POS
Thymol	6.3725	2.6719	2.6719	C10H14O	763.13	151.111	150.104	[M+H]+	-1.892	8.51	4.4		POS
PE(36:1)	6.3654	2.6702	2.6702	C41H80NO8P	1222.28	768.551	745.561	[M+Na]+	-1.144				POS
Deoxyuridine	6.3368	2.6638	2.6638	C9H12N2O5	239.15	273.073	228.075	[M+HCOO]-	1.344	16.25	24.5		NEG
PC(34:2)	6.3346	2.6633	2.6633	C42H80NO8P	979.75	758.568	757.56	[M+H]+	-2.51		73.8		POS
Quinic acid	6.3162	2.6591	2.6591	C7H12O6	65.67	234.097	192.063	[M+H+CH3CN]+	0.312	-1.95	10.5		POS
Hydroxyindoleacetic acid	6.2973	2.6547	2.6547	C10H9NO3	646.69	190.051	191.058	[M-H]-	-0.858		11.4		NEG
Succinic acid semialdehyde	6.2696	2.6484	2.6484	C4H6O3	304.85	103.039	102.032	[M+H]+	-0.228				POS
Vaccenic acid	6.2669	2.6478	2.6478	C18H34O2	621.19	283.262	282.255	[M+H]+	-2.525		14.5		POS
O-Arachidonoylglycidol	0.16182	-2.6276	2.6276	C23H36O3	746.06	361.273	360.265	[M+H]+	-2.744			666.7	POS
1,5,9-trihydroxy-5,7,7-trimethyl-4,5a,6,8,8a,9-hexahydro-1H-azuleno[5,6-c]furan-3-one	6.1512	2.6209	2.6209	C15H22O5	739.73	283.153	282.146	[M+H]+	-2.295			616.2	POS
Erythrose	6.1431	2.619	2.619	C4H8O4	104.33	119.035	120.042	[M-H]-	1.323		4.9		NEG
albocycline	6.1221	2.614	2.614	C18H28O4	941.94	307.191	308.199	[M-H]-	-0.781		23.4	759.2	NEG
Adenine	0.16402	-2.608	2.608	C5H5N5	244.68	134.047	135.055	[M-H]-	1.32			853.7	NEG
8-[3,5-dihydroxy-6-(hydroxymethyl)-4-(3,4,5-trihydroxyoxan-2-yl)oxyoxan-2-yl]-5,7-dihydroxy-3-(4-hydroxyphenyl)chromen-4-one [IIN-based: Match]	6.0763	2.6032	2.6032	C26H28O14	943.39	565.154	564.147	[M+H]+	-1.337		9.6	815.1	POS
Adenosine 5'-monophosphate	6.0435	2.5954	2.5954	C10H14N5O7P	127.37	346.056	347.063	[M-H]-	0.769		10.7	986.5	NEG
albocycline	0.16552	-2.5949	2.5949	C18H28O4	754.31	307.191	308.198	[M-H]-	-2.003		26.9	768.7	NEG
2,3-Butanediol	5.9772	2.5795	2.5795	C4H10O2	69.22	113.057	90.0678	[M+Na]+	-2.117				POS
Vanillylmandelic acid	5.9211	2.5659	2.5659	C9H10O5	175.98	240.086	198.053	[M+H+CH3CN]+	-0.674		56.9		POS
3-[2-(6,7-dihydroxy-1,2,4a-trimethylspiro[3,4,6,7,8,8a-hexahydro-2H-naphthalene-5,2'-oxirane]-1-yl)ethyl]-2-hydroxy-2H-furan-5-one	5.8865	2.5574	2.5574	C20H30O6	768.52	367.211	366.203	[M+H]+	-2.721		20.9	721.3	POS
[6,10a-dihydroxy-4-(hydroxymethyl)-4,7,11b-trimethyl-9-oxo-1,2,3,4a,5,6,6a,7,11,11a-decahydronaphtho[2,1-f][1]benzofuran-5-yl] acetate	5.8858	2.5572	2.5572	C22H32O7	711.96	409.223	408.215	[M+H]+	2.664		27.8	790.5	POS
beta-D-Glucopyranosyl 6-O-(8-methylnonanoyl)-beta-D-glucopyranoside	5.875	2.5546	2.5546	C22H40O12	625.37	495.244	496.251	[M-H]-	-1.053			850.9	NEG
Vaccenic acid	5.8563	2.55	2.55	C18H34O2	876.63	283.263	282.255	[M+H]+	-1.918				POS
Heptanoic acid	5.8538	2.5494	2.5494	C7H14O2	664.73	172.133	130.099	[M+H+CH3CN]+	-0.561	16.67			POS
2-Hexyl-4-pentynoic acid	5.8058	2.5375	2.5375	C11H18O2	782.49	183.138	182.13	[M+H]+	-1.928		6.3	904.8	POS
PC(34:4)	5.7714	2.5289	2.5289	C42H76NO8P	1268.75	795.563	753.529	[M+H+CH3CN]+	-2.549				POS
oxabolone	5.7389	2.5208	2.5208	C18H26O3	618.28	291.195	290.187	[M+H]+	-2.46		16.8	807.8	POS
Levoglucosan	5.715	2.5148	2.5148	C6H10O5	220.16	163.061	162.053	[M+H]+	2.627				POS
Pyromucic acid	5.7004	2.5111	2.5111	C5H4O3	407.88	154.05	112.016	[M+H+CH3CN]+, [M+NH4-H2O]+	-1.251		9.1		POS
Perillic acid	5.6982	2.5105	2.5105	C10H14O2	708.98	167.106	166.099	[M+H]+	-1.204		5.6	823.9	POS
6-(Methylamino) purine	5.6804	2.506	2.506	C6H7N5	135.51	148.063	149.07	[M-H]-	0.442				NEG
Feruloyl O-methyldopamine	5.6409	2.4959	2.4959	C19H21NO5	476.36	344.15	343.142	[M+H]+	1.129		4.1	748.2	POS
4-Ethylphenol	0.17778	-2.4919	2.4919	C8H10O	159.62	123.08	122.073	[M+H]+	-2.734	-15.99			POS
Tyramine	5.575	2.479	2.479	C8H11NO	153.03	155.117	137.084	[M+NH4]+	-2.829		4.4		POS
Acetic acid	5.4979	2.4589	2.4589	C2H4O2	223.15	98.984	60.0208	[M+K]+	-2.954				POS
9-Oxo-11-(3-pentyl-2-oxiranyl)-10E-undecenoic acid	5.4701	2.4516	2.4516	C18H30O4	824.1	309.207	310.214	[M-H]-	0.012		17.6	720.6	NEG
alpha-Ionone	5.466	2.4505	2.4505	C13H20O	700.96	193.158	192.151	[M+H]+	-2.1		8.1	768.7	POS
Indole-3-carbinol	5.4426	2.4443	2.4443	C9H9NO	289.72	165.102	147.068	[M+NH4]+	-2				POS
LPS(16:0)	0.18524	-2.4325	2.4325	C22H44NO9P	925.76	496.268	497.275	[M-H]-	-0.388		13	803.3	NEG
Uracil	0.1854	-2.4313	2.4313	C4H4N2O2	1309.17	113.034	112.027	[M+H]+	-2.328				POS
LPG(16:1)	0.18682	-2.4203	2.4203	C22H43O9P	912.35	481.257	482.264	[M-H]-	-1.31		6.1	607	NEG
Perillic acid	0.1872	-2.4174	2.4174	C10H14O2	736.65	167.106	166.099	[M+H]+	-2.249		7.1	681.6	POS
2,3-Butanediol	5.3403	2.4169	2.4169	C4H10O2	693.32	132.102	90.0678	[M+H+CH3CN]+	-2.369				POS
Pentadecanoic acid	5.3089	2.4084	2.4084	C15H30O2	935.75	287.223	242.225	[M+HCOO]-	0.837		33		NEG
5a-Androstane-3b,17b-diol	0.18859	-2.4067	2.4067	C19H32O2	902.11	275.236	292.24	[M+H-H2O]+, [M+Na]+	-2.001		14.4		POS
Decanal	5.25	2.3923	2.3923	C10H20O	426.81	198.185	156.151	[M+H+CH3CN]+	-1.27				POS
Alpha-ketoisovaleric acid	5.2036	2.3795	2.3795	C5H8O3	285.24	158.081	116.047	[M+H+CH3CN]+	-0.877	17.28			POS
Methyl isovalerate	5.1988	2.3782	2.3782	C6H12O2	1454.94	117.091	116.084	[M+H]+	-1.566			780.9	POS
4-Methoxycinnamaldehyde	5.125	2.3576	2.3576	C10H10O2	160.95	163.075	162.068	[M+H]+, [M+H-H2O]+	-2.531		5.6	609.8	POS
Heptadecanoic acid	5.1243	2.3574	2.3574	C17H34O2	1228.35	271.263	270.255	[M+H]+, [M+Na]+	-1.996		24.3		POS
Tyramine	5.0334	2.3315	2.3315	C8H11NO	485.36	138.092	137.085	[M+H]+	1.046		7.9		POS
PC(O-38:7)	5.0229	2.3285	2.3285	C46H80NO7P	1002.11	831.602	789.568	[M+H+CH3CN]+	0.161		118.6		POS
Trigonelline	5.0221	2.3283	2.3283	C7H7NO2	67.4	176.011	137.047	[M+K]+	-1.526	-0.16	10.2		POS
Adenine	0.2	-2.3219	2.3219	C5H5N5	70.22	136.061	135.054	[M+H]+	-2.272	-9.94	11.8		POS
Deoxyguanosine	0.2	-2.3219	2.3219	C10H13N5O4	267.93	268.104	267.096	[M+H]+	-1.53	-5.97	10.7		POS
Lauryldiethanolamine	0.2	-2.3219	2.3219	C16H35NO2	690.68	274.274	273.267	[M+H]+	-0.129		3.4	923.8	POS
Adenine	0.2	-2.3219	2.3219	C5H5N5	128.07	136.062	135.055	[M+H]+	-2.209		12.2	987.1	POS
Ile-Pro	0.2	-2.3219	2.3219	C11H20N2O3	354.68	229.154	228.147	[M+H]+	-2.537		10.2	981.6	POS
Cyclo(proline-leucine)	0.2	-2.3219	2.3219	C11H18N2O2	456.83	211.144	210.137	[M+H]+	-0.299		7.8	835.4	POS
Phthalic acid	0.2	-2.3219	2.3219	C8H6O4	934.82	149.023	166.026	[M+H-H2O]+, [M+H]+	-2.536		9.1	972.2	POS
Leu-Ile	0.2	-2.3219	2.3219	C12H24N2O3	404.91	245.186	244.178	[M+H]+	-1.442		8.5	991.7	POS
3-Indoleacrylic acid	0.2	-2.3219	2.3219	C11H9NO2	361.94	188.071	187.063	[M+H]+, [M+NH4]+	-1.569		6.2	761.8	POS
Adenine	0.2	-2.3219	2.3219	C5H5N5	268.12	136.062	135.055	[M+H]+	-1.916		12.7	991.2	POS
Behenic acid	0.2	-2.3219	2.3219	C22H44O2	913.2	358.367	340.333	[M+NH4]+	-2.327		5.2		POS
4-Methylcatechol	0.2	-2.3219	2.3219	C7H8O2	307.63	166.086	124.05	[M+H+CH3CN]+, [M+H-H2O]+, [M+Na-CO2]+	-1.362				POS
Austinoneol	0.2	-2.3219	2.3219	C24H30O6	780.45	415.211	414.203	[M+H]+, [M+H-H2O]+, [M+K]+	-2.386		4.2	962.3	POS
3-Cyclohexyl-1,1-dimethylurea	0.2	-2.3219	2.3219	C9H18N2O	542.59	171.149	170.142	[M+H]+	-1.943		6.4	933.3	POS
Tributyl acetylcitrate	0.2	-2.3219	2.3219	C20H34O8	990.26	425.214	402.224	[M+Na]+, [M+K]+, [M+H]+	-2.457		5.7	907.5	POS
Indolin	0.2	-2.3219	2.3219	C8H9N	307.69	120.081	119.074	[M+H]+	-1.777		69.6	706.7	POS
Cyclo(proline-leucine)	0.2	-2.3219	2.3219	C11H18N2O2	439.51	211.144	210.136	[M+H]+	-2.219		0.7	787.8	POS
Heptadecanoic acid	0.2	-2.3219	2.3219	C17H34O2	717.12	288.289	270.255	[M+NH4]+	-2.703		2.4		POS
Leu-Ile	0.2	-2.3219	2.3219	C12H24N2O3	387.43	245.185	244.178	[M+H]+	-2.819		11.6	992	POS
4-(Butoxycarbonyl)benzoic acid	0.2	-2.3219	2.3219	C12H14O4	934.79	205.085	222.089	[M+H-H2O]+, [M+H]+, [M+Na]+	-2.334		2.6	898.2	POS
Phe-Pro	0.2	-2.3219	2.3219	C14H18N2O3	409.88	263.139	262.131	[M+H]+	-1.714		12	918.7	POS
PC(34:3)	0.2	-2.3219	2.3219	C42H78NO8P	994.48	778.536	755.547	[M+Na]+	0.103				POS
3S_2349_Tetrahydro_1h_pyrido_34b_indole_carboxylic_acid	0.2	-2.3219	2.3219	C12H12N2O2	401.91	217.097	216.09	[M+H]+, [M+H-CO2]+	-2.295		1.1	904.5	POS
Isoguanine	0.2	-2.3219	2.3219	C5H5N5O	279.92	152.057	151.049	[M+H]+	-1.679		11.6		POS
Pyrrolo[1,2-a]pyrazine-1,4-dione, hexahydro-3-(phenylmethyl)-	0.2	-2.3219	2.3219	C14H16N2O2	477.07	245.128	244.121	[M+H]+	-1.488		3.2	865.5	POS
Cyclo(his-pro)	0.2	-2.3219	2.3219	C11H14N4O2	175.02	235.118	234.111	[M+H]+	-2.082		8.5	966.2	POS
Adenosine 3',5'-cyclic monophosphate	0.2	-2.3219	2.3219	C10H12N5O6P	166.61	330.059	329.052	[M+H]+	-1.45		8.4	977.5	POS
Val-Leu	0.2	-2.3219	2.3219	C11H22N2O3	369.04	231.17	230.162	[M+H]+	-2.754		18	826.1	POS
Acetaminophen	0.2	-2.3219	2.3219	C8H9NO2	310.22	169.097	151.063	[M+NH4]+	-1.184	-15.7	4.3		POS
C17-Sphinganine	0.2	-2.3219	2.3219	C17H37NO2	731.07	288.289	287.282	[M+H]+, [M+H-H2O]+	-2.467		2.8	882.7	POS
Phe-Pro	0.2	-2.3219	2.3219	C14H18N2O3	388.4	263.138	262.131	[M+H]+	-2.534		31.6	906	POS
Guanosine	0.2	-2.3219	2.3219	C10H13N5O5	278.53	284.099	283.091	[M+H]+	-1.193	11.83	18.3		POS
Pyrrolo[1,2-a]pyrazine-1,4-dione, hexahydro-3-(1-methylethyl)-	0.2	-2.3219	2.3219	C10H16N2O2	388.08	197.128	196.121	[M+H]+	-2.117		0.7	710.6	POS
4-(Butylamino)benzoic acid	0.2	-2.3219	2.3219	C11H15NO2	552.29	194.118	193.11	[M+H]+	-1.949		7	725.7	POS
Tyr-Pro	0.2	-2.3219	2.3219	C14H18N2O4	332.7	279.134	278.127	[M+H]+	1.909			854.8	POS
2-Naphthylamine	0.2	-2.3219	2.3219	C10H9N	401.7	144.081	143.073	[M+H]+	-2.235		17.2	804.5	POS
3-Hydroxy-2-methyl-4-pyrone	0.2	-2.3219	2.3219	C6H6O3	351.44	127.039	126.032	[M+H]+	1.577		9	918.1	POS
2-O-Methyladenosine	0.2	-2.3219	2.3219	C11H15N5O4	299.06	282.119	281.112	[M+H]+	-1.697		11	936.6	POS
diethyl hydrogen phosphate	0.2	-2.3219	2.3219	C4H11O4P	534.25	155.047	154.039	[M+H]+	-1.725		5.3	998.1	POS
Hordenine	0.2	-2.3219	2.3219	C10H15NO	278.94	166.122	165.115	[M+H]+	-2.145		4.9	969.1	POS
2-(4-methyl-1,3-thiazol-5-yl)ethanol	0.2	-2.3219	2.3219	C6H9NOS	287.84	144.048	143.041	[M+H]+	-1.659		29.7	952.1	POS
Ile-Gly-Ile	0.2	-2.3219	2.3219	C14H27N3O4	438.75	302.207	301.2	[M+H]+	-2.594		7.6	979.1	POS
pranoprofen	0.2	-2.3219	2.3219	C15H13NO3	565.02	256.096	255.089	[M+H]+	-1.625		11	679	POS
Heptadecanoic acid	0.2	-2.3219	2.3219	C17H34O2	704.18	288.289	270.255	[M+NH4]+	-2.023		32		POS
Decyl alcohol	0.2	-2.3219	2.3219	C10H22O	867.3	200.2	158.167	[M+H+CH3CN]+	-2.496		1		POS
Triphenylphosphine oxid	0.2	-2.3219	2.3219	C18H15OP	688.01	279.093	278.086	[M+H]+, [M+Na]+	-1.863		7.9	981.4	POS
Pentapropylene glycol	0.2	-2.3219	2.3219	C15H32O6	523.79	309.226	308.219	[M+H]+, [M+NH4]+	-2.149		4.9	882.6	POS
PyroGlu-Phe	0.2	-2.3219	2.3219	C14H16N2O4	447.07	277.118	276.111	[M+H]+	-0.151		11.3	845.6	POS
Nonadecanoic acid	0.2	-2.3219	2.3219	C19H38O2	793.78	316.32	298.286	[M+NH4]+	-2.312		4.6		POS
Deoxyguanosine	0.2	-2.3219	2.3219	C10H13N5O4	265.88	312.095	267.097	[M+HCOO]-, [M-H]-, [M+Cl]-	1.313	-8.02	4.1		NEG
Hordenine	0.2	-2.3219	2.3219	C10H15NO	224.34	166.122	165.115	[M+H]+	-2.257		0.8	977.5	POS
1-Octadecanamine	0.2	-2.3219	2.3219	C18H39N	881.46	270.315	269.308	[M+H]+	-1.87		2.1	830.9	POS
Crotetamide	0.2	-2.3219	2.3219	C12H22N2O2	535.97	227.175	226.168	[M+H]+	-2.128		1.5	892	POS
Norharmane	0.2	-2.3219	2.3219	C11H8N2	418.22	169.076	168.069	[M+H]+	-1.183		11	962.1	POS
Ethyl 4-(dimethylamino)benzoate	0.2	-2.3219	2.3219	C11H15NO2	775.11	194.117	193.11	[M+H]+	-1.007		1.5	966.4	POS
Adenosine Monophosphate	0.2	-2.3219	2.3219	C10H14N5O7P	140.46	348.07	347.063	[M+H]+	-1.373		8.9	969.5	POS
Noroxymorphone	0.2	-2.3219	2.3219	C16H17NO4	385.65	288.123	287.115	[M+H]+	-1.433			672	POS
D-Maltose	0.2	-2.3219	2.3219	C12H22O11	66	365.105	342.116	[M+Na]+	-1.386	-1.38	4.2		POS
Dopamine	0.2	-2.3219	2.3219	C8H11NO2	346.45	195.113	153.079	[M+H+CH3CN]+	-1.517		5.7		POS
Arg-Ile	0.2	-2.3219	2.3219	C12H25N5O3	208.05	288.202	287.195	[M+H]+	-2.927		11.9	884.8	POS
Niacinamide	0.2	-2.3219	2.3219	C6H6N2O	70	123.055	122.048	[M+H]+	-2.791	-10.34	4.7		POS
D-Maltose	0.2	-2.3219	2.3219	C12H22O11	66.84	377.086	342.116	[M+Cl]-, [M-H]-, [M+HCOO]-	0.669	-0.54	9.8		NEG
Acetoin	0.2	-2.3219	2.3219	C4H8O2	534.28	127.015	88.0521	[M+K]+	-2.494		43.2		POS
Tyr-Leu	0.2	-2.3219	2.3219	C15H22N2O4	380.56	295.165	294.158	[M+H]+	-0.688		12.8	871.9	POS
3-phenyl-2-pyrrolylpropanoic acid CollisionEnergy:205060	0.2	-2.3219	2.3219	C13H13NO2	639.74	216.102	215.094	[M+H]+, [M+H-H2O]+	-1.525		0.2	624.4	POS
Heptadecanoic acid	0.2	-2.3219	2.3219	C17H34O2	694.1	288.289	270.255	[M+NH4]+	-2.078		5.3		POS
Crotetamide	0.2	-2.3219	2.3219	C12H22N2O2	544.97	227.175	226.168	[M+H]+	-1.897		2.5	751.5	POS
Glycerol-myristate	0.2	-2.3219	2.3219	C17H34O4	1005.9	285.242	302.245	[M+H-H2O]+, [M+Na]+, [M+H]+	-1.819		7.3	963.7	POS
Butanal	0.2	-2.3219	2.3219	C4H8O	376.39	114.091	72.0576	[M+H+CH3CN]+	-1.043		9.8		POS
1H-Indole-4-carboxaldehyde	0.2	-2.3219	2.3219	C9H7NO	511.8	146.06	145.053	[M+H]+	-1.411		5.3	965.4	POS
Benzyl alcohol	0.2	-2.3219	2.3219	C7H8O	287.64	150.091	108.057	[M+H+CH3CN]+	-1.608	-12.33	6.3		POS
Phe-C4:0	0.2	-2.3219	2.3219	C13H17NO3	562.9	236.128	235.121	[M+H]+, [M+H-H2O]+	-2.22		1.2	980.8	POS
3,5-Ditert-butyl-4-hydroxybenzaldehyde	0.2	-2.3219	2.3219	C15H22O2	885.25	235.169	234.161	[M+H]+	-2.08		10.4	953.3	POS
Cyclo(Phe-Leu)	0.2	-2.3219	2.3219	C15H20N2O2	547.26	261.159	260.152	[M+H]+	-2.47		0.9	983.7	POS
Kynurenine	0.2	-2.3219	2.3219	C10H12N2O3	410.75	250.118	208.084	[M+H+CH3CN]+	-2.036		8.3		POS
Val-Val-Arg	0.2	-2.3219	2.3219	C16H32N6O4	324.76	187.131	372.247	[M+H+H]2+, [M+H]+	-2.653		16.6	940.7	POS
o-Tyrosine	0.2	-2.3219	2.3219	C9H11NO3	295.57	199.108	181.074	[M+NH4]+	2.652	15.67	6.7		POS
Phe-Phe	0.2	-2.3219	2.3219	C18H20N2O3	461.39	313.154	312.147	[M+H]+	-1.744		41.9	869.6	POS
2,3-Butanediol	0.2	-2.3219	2.3219	C4H10O2	542.11	132.102	90.0679	[M+H+CH3CN]+	-1.992		7.2		POS
PyroGlu-Trp	0.2	-2.3219	2.3219	C16H17N3O4	461.37	316.128	315.121	[M+H]+	-2.209		19	878.6	POS
Leu-C5:0	0.2	-2.3219	2.3219	C11H21NO3	590.43	216.159	215.152	[M+H]+, [M+Na]+, [M+H-H2O]+	-0.378		1.7	974.7	POS
p-Octopamine	0.2	-2.3219	2.3219	C8H11NO2	294.19	195.112	153.079	[M+H+CH3CN]+	-2.17		5.7		POS
Nonadecanoic acid	0.2	-2.3219	2.3219	C19H38O2	807.75	316.32	298.286	[M+NH4]+	-2.327		1.3		POS
Adenine	0.2	-2.3219	2.3219	C5H5N5	298.68	136.061	135.054	[M+H]+	-2.164		12.9	927.2	POS
Tyr-Phe	0.2	-2.3219	2.3219	C18H20N2O4	416.97	329.149	328.142	[M+H]+	-0.756			928.6	POS
Hydrocotarnine	0.2	-2.3219	2.3219	C12H15NO3	670.65	222.112	221.105	[M+H]+	-1.763		8.6	722.5	POS
D-Maltose	0.2	-2.3219	2.3219	C12H22O11	66.77	325.113	342.116	[M+H-H2O]+, [M+H]+	-1.046	-0.61	10.7		POS
Pyrrolo[1,2-a]pyrazine-1,4-dione, hexahydro-3-[(4-hydroxyphenyl)methyl]-	0.2	-2.3219	2.3219	C14H16N2O3	378.79	261.123	260.116	[M+H]+	-0.033		10	947.1	POS
Dicyclohexylurea	0.2	-2.3219	2.3219	C13H24N2O	700.8	225.196	224.19	[M+H]+, [M+NH4]+	-2.378		1.6	776.4	POS
3-(1H-indol-3-ylmethyl)-2,3,6,7,8,8a-hexahydropyrrolo[1,2-a]pyrazine-1,4-dione	0.2	-2.3219	2.3219	C16H17N3O2	488.83	284.14	283.133	[M+H]+	1.051		1.7	986.3	POS
Benzocaine	0.2	-2.3219	2.3219	C9H11NO2	563.4	166.086	165.079	[M+H]+	-2.042	-4.02	2.4		POS
aspernigrin A	0.2	-2.3219	2.3219	C13H12N2O2	409.28	229.097	228.09	[M+H]+	-0.443		8.3	876.8	POS
Arg-Ile	0.2	-2.3219	2.3219	C12H25N5O3	240.83	288.202	287.195	[M+H]+	-2.711		10.7	886.2	POS
Cyclo-prolylglycine	0.2	-2.3219	2.3219	C7H10N2O2	273.2	155.081	154.074	[M+H]+	0.345		4.3	888.8	POS
1,5,6,7-Tetrahydro-4H-indol-4-one	0.2	-2.3219	2.3219	C8H9NO	489.13	136.075	135.068	[M+H]+	-1.606		2.7	805	POS
2,3-Butanediol	0.2	-2.3219	2.3219	C4H10O2	590.53	132.102	90.0678	[M+H+CH3CN]+	-2.902		10.7		POS
m-Coumaric acid	0.2	-2.3219	2.3219	C9H8O3	142.05	182.081	164.047	[M+NH4]+	-1.236	10.69	7	765	POS
Indolin	0.2	-2.3219	2.3219	C8H9N	563.27	120.081	119.073	[M+H]+	-0.8		12.5	661.1	POS
Mexiletine	0.2	-2.3219	2.3219	C11H17NO	159.65	180.138	179.131	[M+H]+	-1.791		6	934.2	POS
Phenylacetaldehyde	0.2	-2.3219	2.3219	C8H8O	252.44	121.064	120.057	[M+H]+, [M+H-H2O]+	-2.627		5.2	606.1	POS
Tyrosine	0.2	-2.3219	2.3219	C9H11NO3	187.15	182.081	181.074	[M+H]+	-2.037		7.3	953.9	POS
propham	0.2	-2.3219	2.3219	C10H13NO2	687.41	180.102	179.095	[M+H]+	-0.698		7	658.5	POS
Biotin	0.2	-2.3219	2.3219	C10H16N2O3S	309.68	245.095	244.088	[M+H]+, [M+Na]+	-1.912		27.5		POS
Monolauryl phosphate	0.2	-2.3219	2.3219	C12H27O4P	877.83	267.172	266.164	[M+H]+, [M+Na]+	-1.574		1.7	989.9	POS
Isoferulic acid	0.2	-2.3219	2.3219	C10H10O4	327.2	236.091	194.058	[M+H+CH3CN]+	-1.387	5	9.4		POS
Quinoline	0.2	-2.3219	2.3219	C9H7N	381.6	130.065	129.058	[M+H]+	-1.628		21.7	906.5	POS
Tyr-Leu	0.2	-2.3219	2.3219	C15H22N2O4	347.92	295.165	294.157	[M+H]+	-2.702		68.2	607.9	POS
cAMP	0.2	-2.3219	2.3219	C10H12N5O6P	182.47	328.046	329.053	[M-H]-	1.154		10.5	995.8	NEG
Adenine	0.2	-2.3219	2.3219	C5H5N5	126.14	134.047	135.055	[M-H]-	1.257		11.3	959.2	NEG
Decanal	0.2	-2.3219	2.3219	C10H20O	683.02	198.185	156.151	[M+H+CH3CN]+	-1.449		11.6		POS
4-Hydroxyquinoline	0.2	-2.3219	2.3219	C9H7NO	367.73	146.06	145.053	[M+H]+	-1.1		8.6	911.8	POS
Benzene	0.2	-2.3219	2.3219	C6H6	443.45	120.081	78.047	[M+H+CH3CN]+	0.535	-11.89	3.3		POS
Adenine	0.2	-2.3219	2.3219	C5H5N5	69.62	134.047	135.055	[M-H]-	1.144	-10.54	11		NEG
N-Methyltyramine	0.2	-2.3219	2.3219	C9H13NO	208.04	152.107	151.099	[M+H]+	-2.003		4.6	810.7	POS
Indoline	0.2	-2.3219	2.3219	C8H9N	396.98	120.08	119.073	[M+H]+	-2.98		3.3	665.2	POS
Azelaic acid	0.2	-2.3219	2.3219	C9H16O4	505.38	187.098	188.105	[M-H]-	0.263	9.24	7.4		NEG
(9Z)-5,8,11-Trihydroxyoctadec-9-enoic acid	0.2	-2.3219	2.3219	C18H34O5	626.27	329.233	330.24	[M-H]-	-1.282		4	872	NEG
Betaine	0.2	-2.3219	2.3219	C5H11NO2	1.55	118.086	117.079	[M+H]+	-1.124	-15.97			POS
Isoguanine	0.2	-2.3219	2.3219	C5H5N5O	304.46	152.056	151.049	[M+H]+	-1.662		11.2		POS
Gly-Phe	0.2	-2.3219	2.3219	C11H14N2O3	328.49	223.108	222.101	[M+H]+	0.419		70.5	808.2	POS
Lauryl diethanolamide	0.2	-2.3219	2.3219	C16H33NO3	801.27	288.253	287.246	[M+H]+, [M+Na]+	-2.187		11.7	925.9	POS
4-Methylcatechol	0.2	-2.3219	2.3219	C7H8O2	460.94	166.086	124.052	[M+H+CH3CN]+	-0.959		5		POS
9-Oxo-10E,12Z-octadecadienoic acid	0.2	-2.3219	2.3219	C18H30O3	627.84	295.226	294.219	[M+H]+	-2.98		1.2	749.3	POS
Adenine	0.2	-2.3219	2.3219	C5H5N5	265.2	134.047	135.055	[M-H]-	0.394		10.6	889.4	NEG
Dodecyl sulfate	0.2	-2.3219	2.3219	C12H26O4S	863.4	265.148	266.155	[M-H]-	0.085		3.8	996.6	NEG
4-(1-Benzofuran-2-yl)aniline	0.2	-2.3219	2.3219	C14H11NO	565.01	210.091	209.084	[M+H]+	-1.728		7.9	691.4	POS
2-[(1S,2S,4aR,8aS)-1-hydroxy-4a-methyl-8-methylidene-1,2,3,4,5,6,7,8a-octahydronaphthalen-2-yl]prop-2-enoic acid	0.2	-2.3219	2.3219	C15H22O3	791.04	251.163	250.156	[M+H]+, [M+H-H2O]+	-2.26		1.7	757	POS
Ethyl-N-(4-aminophenyl)carbamate	0.2	-2.3219	2.3219	C9H12N2O2	410.7	181.097	180.09	[M+H]+	-0.89		5.2	769.6	POS
Methylmalonic acid	0.2	-2.3219	2.3219	C4H6O4	69.77	119.032	118.025	[M+H]+	-2.937		8.5		POS
2-Aminobenzoic acid	0.2	-2.3219	2.3219	C7H7NO2	552.29	138.055	137.048	[M+H]+	-1.139	-15.13	2.5		POS
6-Gingerol	0.2	-2.3219	2.3219	C17H26O4	732.92	293.176	294.183	[M-H]-	0.396		1.1	878.6	NEG
Hexapropylene glycol	0.2	-2.3219	2.3219	C18H38O7	573.22	367.268	366.26	[M+H]+, [M+NH4]+, [M+Na]+	-1.849		1.3	719.4	POS
Indoline	0.2	-2.3219	2.3219	C8H9N	375.75	120.081	119.073	[M+H]+	-1.597		71.2	647.7	POS
Pyrrolidonecarboxylic acid	0.2	-2.3219	2.3219	C5H7NO3	140.4	130.049	129.042	[M+H]+	-1.854		3.6	996.8	POS
Nonadecanoic acid	0.2	-2.3219	2.3219	C19H38O2	780.05	316.32	298.286	[M+NH4]+	-2.195		1.3		POS
L-Tryptophan	0.2	-2.3219	2.3219	C11H12N2O2	355.68	222.123	204.089	[M+NH4]+	-2.221	8.1	6.6		POS
Cyclic AMP	0.2	-2.3219	2.3219	C10H12N5O6P	70.79	330.059	329.052	[M+H]+	-1.339	-15.31	13.2		POS
Senecioic acid	0.2	-2.3219	2.3219	C5H8O2	598.54	101.06	100.052	[M+H]+	-1.772		2.4	600.1	POS
6-(hydroxymethyl)pyridin-3-ol	0.2	-2.3219	2.3219	C6H7NO2	69.5	126.055	125.047	[M+H]+, [M+H-H2O]+	-0.567		2.5	977.7	POS
2-Phenylacetamide	0.2	-2.3219	2.3219	C8H9NO	389.92	136.075	135.068	[M+H]+	-2.876		5.1	887.3	POS
D-Maltose	0.2	-2.3219	2.3219	C12H22O11	66.53	381.079	342.116	[M+K]+	-1.291	-0.85	59.7		POS
3-Hydroxyacetaminophen	0.2	-2.3219	2.3219	C8H9NO3	572.41	168.065	167.058	[M+H]+	-2.456		8.1	796.1	POS
3,3'-Iminobispropanenitrile	0.2	-2.3219	2.3219	C6H9N3	1271.51	124.087	123.079	[M+H]+	-1.858		6.3	651.5	POS
7-hydroxy-4-methylchromen-2-one	0.2	-2.3219	2.3219	C10H8O3	580.19	177.054	176.047	[M+H]+	-1.3		7.8	680.2	POS
3-Hydroxymethylglutaric acid	0.2	-2.3219	2.3219	C6H10O5	67.75	163.06	162.053	[M+H]+	1.886	11.92			POS
Acetone	0.2	-2.3219	2.3219	C3H6O	307.11	100.076	58.042	[M+H+CH3CN]+	2.45		2.4		POS
Tetradecyl sulfate	0.2	-2.3219	2.3219	C14H30O4S	1205.56	293.179	294.186	[M-H]-	-1.111		26	987.6	NEG
2,6-Dimethylquinoline	0.2	-2.3219	2.3219	C11H11N	412.18	158.097	157.089	[M+H]+	-0.742		2.1	850.2	POS
N-Methyltyramine	0.2	-2.3219	2.3219	C9H13NO	254.44	152.107	151.099	[M+H]+	-1.711		3.8	804.5	POS
Umbelliferone	0.2	-2.3219	2.3219	C9H6O3	1009.36	163.039	162.031	[M+H]+	-1.905		0.3		POS
Nonaethylene glycol	0.2	-2.3219	2.3219	C18H38O10	412.57	415.253	414.246	[M+H]+	-1.965		2.6	986.4	POS
Tributyl citrate	0.2	-2.3219	2.3219	C18H32O7	990.26	361.221	360.214	[M+H]+	-1.83		1.6	976.3	POS
Methyl 4-aminobutyrate	0.2	-2.3219	2.3219	C5H11NO2	158.43	118.086	117.079	[M+H]+	-1.713		3.1	760.3	POS
Dopamine	0.2	-2.3219	2.3219	C8H11NO2	372.62	171.113	153.079	[M+NH4]+	0.05		4.9		POS
Benzene	0.2	-2.3219	2.3219	C6H6	471.94	120.081	78.0469	[M+H+CH3CN]+	-0.113	16.6	2.2		POS
Pro-Val	0.2	-2.3219	2.3219	C10H18N2O3	429.41	215.139	214.132	[M+H]+	0.655		8	784.7	POS
Senecioic acid	0.2	-2.3219	2.3219	C5H8O2	689.02	101.059	100.052	[M+H]+	-1.997		2.4	681.1	POS
Nonadecanoic acid	0.2	-2.3219	2.3219	C19H38O2	770.87	316.32	298.287	[M+NH4]+	-2.277		1.2		POS
Cyclo(alanylleucyl)	0.2	-2.3219	2.3219	C9H16N2O2	412.76	185.128	184.121	[M+H]+	-0.953		6.1	881.6	POS
Pyrocatechol	0.2	-2.3219	2.3219	C6H6O2	375.71	111.044	110.037	[M+H]+	-0.822	12.05	8.7		POS
Methylsuccinic acid	0.2	-2.3219	2.3219	C5H8O4	177.08	150.077	132.043	[M+NH4]+	1.45		10.8		POS
Marimastat	0.2	-2.3219	2.3219	C15H29N3O5	339.84	332.217	331.21	[M+H]+	-2.224		20.4	931	POS
(Z,E)-Tetradeca-9,12-dienol	0.2	-2.3219	2.3219	C14H26O	1006.08	211.205	210.198	[M+H]+, [M+H-H2O]+	-1.962		4.9	762.3	POS
3-Methyl-1-adamantanecarboxylic acid	0.2	-2.3219	2.3219	C12H18O2	628.26	195.138	194.13	[M+H]+	-1.634			817.7	POS
6-(Methylamino) purine	0.2	-2.3219	2.3219	C6H7N5	145.6	150.077	149.07	[M+H]+	-2.159				POS
5-Methoxy-3-indoleacetic acid	0.2	-2.3219	2.3219	C11H11NO3	314.83	206.081	205.074	[M+H]+, [M+H-H2O]+	-1.177		10.3	860.6	POS
Adenosine Monophosphate	0.2	-2.3219	2.3219	C10H14N5O7P	193.13	348.07	347.062	[M+H]+	-2.266		18.1	992.5	POS
Eucalyptol	0.2	-2.3219	2.3219	C10H18O	747.74	172.169	154.135	[M+NH4]+	-2.412		4.4		POS
Adenylyl(3'-5')cytidine	0.2	-2.3219	2.3219	C19H25N8O11P	295.39	573.144	572.137	[M+H]+, [M+H+H]2+	-1.684		5.6	880.7	POS
Austinoneol	0.2	-2.3219	2.3219	C24H30O6	793.89	415.211	414.204	[M+H]+	-1.583		3.9	976.5	POS
Benzene	0.2	-2.3219	2.3219	C6H6	460.75	120.081	78.0468	[M+H+CH3CN]+	-1.36	5.41	2.5		POS
Cyclo(alanylisoleucyl)	0.2	-2.3219	2.3219	C9H16N2O2	402.21	185.128	184.121	[M+H]+	-1.525		5.2	975.9	POS
Menthol	0.2	-2.3219	2.3219	C10H20O	809.01	198.185	156.151	[M+H+CH3CN]+	-1.428		5.9		POS
cinnamic acid	0.2	-2.3219	2.3219	C9H8O2	313.65	149.059	148.052	[M+H]+	-1.426			606.3	POS
Tryptophanol	0.2	-2.3219	2.3219	C10H11NO	532.43	162.091	161.084	[M+H]+, [M+H-H2O]+	-2.185	15.53	6.1		POS
Cis,cis-Muconic acid	0.2	-2.3219	2.3219	C6H6O4	352.65	143.034	142.027	[M+H]+	1.049	-14.13	8.7		POS
6-Hydroxydopamine	0.2	-2.3219	2.3219	C8H11NO3	387.98	211.108	169.074	[M+H+CH3CN]+	1.981		9.1		POS
Indole-3-carbinol	0.2	-2.3219	2.3219	C9H9NO	529.06	148.076	147.068	[M+H]+	-0.91		4.5		POS
Simmondsin	0.2	-2.3219	2.3219	C16H25NO9	323.68	376.159	375.152	[M+H]+	-1.478		20.1	918.2	POS
Glutaric acid	0.2	-2.3219	2.3219	C5H8O4	306.56	150.076	132.042	[M+NH4]+	1.314	2.06			POS
3-hydroxybenzaldehyde	0.2	-2.3219	2.3219	C7H6O2	435.28	121.03	122.037	[M-H]-	0.224		4	763.6	NEG
Propionic acid	0.2	-2.3219	2.3219	C3H6O2	329.88	116.07	74.0365	[M+H+CH3CN]+	-2.856	17.7	10.2		POS
N,N-Dimethylguanosine	0.2	-2.3219	2.3219	C12H17N5O5	325.77	312.13	311.122	[M+H]+	-1.584		2.1	983.2	POS
4-Methylcatechol	0.2	-2.3219	2.3219	C7H8O2	490.33	166.086	124.052	[M+H+CH3CN]+	-0.499		5.1		POS
Naphthalene	0.2	-2.3219	2.3219	C10H8	598.34	129.07	128.062	[M+H]+	-0.955			918.5	POS
Azelaic acid	0.2	-2.3219	2.3219	C9H16O4	510.83	189.112	188.104	[M+H]+, [M+Na]+	-2.546	14.69			POS
Kynurenine	0.2	-2.3219	2.3219	C10H12N2O3	435.4	250.118	208.084	[M+H+CH3CN]+	-2.951		17.6		POS
Thymidine	0.2	-2.3219	2.3219	C10H14N2O5	297.41	284.123	242.089	[M+H+CH3CN]+	-2.714	1.61	14.3		POS
m-Coumaric acid	0.2	-2.3219	2.3219	C9H8O3	489.7	182.081	164.047	[M+NH4]+	-0.64	17.2	8.9		POS
m-Coumaric acid	0.2	-2.3219	2.3219	C9H8O3	148.61	165.054	164.047	[M+H]+, [M+H-H2O]+	-2.742	17.25	7		POS
Ethyl 3-(piperidin-4-yl)propanoate	0.2	-2.3219	2.3219	C10H19NO2	354.22	186.149	185.141	[M+H]+	-1.982		0.4	607.4	POS
Propanal	0.2	-2.3219	2.3219	C3H6O	19.94	81.0312	58.042	[M+Na]+	1.146	-0.29	8.3		POS
Betaine	0.2	-2.3219	2.3219	C5H11NO2	3.8	118.086	117.079	[M+H]+	-0.858	-13.71	0.6		POS
trans-Cinnamic acid	0.2	-2.3219	2.3219	C9H8O2	445.08	149.06	148.052	[M+H]+	-1.451		5.1	987.9	POS
canthin-6-one	0.2	-2.3219	2.3219	C14H8N2O	504.45	221.071	220.064	[M+H]+	-0.558		23.4	704	POS
6-(6-Aminohexanamido)hexanoic acid	0.2	-2.3219	2.3219	C12H24N2O3	398.28	243.171	244.178	[M-H]-	-2.662		2.2	836	NEG
4-Methylcatechol	0.2	-2.3219	2.3219	C7H8O2	454.23	166.086	124.052	[M+H+CH3CN]+	-0.017		6.1		POS
Guanosine monophosphate	0.2	-2.3219	2.3219	C10H14N5O8P	83.48	443.048	363.058	[M+K+CH3CN]+	-0.553	0.2	10.8		POS
Adenosine Monophosphate	0.2	-2.3219	2.3219	C10H14N5O7P	266.47	346.056	347.063	[M-H]-	1.136		12.1	984.9	NEG
p-Octopamine	0.2	-2.3219	2.3219	C8H11NO2	350.92	171.112	153.079	[M+NH4]+	-2.03		4.4		POS
2-(4-Morpholinyl)benzothiazole	0.2	-2.3219	2.3219	C11H12N2OS	622.97	221.074	220.067	[M+H]+	0.999		28.5	890.4	POS
2`-O-Methylguanosine	0.2	-2.3219	2.3219	C11H15N5O5	304.55	298.114	297.107	[M+H]+	-1.527		11.3	964.2	POS
N-Benzyl-4-methylbenzamide	0.2	-2.3219	2.3219	C15H15NO	733.93	226.122	225.115	[M+H]+	-1.942		18.9	996.1	POS
Monolaurin	0.2	-2.3219	2.3219	C15H30O4	896.04	257.211	274.214	[M+H-H2O]+, [M+H]+, [M+Na]+	-1.81		18.5	894.1	POS
Succinic acid	0.2	-2.3219	2.3219	C4H6O4	127.62	119.034	118.027	[M+H]+	-2.966	-10.38	8.5		POS
2,3-Butanediol	0.2	-2.3219	2.3219	C4H10O2	511.79	132.102	90.0678	[M+H+CH3CN]+	-1.804				POS
Kojic acid	0.2	-2.3219	2.3219	C6H6O4	197.18	143.034	142.026	[M+H]+	-1.978		5.8	776.2	POS
Raffinose	0.2	-2.3219	2.3219	C18H32O16	67.59	539.139	504.169	[M+Cl]-	0.623	-2.97	28.2		NEG
Quinoline	0.2	-2.3219	2.3219	C9H7N	531.1	130.065	129.058	[M+H]+	-1.883		11	802.9	POS
PyroGlu-Trp	0.2	-2.3219	2.3219	C16H17N3O4	458.3	314.115	315.122	[M-H]-	-0.041		9.1	913.5	NEG
Dodecylbenzenesulfonic acid	0.2	-2.3219	2.3219	C18H30O3S	1205.77	325.184	326.191	[M-H]-	-0.013		7	737.9	NEG
Guanosine	0.2	-2.3219	2.3219	C10H13N5O5	275.23	282.085	283.092	[M-H]-	1.372	8.53	10.9		NEG
Umbelliferone	0.2	-2.3219	2.3219	C9H6O3	623.46	163.039	162.031	[M+H]+	-1.26		7.3		POS
L-Kynurenine	0.2	-2.3219	2.3219	C10H12N2O3	298.26	226.118	208.085	[M+NH4]+	-0.964	10.8	9.8		POS
MolDiscovery Identification - Glucuronic_acid,_8CI,_9CI_6-Aminohexyl_glycoside	0.2	-2.3219	2.3219	C12H23NO7	227.16	294.154	293.147	[M+H]+, [M+H-H2O]+	-1.658		14.5	635.1	POS
Raffinose	0.2	-2.3219	2.3219	C18H32O16	68.27	549.168	504.169	[M+HCOO]-, [M-H]-	0.558	-2.29	7.1		NEG
Guanosine	0.2	-2.3219	2.3219	C10H13N5O5	265.51	282.084	283.092	[M-H]-	0.178	-1.19	10.6		NEG
GABA-C5:0	0.2	-2.3219	2.3219	C9H17NO3	492.43	188.128	187.121	[M+H]+	-1.934		8.8	975.6	POS
L-Phenylalanine	0.2	-2.3219	2.3219	C9H11NO2	307.89	183.113	165.079	[M+NH4]+	1.589	13.83	5		POS
Betaine	0.2	-2.3219	2.3219	C5H11NO2	4.75	140.068	117.079	[M+Na]+	-0.217	-12.77	2.5		POS
Methyl 4-aminobutyrate	0.2	-2.3219	2.3219	C5H11NO2	260.47	118.086	117.079	[M+H]+	-1.973		2.8	920.4	POS
Indole-3-carbinol	0.2	-2.3219	2.3219	C9H9NO	334.33	189.102	147.068	[M+H+CH3CN]+	-1.421		6.9		POS
L-Phenylalanine	0.2	-2.3219	2.3219	C9H11NO2	307.68	164.072	165.079	[M-H]-	0.729	13.62	6.2		NEG
Propanal	0.2	-2.3219	2.3219	C3H6O	5.07	81.0313	58.042	[M+Na]+	2.696	-15.16	7.8		POS
L-Thyronine	0.2	-2.3219	2.3219	C15H15NO4	409.85	274.107	273.1	[M+H]+	-1.178	-4.45	14.2		POS
Benzoic acid, 4-[[tetrahydro-2-(3-hydroxy-1-butenyl)-5-oxo-3-furanyl]amino]-	0.2	-2.3219	2.3219	C15H17NO5	341.58	292.118	291.11	[M+H]+	-0.711		15	608.2	POS
L-Tryptophan	0.2	-2.3219	2.3219	C11H12N2O2	353.77	203.083	204.09	[M-H]-	0.096	6.19	6.5		NEG
Phe-C5:0	0.2	-2.3219	2.3219	C14H19NO3	609.12	250.143	249.136	[M+H]+	-2.125		1.2	986.3	POS
1,4-DPCA ethyl ester	0.2	-2.3219	2.3219	C15H12N2O3	636.64	269.092	268.084	[M+H]+	-1.305		11.5	865.8	POS
Maltotriose	0.2	-2.3219	2.3219	C18H32O16	67.12	527.158	504.168	[M+Na]+	-1.371	-3.44	0.4		POS
Phenylacetylglycine	0.2	-2.3219	2.3219	C10H11NO3	427.5	194.081	193.074	[M+H]+	-1.88	5.82	6.8		POS
Tryptamine	0.2	-2.3219	2.3219	C10H12N2	359.17	178.134	160.1	[M+NH4]+	-1.719	-12.83	6.3		POS
Fusaric acid	0.2	-2.3219	2.3219	C10H13NO2	315.67	180.102	179.094	[M+H]+	-1.414			824.5	POS
Leu-C5:0	0.2	-2.3219	2.3219	C11H21NO3	583.49	216.159	215.152	[M+H]+	-2.359		11.9	971.8	POS
Anthranilate	0.2	-2.3219	2.3219	C7H7NO2	387.94	138.055	137.048	[M+H]+	0.605		4.3	634.1	POS
Betaine	0.2	-2.3219	2.3219	C5H11NO2	48.38	118.086	117.079	[M+H]+	-2.446	-14.62	2.7		POS
Methyl 4-aminobutyrate	0.2	-2.3219	2.3219	C5H11NO2	735.09	118.086	117.079	[M+H]+	-1.805			945.8	POS
Biotin	0.2	-2.3219	2.3219	C10H16N2O3S	649.25	245.096	244.089	[M+H]+	2.776		102.5		POS
3,4-Dimethylbenzaldehyde	0.2	-2.3219	2.3219	C9H10O	780.58	135.08	134.073	[M+H]+	0.396		4.3	946.7	POS
Umbelliferone	0.2	-2.3219	2.3219	C9H6O3	1024.22	163.039	162.031	[M+H]+	-1.656		1.1		POS
N7-Et-G	0.2	-2.3219	2.3219	C7H9N5O	325.81	180.088	179.08	[M+H]+	-1.777		10.5	781.6	POS
4-Methylcatechol	0.2	-2.3219	2.3219	C7H8O2	516.24	166.086	124.052	[M+H+CH3CN]+	-1.579		4.9		POS
3,5-Dimethoxyphenol	0.2	-2.3219	2.3219	C8H10O3	522.39	196.097	154.063	[M+H+CH3CN]+	-1.501	1.11	7.2		POS
4-Methylcatechol	0.2	-2.3219	2.3219	C7H8O2	609.01	166.086	124.053	[M+H+CH3CN]+, [M+Na-CO2]+, [M+H-H2O]+	-2.151		4.5		POS
N-Cyclopropyl-2-quinolinecarboxamide	0.2	-2.3219	2.3219	C13H12N2O	437.95	213.102	212.095	[M+H]+, [M+H-H2O]+	-1.5		2.1	677.2	POS
N-Acetyl-L-phenylalanine	0.2	-2.3219	2.3219	C11H13NO3	472.97	208.097	207.089	[M+H]+	-1.216	16.01	7.8		POS
Hydroquinone	0.2	-2.3219	2.3219	C6H6O2	76.24	111.044	110.037	[M+H]+	-1.784			825.2	POS
Phenol	0.2	-2.3219	2.3219	C6H6O	522.78	136.076	94.0419	[M+H+CH3CN]+	0.304	0.54	6.3		POS
Aspartyl-lysine	0.2	-2.3219	2.3219	C10H19N3O5	325.34	284.122	261.133	[M+Na]+	-0.069		27		POS
Resveratrol	0.2	-2.3219	2.3219	C14H12O3	408.55	246.112	228.078	[M+NH4]+	-1.561	-9.05	10		POS
Dodecylbenzenesulfonic acid	0.2	-2.3219	2.3219	C18H30O3S	1038.16	325.184	326.192	[M-H]-	-0.152		7.2	728.5	NEG
PE(36:1)	0.2	-2.3219	2.3219	C41H80NO8P	995.73	825.552	745.563	[M+K+CH3CN]+	0.096		56.8		POS
Methyl isovalerate	0.2	-2.3219	2.3219	C6H12O2	523.95	117.091	116.084	[M+H]+	-1.78			782.9	POS
delta-Decalactone	0.2	-2.3219	2.3219	C10H18O2	767.69	153.127	170.13	[M+H-H2O]+, [M+H]+	-1.921		8.1	953.4	POS
Trehalose	0.2	-2.3219	2.3219	C12H22O11	82.47	365.105	342.116	[M+Na]+	-1.724	8.07	10.1		POS
PyroGlu-Pro	0.2	-2.3219	2.3219	C10H14N2O4	321.73	227.104	226.096	[M+H]+	2.188		17.3	729.4	POS
Propylene glycol	0.2	-2.3219	2.3219	C3H8O2	18.27	140.068	76.0523	[M+Na+CH3CN]+	-0.843	-4.42	0.8		POS
L-Histidine	0.2	-2.3219	2.3219	C6H9N3O2	60.79	156.077	155.069	[M+H]+	-0.631	5.23			POS
Uracil	0.2	-2.3219	2.3219	C4H4N2O2	169.65	113.034	112.027	[M+H]+	-1.892		4.2		POS
Citric acid	0.2	-2.3219	2.3219	C6H8O7	130.88	191.02	192.027	[M-H]-	1.798	8.6	10.3		NEG
H-VAL-PHE-OH	0.2	-2.3219	2.3219	C14H20N2O3	394.87	263.14	264.147	[M-H]-	-1.833		6.4	847	NEG
Indole-3-acetyl-L-isoleucine	0.2	-2.3219	2.3219	C16H20N2O3	489.46	289.155	288.148	[M+H]+	0.864		17.2	666.9	POS
Pyridoxine	0.2	-2.3219	2.3219	C8H11NO3	398.85	187.107	169.073	[M+NH4]+	-2.789		34.3		POS
N6-Isopentenyladenosine	0.2	-2.3219	2.3219	C15H21N5O4	464.61	336.166	335.159	[M+H]+	-1.905		10	914.5	POS
Delta-hexanolactone	0.2	-2.3219	2.3219	C6H10O2	343.82	132.102	114.068	[M+NH4]+	-2.631	8.78	8.4		POS
PyroGlu-Val	0.2	-2.3219	2.3219	C10H16N2O4	356.61	227.104	228.111	[M-H]-	0.978		7.2	928.9	NEG
Tyramine	0.2	-2.3219	2.3219	C8H11NO	467.42	138.091	137.084	[M+H]+	-0.396		2.6		POS
5-{[(5-Methyl-2-furyl)methyl]amino}-5-oxopentanoic acid	0.2	-2.3219	2.3219	C11H15NO4	490.93	224.093	225.1	[M-H]-	0.342		8.9	717.7	NEG
Methyl 4-aminobutyrate	0.2	-2.3219	2.3219	C5H11NO2	783.62	118.086	117.079	[M+H]+	-1.726			945.8	POS
p-Octopamine	0.2	-2.3219	2.3219	C8H11NO2	360.86	171.113	153.079	[M+NH4]+	-1.231		4.4		POS
7-Methoxycoumarin	0.2	-2.3219	2.3219	C10H8O3	474.49	177.054	176.047	[M+H]+	-0.817		22.5	797.8	POS
Sulfolithocholic acid	0.2	-2.3219	2.3219	C24H40O6S	424.61	457.263	456.256	[M+H]+	0.569		38.5		POS
4-Methylcatechol	0.2	-2.3219	2.3219	C7H8O2	414.58	166.086	124.052	[M+H+CH3CN]+	-0.888		4.9		POS
alpha-Cyclodextrin	0.2	-2.3219	2.3219	C36H60O30	128.49	973.323	972.316	[M+H]+	-1.082		7.6	956.6	POS
Thymidine	0.2	-2.3219	2.3219	C10H14N2O5	307.37	287.089	242.09	[M+HCOO]-, [M-H]-, [M+Cl]-	0.565	11.57	3.4		NEG
betaine	0.2	-2.3219	2.3219	C5H11NO2	1274.92	118.086	117.079	[M+H]+	-1.928		2.8	608	POS
N-Acetyl-l-leucine	0.2	-2.3219	2.3219	C8H15NO3	447.4	174.112	173.105	[M+H]+, [M+H-H2O]+	-1.117		8.5	999	POS
3-Hydroxy-4-methoxycinnamic aicd	0.2	-2.3219	2.3219	C10H10O4	345.21	236.091	194.058	[M+H+CH3CN]+	-1.32		9.7		POS
Phthalic anhydride	0.2	-2.3219	2.3219	C8H4O3	910.34	149.023	148.016	[M+H]+	-1.961		5.7	714.4	POS
N-Cyclohexyl-2-benzothiazol-amine	0.2	-2.3219	2.3219	C13H16N2S	624.02	233.111	232.104	[M+H]+	1.498		34.2	915.2	POS
3,5-Dimethoxy-4-hydroxyacetophenone	0.2	-2.3219	2.3219	C10H12O4	303.84	238.108	196.074	[M+H+CH3CN]+	1.196	-12.36	13.5		POS
2,3-Butanediol	0.2	-2.3219	2.3219	C4H10O2	374.47	132.1	90.0665	[M+H+CH3CN]+	-1.518		3.7		POS
Gamma-Tocopherol	0.2	-2.3219	2.3219	C28H48O2	798.96	439.356	416.367	[M+Na]+	2.903		6.3		POS
Sayaendoside	0.2	-2.3219	2.3219	C19H28O10	416.81	415.161	416.168	[M-H]-	-0.539		3.8	931.5	NEG
N-Acetyl-L-tyrosine	0.2	-2.3219	2.3219	C11H13NO4	347.38	206.081	223.084	[M+H-H2O]+, [M+H]+	-1.547	-6.2	7.5		POS
5-Methoxy-2-methyl-1H-indole	0.2	-2.3219	2.3219	C10H11NO	492.82	162.091	161.084	[M+H]+	-0.618		4.4	654.6	POS
L-(+)-Valine	0.2	-2.3219	2.3219	C5H11NO2	529.03	118.086	117.079	[M+H]+	-1.637		6.2	765.4	POS
Muurolladie-3-One	0.2	-2.3219	2.3219	C15H22O	615.46	219.174	218.166	[M+H]+, [M+Na]+	-2.763		8.7	605.4	POS
PC(18:1(9Z)/18:1(9Z))	0.2	-2.3219	2.3219	C44H84NO8P	1007.98	786.599	785.592	[M+H]+	-2.976		51.3	991.1	POS
Phthalic anhydride	0.2	-2.3219	2.3219	C8H4O3	1008.1	149.023	148.016	[M+H]+	-2.302		0.7	887.7	POS
Indolin	0.2	-2.3219	2.3219	C8H9N	609.12	120.081	119.074	[M+H]+	-2.092		14.3	669.5	POS
PyroglutamylIsoleucine	0.2	-2.3219	2.3219	C11H18N2O4	392.28	243.134	242.126	[M+H]+	-1.032		9.6	681.1	POS
L-Aspartic acid	0.2	-2.3219	2.3219	C4H7NO4	64.44	134.044	133.037	[M+H]+	-2.339	1.26	5.6		POS
Pinolenic acid	0.2	-2.3219	2.3219	C18H30O2	882.41	279.231	278.224	[M+H]+	-2.723		16.4	833	POS
Levoglucosan	0.2	-2.3219	2.3219	C6H10O5	79.43	163.06	162.052	[M+H]+	-2.494				POS
Hydroxysebacic acid	0.2	-2.3219	2.3219	C10H18O5	470.59	217.108	218.115	[M-H]-	-0.121		9.4	837.5	NEG
Dodecylamine	0.2	-2.3219	2.3219	C12H27N	700.55	186.221	185.214	[M+H]+	-1.453		4.1	644.1	POS
Quinoline	0.2	-2.3219	2.3219	C9H7N	488.72	130.065	129.058	[M+H]+	-0.802			854.1	POS
Trigonelline	0.2	-2.3219	2.3219	C7H7NO2	67.63	138.055	137.048	[M+H]+, [M+Na]+	1.743	0.07	3.9		POS
6-(hydroxymethyl)pyridin-3-ol	0.2	-2.3219	2.3219	C6H7NO2	562.63	124.04	125.048	[M-H]-	-0.109		2.5	957.7	NEG
Isocaproic acid	0.2	-2.3219	2.3219	C6H12O2	555.24	117.091	116.084	[M+H]+	-1.854	-6.06			POS
Adenosine 5'-monophosphate	0.2	-2.3219	2.3219	C10H14N5O7P	155.14	346.056	347.063	[M-H]-	1.245		15.3	990.9	NEG
Caffeic acid	0.2	-2.3219	2.3219	C9H8O4	379.9	222.076	180.042	[M+H+CH3CN]+	-1.6	-15.44	8.8		POS
Ethyl 4-hydroxy-6-(propan-2-yl)quinoline-3-carboxylate	0.2	-2.3219	2.3219	C15H17NO3	374.21	260.128	259.12	[M+H]+	-1.552			654.7	POS
PE(40:6)_O	0.2	-2.3219	2.3219	C45H78NO9P	1251.1	808.547	807.54	[M+H]+	-1.62		82.4		POS
N,N-dimethyltetradecan-1-amine	0.2	-2.3219	2.3219	C16H35N	723.01	242.284	241.277	[M+H]+	-1.791		8.6	666.1	POS
2-Phenylacetamide	0.2	-2.3219	2.3219	C8H9NO	425.26	136.076	135.068	[M+H]+	-0.794		2.6	995.3	POS
2'-Deoxyguanosine 5'-monophosphate	0.2	-2.3219	2.3219	C10H14N5O7P	72.56	348.07	347.063	[M+H]+	-1.298	-7.9	13.7		POS
Dopamine	0.2	-2.3219	2.3219	C8H11NO2	338.37	195.113	153.079	[M+H+CH3CN]+	0.574		8.3		POS
N-(3-Methylbutanoyl)valine	0.2	-2.3219	2.3219	C10H19NO3	528.74	200.129	201.136	[M-H]-	-0.828		0.8	974.4	NEG
Indole-3-acetic acid	0.2	-2.3219	2.3219	C10H9NO2	384.88	176.07	175.063	[M+H]+	-0.993		5.5	787.3	POS
1-Methylguanine	0.2	-2.3219	2.3219	C6H7N5O	70.07	166.072	165.065	[M+H]+	-0.868	-14.77	28.5		POS
Isoquinolone	0.2	-2.3219	2.3219	C9H7NO	440.1	146.06	145.053	[M+H]+	-0.713		3.3	817.4	POS
L-Serine	0.2	-2.3219	2.3219	C3H7NO3	64.44	106.05	105.042	[M+H]+	-2.754	6.78			POS
Methyl 4-aminobutyrate	0.2	-2.3219	2.3219	C5H11NO2	1030.5	118.086	117.079	[M+H]+	-2.065			974.8	POS
Sulfolithocholic acid	0.2	-2.3219	2.3219	C24H40O6S	465.4	457.263	456.256	[M+H]+	2.6		32.2		POS
Ethyl 4-(benzoylamino)benzoate	0.2	-2.3219	2.3219	C16H15NO3	625.89	270.112	269.105	[M+H]+	-1.716		12.4	980.2	POS
N-acetyltyramine	0.2	-2.3219	2.3219	C10H13NO2	149.07	180.102	179.094	[M+H]+	-2.012		5.8	659	POS
2-Oxohexane	0.2	-2.3219	2.3219	C6H12O	490.58	142.122	100.089	[M+H+CH3CN]+	-2.19		4		POS
N,N'-Dicyclohexyl-N-methylurea	0.2	-2.3219	2.3219	C14H26N2O	766.2	239.211	238.204	[M+H]+	-1.754		8.6	710.6	POS
Phthalic anhydride	0.2	-2.3219	2.3219	C8H4O3	1015.58	149.023	148.016	[M+H]+	-2.702		0.9	842.4	POS
(4aR,5S,8aS,9aR)-9a-hydroxy-3,4a,5-trimethyl-5,6,7,8,8a,9-hexahydro-4H-benzo[f][1]benzofuran-2-one	0.2	-2.3219	2.3219	C15H22O3	955.8	249.15	250.157	[M-H]-	0.478		1.5	991	NEG
Ile-Leu	0.2	-2.3219	2.3219	C12H24N2O3	381.09	243.171	244.178	[M-H]-	-1.506		8.6	805.9	NEG
Indole-3-acetic acid	0.2	-2.3219	2.3219	C10H9NO2	475.8	176.071	175.063	[M+H]+, [M+H+CH3CN]+	-0.328		5.5	989.2	POS
4-Methylcatechol	0.2	-2.3219	2.3219	C7H8O2	529.93	166.086	124.052	[M+H+CH3CN]+	-1.816		6.1		POS
4-Hydroxy-6-Methylpyran-2-One	0.2	-2.3219	2.3219	C6H6O3	67.59	127.039	126.031	[M+H]+	-1.952		4.7	641.7	POS
PC(36:3)	0.2	-2.3219	2.3219	C44H82NO8P	1070.28	863.567	783.578	[M+K+CH3CN]+	-0.111		55		POS
Val-Leu	0.2	-2.3219	2.3219	C11H22N2O3	366.7	229.156	230.163	[M-H]-	-1.713		6.7	717.7	NEG
Linoleic acid	0.2	-2.3219	2.3219	C18H32O2	393.58	319.202	280.239	[M+K]+	1.108		58.7		POS
6-benzamidohexanoic acid	0.2	-2.3219	2.3219	C13H17NO3	617.26	236.128	235.121	[M+H]+, [M+H-H2O]+	-0.009		9.2	953.1	POS
N-Acetyl-L-phenylalanine	0.2	-2.3219	2.3219	C11H13NO3	470.38	206.082	207.089	[M-H]-	-0.191	13.42	8.5		NEG
2,4-Di-tert-butyl-6-[(dimethylamino)methyl]phenol	0.2	-2.3219	2.3219	C17H29NO	616.24	264.232	263.224	[M+H]+	-1.646		4.3	934.1	POS
3-Hydroxypyridine	0.2	-2.3219	2.3219	C5H5NO	645.5	94.0301	95.0374	[M-H]-	2.826		3.7	983.9	NEG
Salbutamol	0.2	-2.3219	2.3219	C13H21NO3	322.41	281.185	239.151	[M+H+CH3CN]+	-2.319	8.91			POS
N-(2-hydroxyethyl)dodecanamide	0.2	-2.3219	2.3219	C14H29NO2	819.63	244.227	243.219	[M+H]+	-2.014		4.8	684.4	POS
8-{(1S,5R)-4-Oxo-5-[(2Z)-2-penten-1-yl]-2-cyclopenten-1-yl}octanoic acid	0.2	-2.3219	2.3219	C18H28O3	586.24	293.212	292.205	[M+H]+	2.778		20.7	693.4	POS
Naproxen	0.2	-2.3219	2.3219	C14H14O3	667.61	272.128	230.094	[M+H+CH3CN]+	-2.122	-13.69	14.4		POS
DL-Indole-3-lactic acid	0.2	-2.3219	2.3219	C11H11NO3	407.6	206.081	205.074	[M+H]+	-0.836		7.7	653.5	POS
Methyl 4-aminobutyrate	0.2	-2.3219	2.3219	C5H11NO2	944.82	118.086	117.079	[M+H]+	-1.963			976	POS
3-Indoleacrylic acid	0.2	-2.3219	2.3219	C11H9NO2	418.45	188.071	187.063	[M+H]+	0.085		6.7	773.4	POS
Decaethylene glycol	0.2	-2.3219	2.3219	C20H42O11	449.36	459.279	458.272	[M+H]+	-1.597		11.5	973.6	POS
Methylmalonic acid	0.2	-2.3219	2.3219	C4H6O4	1456.59	136.06	118.027	[M+NH4]+	-0.502				POS
Etosalamide	0.2	-2.3219	2.3219	C11H15NO3	417.67	210.112	209.105	[M+H]+	-0.695		8.9	840.6	POS
N6-Succinyladenosine	0.2	-2.3219	2.3219	C14H17N5O8	326.26	384.115	383.107	[M+H]+	-1.337		7.5	917.1	POS
3,3'-Iminobispropanenitrile	0.2	-2.3219	2.3219	C6H9N3	978.07	124.087	123.079	[M+H]+	-1.622		6.5	806.5	POS
2-Indolinone	0.2	-2.3219	2.3219	C8H7NO	466.39	134.06	133.053	[M+H]+	0.224		7.5	657.3	POS
3'-Deoxyadenosine	0.2	-2.3219	2.3219	C10H13N5O3	129.52	252.109	251.101	[M+H]+	-1.896		11.5	974.5	POS
Tiglic acid	0.2	-2.3219	2.3219	C5H8O2	471.63	118.086	100.052	[M+NH4]+	0.375	12.15	3.8		POS
4-Methylcatechol	0.2	-2.3219	2.3219	C7H8O2	376.55	166.086	124.052	[M+H+CH3CN]+	-0.749				POS
4-Chromanone	0.2	-2.3219	2.3219	C9H8O2	854.8	149.06	148.052	[M+H]+	-0.981		5	822.4	POS
Berberine	0.2	-2.3219	2.3219	C20H18NO4	523.59	400.14	336.124	[M+Na+CH3CN]+	-1.668		21.9		POS
2-Phenylbutyramide	0.2	-2.3219	2.3219	C10H13NO	196.25	164.107	163.099	[M+H]+	-1.69			802.7	POS
Austinoneol	0.2	-2.3219	2.3219	C24H30O6	812.05	415.211	414.203	[M+H]+	-1.792		3.1	985	POS
4'-Hydroxyflavone	0.2	-2.3219	2.3219	C15H10O3	688.45	256.096	238.063	[M+NH4]+	-1.32	-1.55	11		POS
Decaethylene glycol	0.2	-2.3219	2.3219	C20H42O11	463.03	459.279	458.272	[M+H]+	-1.594		18.2	823.7	POS
Isoguanine	0.2	-2.3219	2.3219	C5H5N5O	125.42	152.056	151.049	[M+H]+	-1.426		11.6		POS
5-Amino-2-methylphenol	0.2	-2.3219	2.3219	C7H9NO	246.83	124.075	123.068	[M+H]+	-2.002		60.3	684.4	POS
Pinolenic acid	0.2	-2.3219	2.3219	C18H30O2	898.68	279.231	278.224	[M+H]+	-2.893		15.7	841.3	POS
3-Methoxytyramine	0.2	-2.3219	2.3219	C9H13NO2	74	209.128	167.094	[M+H+CH3CN]+	-1.425	-2.15	8.1		POS
Methyl 3-methylbutanoate	0.2	-2.3219	2.3219	C6H12O2	1020.68	117.091	116.083	[M+H]+	-2.48			611.2	POS
L-Thyronine	0.2	-2.3219	2.3219	C15H15NO4	429.09	315.133	273.099	[M+H+CH3CN]+	-2.399	14.79	17		POS
Adenylyl(3'-5')cytidine	0.2	-2.3219	2.3219	C19H25N8O11P	292.12	571.131	572.138	[M-H]-	0.292		30.5	972.3	NEG
Sebacic acid	0.2	-2.3219	2.3219	C10H18O4	552.72	203.127	202.12	[M+H]+	-1.77	6.96	8.7		POS
[6]-Gingerol	0.2	-2.3219	2.3219	C17H26O4	784.79	295.19	294.183	[M+H]+	-1.531		14.6	857.4	POS
Phenylacetic acid	0.2	-2.3219	2.3219	C8H8O2	497.67	154.086	136.052	[M+NH4]+	-0.534	-14.49	5.4		POS
4-Methylcatechol	0.2	-2.3219	2.3219	C7H8O2	131.54	166.086	124.052	[M+H+CH3CN]+	0.937		4.9		POS
Perillyl alcohol	0.2	-2.3219	2.3219	C10H16O	682.91	153.127	152.12	[M+H]+	-2.233		4.9		POS
Tributyl citrate	0.2	-2.3219	2.3219	C18H32O7	935.87	361.222	360.214	[M+H]+	-1.359		11.4	947.3	POS
Decanal	0.2	-2.3219	2.3219	C10H20O	729.48	198.185	156.151	[M+H+CH3CN]+	0.314		7.3		POS
2(4H)-Benzofuranone, 5,6,7,7a-tetrahydro-6-hydroxy-4,4,7a-trimethyl-, (6S,7aR)-	0.2	-2.3219	2.3219	C11H16O3	500.49	197.117	196.11	[M+H]+	-0.858		7.5	847.7	POS
Acetic acid	0.2	-2.3219	2.3219	C2H4O2	65.95	102.055	60.0211	[M+H+CH3CN]+	-0.807				POS
Coumarin	0.2	-2.3219	2.3219	C9H6O2	552.34	164.071	146.037	[M+NH4]+	-0.353	10.96	6		POS
Acetaminophen	0.2	-2.3219	2.3219	C8H9NO2	317.59	193.097	151.063	[M+H+CH3CN]+	0.355	-8.33			POS
Feruloyl putrescine	0.2	-2.3219	2.3219	C14H20N2O3	371.98	265.155	264.147	[M+H]+	-0.188		10.2	855.2	POS
Benzaldehyde	0.2	-2.3219	2.3219	C7H6O	297.84	124.076	106.042	[M+NH4]+	-0.12				POS
N(6)-OH-Me-Adenosine	0.2	-2.3219	2.3219	C11H15N5O5	128.66	298.114	297.107	[M+H]+	-1.522		15.1	914.9	POS
N-(2,6-dimethylphenyl)-2-hydroxyacetamide	0.2	-2.3219	2.3219	C10H13NO2	605.26	180.102	179.095	[M+H]+	0.86		7.3	601	POS
Riboflavin lumichrome	0.2	-2.3219	2.3219	C12H10N4O2	504.18	243.087	242.08	[M+H]+	-1.407		8.5	826.6	POS
alpha-Cyclodextrin	0.2	-2.3219	2.3219	C36H60O30	70.58	973.323	972.316	[M+H]+	-1.275		13.2	983.5	POS
Benzenebutanoic acid	0.2	-2.3219	2.3219	C10H12O2	614.32	182.117	164.084	[M+NH4]+	-1.3	-0.68	5.6		POS
2-Hydroxymyristic acid	0.2	-2.3219	2.3219	C14H28O3	948.87	243.197	244.204	[M-H]-	0.427		3.9	955.2	NEG
PC(18:1(9Z)/18:1(9Z))	0.2	-2.3219	2.3219	C44H84NO8P	956.26	786.599	785.592	[M+H]+	-2.331		67.2		POS
Perillyl alcohol	0.2	-2.3219	2.3219	C10H16O	530.32	135.117	152.12	[M+H-H2O]+, [M+H]+	-1.182		3.6		POS
trans-Zeatin-riboside	0.2	-2.3219	2.3219	C15H21N5O5	483.02	352.162	351.154	[M+H]+	0.242		18.2	979.5	POS
monolinolein	0.2	-2.3219	2.3219	C21H38O4	959.52	355.283	354.276	[M+H]+	-2.538		20.1	676	POS
Perillyl alcohol	0.2	-2.3219	2.3219	C10H16O	590.21	170.154	152.12	[M+NH4]+	-1.728		2		POS
Undecanedioic acid	0.2	-2.3219	2.3219	C11H20O4	576.09	217.143	216.136	[M+H]+	-1.723	-16.65	8.9		POS
Pyrrolidonecarboxylic acid	0.2	-2.3219	2.3219	C5H7NO3	123.94	130.05	129.042	[M+H]+	-1.627		3.6	979.9	POS
Hydrocinnamic acid	0.2	-2.3219	2.3219	C9H10O2	415.25	151.075	150.068	[M+H]+	-0.26			939.3	POS
Adenine	0.2	-2.3219	2.3219	C5H5N5	181.34	134.047	135.055	[M-H]-	1.187		14.9	921.7	NEG
Decanal	0.2	-2.3219	2.3219	C10H20O	523.86	174.185	156.151	[M+NH4]+	-1.546		8.3		POS
2,2-Dimethyl-2,3-dihydro-1-benzofuran-7-amine	0.2	-2.3219	2.3219	C10H13NO	316.71	164.107	163.1	[M+H]+	-1.322			745.1	POS
2-Hydroxyadenine	0.2	-2.3219	2.3219	C5H5N5O	69.48	152.056	151.049	[M+H]+	-1.479	-8.34	10.7		POS
9-Oxo-10E,12Z-octadecadienoic acid	0.2	-2.3219	2.3219	C18H30O3	907.63	295.226	294.219	[M+H]+	-2.669		15.5	757	POS
5-Methoxyindole-3-acetic acid	0.2	-2.3219	2.3219	C11H11NO3	376.51	206.081	205.074	[M+H]+	-1.496		7.8	633.2	POS
3-Methoxytyramine	0.2	-2.3219	2.3219	C9H13NO2	285.98	209.128	167.094	[M+H+CH3CN]+	-1.62	12.08	6.4		POS
Umbelliferone	0.2	-2.3219	2.3219	C9H6O3	374.95	204.066	162.032	[M+H+CH3CN]+	0.923		23.8		POS
(3beta,5xi,9xi,13alpha,17alpha,18xi)-3-Hydroxy-13,28-epoxyurs-11-en-28-one	0.2	-2.3219	2.3219	C30H46O3	713.81	455.351	454.343	[M+H]+	-2.871		9.1	688.6	POS
Austinoneol	0.2	-2.3219	2.3219	C24H30O6	750.05	415.211	414.203	[M+H]+, [M+Na]+	-1.057		8.9	989.3	POS
D-Galactose	0.2	-2.3219	2.3219	C6H12O6	65.43	215.033	180.064	[M+Cl]-	1.95	0.87	24.7		NEG
2-Amino-2,3-dihydro-1H-indene-2-carboxylic acid	0.2	-2.3219	2.3219	C10H11NO2	421.67	178.086	177.079	[M+H]+, [M+H-H2O]+	-1.85		8.5	684.4	POS
N2-R-Carboxyethyl-guanine	0.2	-2.3219	2.3219	C8H9N5O3	329.2	224.077	223.07	[M+H]+	-1.438		15.5	662.2	POS
Methyl isovalerate	0.2	-2.3219	2.3219	C6H12O2	959.37	117.091	116.083	[M+H]+	-2.505			788	POS
Tri(propylene glycol) butyl ether	0.2	-2.3219	2.3219	C13H28O4	694.92	249.206	248.198	[M+H]+	-1.181		11.6	884.5	POS
Berberine	0.2	-2.3219	2.3219	C20H18NO4	539.97	400.14	336.124	[M+Na+CH3CN]+	-0.524		22		POS
Cyclo(his-pro)	0.2	-2.3219	2.3219	C11H14N4O2	180.22	233.105	234.112	[M-H]-, [M+HCOO]-	1.423		8.9	670.2	NEG
Feruloyl O-methyldopamine	0.2	-2.3219	2.3219	C19H21NO5	549.81	344.148	343.141	[M+H]+	-2.643		27.1	718.9	POS
4-Methylcatechol	0.2	-2.3219	2.3219	C7H8O2	214.07	166.086	124.052	[M+H+CH3CN]+	-1.686		5.4		POS
3-Hexanone	0.2	-2.3219	2.3219	C6H12O	171.88	142.122	100.089	[M+H+CH3CN]+	-1.636				POS
4-Methyl-6,7,8,9-tetrahydro-2H-pyrano[3,2-g]quinolin-2-one	0.2	-2.3219	2.3219	C13H13NO2	714.99	216.101	215.094	[M+H]+	-1.871			718.6	POS
7-Methoxycoumarin	0.2	-2.3219	2.3219	C10H8O3	510.43	177.054	176.047	[M+H]+	-2.098		6.9	759.8	POS
3-Hexenedioic acid	0.2	-2.3219	2.3219	C6H8O4	321.27	145.049	144.042	[M+H]+	-2.131	-4.89			POS
3,6-Ditert-butyl-1,2-benzenediol	0.2	-2.3219	2.3219	C14H22O2	886.99	221.155	222.162	[M-H]-	0.575		1.8	924.2	NEG
3-Aminoacetophenone|1-(3-aminophenyl)ethanone	0.2	-2.3219	2.3219	C8H9NO	299.36	136.076	135.069	[M+H]+	0.908			945.5	POS
Acetic acid	0.2	-2.3219	2.3219	C2H4O2	869.54	98.9841	60.0209	[M+K]+	-2.023		43.3		POS
alpha-Methyl-alpha-phenyl N-methyl succinimide	0.2	-2.3219	2.3219	C12H13NO2	552.78	204.102	203.094	[M+H]+	-1.364		10	674.2	POS
p-Octopamine	0.2	-2.3219	2.3219	C8H11NO2	293.07	154.086	153.079	[M+H]+	-1.211			666.9	POS
D-Fructose	0.2	-2.3219	2.3219	C6H12O6	67.78	179.056	180.064	[M-H]-	1.71	0.94	8.7		NEG
Pipecolic acid	0.2	-2.3219	2.3219	C6H11NO2	69.94	130.086	129.079	[M+H]+	2.629	-10.46	2.7		POS
Octanal	0.2	-2.3219	2.3219	C8H16O	524.41	129.127	128.12	[M+H]+, [M+H-H2O]+	-1.067		3.1		POS
Isoferulic acid	0.2	-2.3219	2.3219	C10H10O4	298.4	236.091	194.058	[M+H+CH3CN]+	-1.366	5	19.1		POS
Porphobilinogen	0.2	-2.3219	2.3219	C10H14N2O4	319.75	225.088	226.096	[M-H]-	0.98		1.2	683.7	NEG
Decaethylene glycol	0.2	-2.3219	2.3219	C20H42O11	422.83	459.279	458.272	[M+H]+	-2.166		4.9	982.9	POS
Phthalic anhydride	0.2	-2.3219	2.3219	C8H4O3	924.6	149.023	148.016	[M+H]+	-1.848		6	785.2	POS
Pyridoxine	0.2	-2.3219	2.3219	C8H11NO3	369.1	187.108	169.074	[M+NH4]+	1.715				POS
Phosphorylcholine	0.2	-2.3219	2.3219	C5H15NO4P	402.07	226.107	184.073	[M+H+CH3CN]+	-2.411		28.2		POS
4-(Butylamino)benzoic acid	0.2	-2.3219	2.3219	C11H15NO2	657.62	194.117	193.11	[M+H]+	-1.104		8.8	663.4	POS
Acetaminophen	0.2	-2.3219	2.3219	C8H9NO2	338.32	169.097	151.063	[M+NH4]+	-0.781	12.4	7		POS
1-Octadecanamine	0.2	-2.3219	2.3219	C18H39N	924.99	270.315	269.308	[M+H]+	-2.078		2.1	771.9	POS
Indole-3-carbinol	0.2	-2.3219	2.3219	C9H9NO	502.81	148.076	147.068	[M+H]+	0.464		3.9		POS
Phthalic anhydride	0.2	-2.3219	2.3219	C8H4O3	899.24	149.023	148.016	[M+H]+	-1.292		6	701.3	POS
3-Indoleacrylic acid	0.2	-2.3219	2.3219	C11H9NO2	460.33	188.071	187.063	[M+H]+	-0.687		6.7	625.2	POS
IpA	0.2	-2.3219	2.3219	C11H11NO2	603.87	190.086	189.079	[M+H]+	-1.395		7.2	804.2	POS
Levoglucosan	0.2	-2.3219	2.3219	C6H10O5	128.21	145.049	162.053	[M+H-H2O]+, [M+H]+	-1.419		5.9		POS
4-Methylcatechol	0.2	-2.3219	2.3219	C7H8O2	319.11	142.086	124.052	[M+NH4]+	-1.421		10.9		POS
Hydroquinone	0.2	-2.3219	2.3219	C6H6O2	224.52	152.07	110.037	[M+H+CH3CN]+	-1.82	16.14	9.1		POS
N-Acetyl-leucine	0.2	-2.3219	2.3219	C8H15NO3	446.24	172.098	173.105	[M-H]-	0.061		9	757.6	NEG
3,3'-Iminobispropanenitrile	0.2	-2.3219	2.3219	C6H9N3	924.98	124.087	123.079	[M+H]+	-2.028		6.3	703.5	POS
(4,7,7-Trimethylbicyclo[4.1.0]hept-4-en-3-yl)methanol	0.2	-2.3219	2.3219	C11H18O	766.87	149.132	166.135	[M+H-H2O]+, [M+H]+	-2.591		8.4	757.2	POS
2,3-Dihydroxbenzoic acid	0.2	-2.3219	2.3219	C7H6O4	426.42	153.019	154.027	[M-H]-	-0.318		9.6		NEG
Levoglucosan	0.2	-2.3219	2.3219	C6H10O5	66.86	161.046	162.053	[M-H]-	1.103		13.9		NEG
1-Hexadecanoyl-sn-glycerol	0.2	-2.3219	2.3219	C19H38O4	1275.54	331.284	330.276	[M+H]+	-2.368		10.2	607.5	POS
Benzocaine	0.2	-2.3219	2.3219	C9H11NO2	551.32	166.087	165.079	[M+H]+	2.61	-16.1	9.5		POS
Threonic acid	0.2	-2.3219	2.3219	C4H8O5	79.19	137.045	136.037	[M+H]+	1.665	12.77			POS
3-(9H-Carbazol-9-yl)propanoic acid	0.2	-2.3219	2.3219	C15H13NO2	439.15	240.101	239.094	[M+H]+	-2.24			668.4	POS
2-Hydroxydodecanoic acid	0.2	-2.3219	2.3219	C12H24O3	837.66	215.165	216.173	[M-H]-	0.616		8.7	959.7	NEG
1-Methyl-6,7-dihydroxy-1,2,3,4-tetrahydroisoquinoline	0.2	-2.3219	2.3219	C10H13NO2	202.26	180.101	179.094	[M+H]+	-2.835		2.9	932.3	POS
Phosphorylcholine	0.2	-2.3219	2.3219	C5H15NO4P	371.24	226.107	184.073	[M+H+CH3CN]+	-1.781		28.9		POS
Phosphorylcholine	0.2	-2.3219	2.3219	C5H15NO4P	505.76	226.107	184.073	[M+H+CH3CN]+	-2.793		28.7		POS
L-Phenylalanine	0.2	-2.3219	2.3219	C9H11NO2	285	183.113	165.079	[M+NH4]+	-0.745	-9.06	26.9		POS
Glu-C10:0	0.2	-2.3219	2.3219	C15H27NO5	340.09	302.196	301.189	[M+H]+	-2.245		4.4	770.8	POS
3,3'-Iminobispropanenitrile	0.2	-2.3219	2.3219	C6H9N3	1002.11	124.087	123.079	[M+H]+	-2.234		6.8	803	POS
Dopamine	0.2	-2.3219	2.3219	C8H11NO2	236.57	154.086	153.079	[M+H]+	-1.65				POS
Tyramine	0.2	-2.3219	2.3219	C8H11NO	286.65	179.118	137.084	[M+H+CH3CN]+	-1.865				POS
Pro-Leu	0.2	-2.3219	2.3219	C11H20N2O3	748.51	227.14	228.148	[M-H]-	0.927		2.8	816.6	NEG
Glycogen	0.2	-2.3219	2.3219	C24H42O21	67.36	667.229	666.222	[M+H]+	-0.192	1.9	66.6		POS
Quinone	0.2	-2.3219	2.3219	C6H4O2	69.31	150.055	108.021	[M+H+CH3CN]+	-0.819	7.39	4.9		POS
Octane	0.2	-2.3219	2.3219	C8H18	443.63	156.175	114.141	[M+H+CH3CN]+	-0.883		4.1		POS
4-Phenyl-4-piperidinecarboxylic acid	0.2	-2.3219	2.3219	C12H15NO2	316.05	206.117	205.11	[M+H]+	-1.437			661.8	POS
Pyrrolidonecarboxylic acid	0.2	-2.3219	2.3219	C5H7NO3	139.92	128.035	129.043	[M-H]-	1.117		5.7		NEG
DL-N-Acetyltryptophan	0.2	-2.3219	2.3219	C13H14N2O3	486.21	247.107	246.1	[M+H]+, [M+H-H2O]+	-1.127		9.7	942.3	POS
Dopamine	0.2	-2.3219	2.3219	C8H11NO2	69.16	195.113	153.079	[M+H+CH3CN]+	2.559		10.2		POS
1H-Indene-3-carboxylic acid, 3a,4,5,6,7,7a-hexahydro-3a,7,7-trimethyl-	0.2	-2.3219	2.3219	C13H20O2	589.98	209.153	208.146	[M+H]+	-1.742		8.2	613	POS
2-Hydroxychalcone	0.2	-2.3219	2.3219	C15H12O2	922.54	225.091	224.083	[M+H]+	-1.719		9.7	944.2	POS
Tricosanoic acid	0.2	-2.3219	2.3219	C23H46O2	798.73	393.312	354.349	[M+K]+	-1.596		41.7		POS
All-trans-retinoic acid	0.2	-2.3219	2.3219	C20H28O2	970.76	301.216	300.208	[M+H]+	-2.094	9.86	15.8		POS
6-Hydroxyflavanone	0.2	-2.3219	2.3219	C15H12O3	796.25	241.086	240.078	[M+H]+	-1.835	15.05	10.9		POS
2-Methylnaphtho[2,1-D][1,3]oxazole	0.2	-2.3219	2.3219	C12H9NO	741.34	184.075	183.068	[M+H]+	-1.248		7.5	987.5	POS
Reserpine	0.2	-2.3219	2.3219	C33H40N2O9	385.13	626.309	608.275	[M+NH4]+	-0.52		80.7		POS
3,6,9-Trioxaundecanedioic acid	0.2	-2.3219	2.3219	C8H14O7	65.8	221.067	222.074	[M-H]-	1.147		18.2	657.1	NEG
PC(38:6)	0.2	-2.3219	2.3219	C46H80NO8P	992.65	869.579	805.563	[M+Na+CH3CN]+	1.615		46.9		POS
2-Acetylpyrrole	0.2	-2.3219	2.3219	C6H7NO	445.83	110.06	109.053	[M+H]+	2.025		4.5	610.8	POS
betahistine	0.2	-2.3219	2.3219	C8H12N2	188.55	137.107	136.1	[M+H]+	-1.678		4.5	785.6	POS
10-Hydroxydecanoic acid	0.2	-2.3219	2.3219	C10H20O3	723.69	187.134	188.141	[M-H]-	0.757		6.8	834.4	NEG
3-Hexenedioic acid	0.2	-2.3219	2.3219	C6H8O4	339.69	145.049	144.042	[M+H]+	-0.505	13.53			POS
3-Methylpyridine	0.2	-2.3219	2.3219	C6H7N	67.1	94.0651	93.0578	[M+H]+	-0.685			798.1	POS
Hydroxyindoleacetic acid	0.2	-2.3219	2.3219	C10H9NO3	321.32	209.092	191.058	[M+NH4]+	1.105		7		POS
3-Hydroxy-4-methoxycinnamic aicd	0.2	-2.3219	2.3219	C10H10O4	363.01	236.092	194.058	[M+H+CH3CN]+	-0.92		10.5		POS
L-3-Phenyllactic acid	0.2	-2.3219	2.3219	C9H10O3	469.81	165.056	166.063	[M-H]-	-0.192	13.87	5.3		NEG
11-Hydroxyundecanoic acid	0.2	-2.3219	2.3219	C11H22O3	781.27	201.15	202.157	[M-H]-	0.763		7.9	877.9	NEG
R-Palmitoyl-(1-methyl) ethanolamide	0.2	-2.3219	2.3219	C19H39NO2	825	314.305	313.297	[M+H]+	-1.925		16.5	651.5	POS
4-Ethylphenol	0.2	-2.3219	2.3219	C8H10O	635.09	164.107	122.073	[M+H+CH3CN]+	-0.865	3.41	11.1		POS
L-Fucose	0.2	-2.3219	2.3219	C6H12O5	298.41	206.102	164.069	[M+H+CH3CN]+	0.511				POS
3-Hexanone	0.2	-2.3219	2.3219	C6H12O	136.47	142.122	100.089	[M+H+CH3CN]+	-1.593		3.5		POS
2-Methylindole	0.2	-2.3219	2.3219	C9H9N	422.16	132.081	131.073	[M+H]+	-1.707		5.3	842.7	POS
N-[1-(4-methoxy-6-oxopyran-2-yl)-2-methylbutyl]acetamide	0.2	-2.3219	2.3219	C13H19NO4	294.32	254.139	253.131	[M+H]+	-0.472		19.7	674.6	POS
2-Amino-2,3-dihydro-1H-indene-2-carboxylic acid	0.2	-2.3219	2.3219	C10H11NO2	557.35	178.086	177.079	[M+H]+	-2.266		25.5	647.2	POS
Thymidine	0.2	-2.3219	2.3219	C10H14N2O5	309.12	243.097	242.09	[M+H]+	-0.689	13.32	56.9		POS
Alpha-Terpineol	0.2	-2.3219	2.3219	C10H18O	712.69	172.169	154.135	[M+NH4]+	-2.732	6.55	16.5		POS
3-phenyl-2-pyrrolylpropanoic acid CollisionEnergy:205060	0.2	-2.3219	2.3219	C13H13NO2	687.36	214.088	215.095	[M-H]-	1.066		15.3	996.1	NEG
2-propan-2-ylthioxanthen-9-one	0.2	-2.3219	2.3219	C16H14OS	986.08	255.083	254.076	[M+H]+	-2.017		26.2	959.3	POS
9,12-Octadecadiynoic Acid	0.2	-2.3219	2.3219	C18H28O2	903.87	277.216	276.208	[M+H]+, [M+H-H2O]+	-2.111			911.3	POS
L-Thyronine	0.2	-2.3219	2.3219	C15H15NO4	408.26	315.134	273.1	[M+H+CH3CN]+	-0.421	-6.04	14.8		POS
Imidazole	0.2	-2.3219	2.3219	C3H4N2	69.62	110.071	68.0376	[M+H+CH3CN]+	0.991	6.26			POS
(10E,15Z)-9,12,13-trihydroxyoctadeca-10,15-dienoic acid	0.2	-2.3219	2.3219	C18H32O5	599.46	327.217	328.225	[M-H]-	-1.322		8.8	807.9	NEG
Erythrose	0.2	-2.3219	2.3219	C4H8O4	126.97	119.035	120.042	[M-H]-	0.882		5.3		NEG
Oleanolic acid	0.2	-2.3219	2.3219	C30H48O3	637.9	439.356	456.359	[M+H-H2O]+, [M+H]+	-2.371		9.8	612.6	POS
Raffinose	0.2	-2.3219	2.3219	C18H32O16	77.28	527.158	504.168	[M+Na]+	-1.387	6.72	41		POS
Cis-Pinonic acid	0.2	-2.3219	2.3219	C10H16O3	556.38	185.117	184.11	[M+H]+	-2.067		6.9	671.2	POS
Acetoin	0.2	-2.3219	2.3219	C4H8O2	129.55	130.086	88.0526	[M+H+CH3CN]+	1.701		4.4		POS
Fructose	0.2	-2.3219	2.3219	C6H12O6	874.22	222.097	180.064	[M+H+CH3CN]+	1.553		16.5		POS
Glutaric acid	0.2	-2.3219	2.3219	C5H8O4	70.38	150.077	132.043	[M+NH4]+	2.77	-14.27			POS
Leucine C3:0	0.2	-2.3219	2.3219	C9H17NO3	471.52	188.128	187.121	[M+H]+, [M+H-H2O]+	-0.904		7.3	879.1	POS
2,3-Butanediol	0.2	-2.3219	2.3219	C4H10O2	707.36	132.102	90.0679	[M+H+CH3CN]+	-1.289				POS
Spirotetramat BYI08330-monohydroxy	0.2	-2.3219	2.3219	C18H25NO3	757.55	304.19	303.183	[M+H]+	-2.61		16.6	688.9	POS
Indole-3-carbinol	0.2	-2.3219	2.3219	C9H9NO	70.14	165.102	147.068	[M+NH4]+	-0.186		16.3		POS
Sebacic acid	0.2	-2.3219	2.3219	C10H18O4	557.79	201.113	202.121	[M-H]-	0.831	12.03	8.8		NEG
4-(Dimethylamino)phenylalanine	0.2	-2.3219	2.3219	C11H16N2O2	325.44	209.128	208.121	[M+H]+	-0.886		8.2	956	POS
Aristolone	0.2	-2.3219	2.3219	C15H22O	1028.77	219.174	218.167	[M+H]+	-0.826		10	646.4	POS
Palmitamide	0.2	-2.3219	2.3219	C16H33NO	690.86	256.263	255.256	[M+H]+	-1.846		5.3	655.9	POS
(4aR,5S,8aS,9aR)-9a-hydroxy-3,4a,5-trimethyl-5,6,7,8,8a,9-hexahydro-4H-benzo[f][1]benzofuran-2-one	0.2	-2.3219	2.3219	C15H22O3	788.58	249.15	250.157	[M-H]-	0.794		11.1	994.6	NEG
GABA-C18:2	0.2	-2.3219	2.3219	C22H39NO3	933.33	366.3	365.292	[M+H]+	-2.029		21.4	640.4	POS
Tyr-Leu	0.2	-2.3219	2.3219	C15H22N2O4	385.87	293.15	294.157	[M-H]-	-2.128		16	743.8	NEG
4-Aminohippuric acid	0.2	-2.3219	2.3219	C9H10N2O3	240.4	195.076	194.069	[M+H]+, [M+NH4]+	-0.118	10	6.2		POS
4-Hydroxy-1-(2-hydroxyethyl)-2,2,6,6-tetramethylpiperidine|1-Piperidineethanol, 4-hydroxy-2,2,6,6-tetramethyl-|1-(2-hydroxyethyl)-2,2,6,6-tetramethylpiperidin-4-ol	0.2	-2.3219	2.3219	C11H23NO2	152.2	202.18	201.173	[M+H]+	-1.464		0.8	864.4	POS
2-Hydroxypalmitic acid	0.2	-2.3219	2.3219	C16H32O3	1049.36	271.228	272.235	[M-H]-	0.428		6.8	957.6	NEG
2,7-Diamino-9H-xanthen-9-one	0.2	-2.3219	2.3219	C13H10N2O2	403.71	227.081	226.074	[M+H]+	-0.718		7.9	606.2	POS
Dopamine	0.2	-2.3219	2.3219	C8H11NO2	162.53	195.113	153.079	[M+H+CH3CN]+	-1.499		5.7		POS
PC(34:2)	0.2	-2.3219	2.3219	C42H80NO8P	1003.44	758.568	757.561	[M+H]+	-2.376		116.3		POS
Acetaldehyde	0.2	-2.3219	2.3219	C2H4O	523.41	86.0602	44.0264	[M+H+CH3CN]+	2.038				POS
Indole-3-carbinol	0.2	-2.3219	2.3219	C9H9NO	588.84	148.076	147.069	[M+H]+	1.585		3.9		POS
Raffinose	0.2	-2.3219	2.3219	C18H32O16	67.03	543.132	504.169	[M+K]+	-1.236	-3.53	16.1		POS
trichostatin A	0.2	-2.3219	2.3219	C17H22N2O3	366.64	303.169	302.162	[M+H]+	-2.712		15.5	785.5	POS
3-(3,4,5-Trimethoxyphenyl)propanohydrazide	0.2	-2.3219	2.3219	C12H18N2O4	355.59	255.134	254.127	[M+H]+, [M+H-H2O]+	1.61			684	POS
Umbelliferone	0.2	-2.3219	2.3219	C9H6O3	335.87	204.066	162.032	[M+H+CH3CN]+	2.352		11.7		POS
Kynurenic acid	0.2	-2.3219	2.3219	C10H7NO3	518.28	231.077	189.043	[M+H+CH3CN]+	1.581		9.4		POS
3,4-Dimethylbenzaldehyde	0.2	-2.3219	2.3219	C9H10O	528.43	135.08	134.073	[M+H]+	-1.189			898.5	POS
Octadecanamide	0.2	-2.3219	2.3219	C18H37NO	1207.72	284.295	283.287	[M+H]+, [M+Na]+	-2.11		2.5	957.8	POS
Phe-Pro	0.2	-2.3219	2.3219	C14H18N2O3	408.82	261.124	262.131	[M-H]-	-1.256			653	NEG
3-(Alpha-acetonylbenzyl)-4-hydroxycoumarin	0.2	-2.3219	2.3219	C19H16O4	685.07	326.138	308.104	[M+NH4]+	-1.873				POS
PFCA-H	0.2	-2.3219	2.3219	C10H2F18O2	762.26	494.97	495.977	[M-H]-	1.002		6.4	928.9	NEG
3,6-Ditert-butyl-1,2-benzenediol	0.2	-2.3219	2.3219	C14H22O2	732.89	221.155	222.162	[M-H]-	-0.903		10.3	712.3	NEG
Methyl 3-methylbutanoate	0.2	-2.3219	2.3219	C6H12O2	693.96	117.091	116.084	[M+H]+	-0.646			600.3	POS
Cyclic AMP	0.2	-2.3219	2.3219	C10H12N5O6P	70.08	328.046	329.053	[M-H]-	1.427	-16.02			NEG
Decoyinine	0.2	-2.3219	2.3219	C11H13N5O4	271.1	280.104	279.096	[M+H]+	-1.075		19.5	874.2	POS
Glucosamine	0.2	-2.3219	2.3219	C6H13NO5	61.42	180.087	179.079	[M+H]+	-0.813	0.88			POS
3-Hydroxypyridine	0.2	-2.3219	2.3219	C5H5NO	490.01	94.0301	95.0374	[M-H]-	2.797		2.7	960	NEG
Difucol Hexamethyl Ether	0.2	-2.3219	2.3219	C18H22O6	863.23	333.135	334.143	[M-H]-	2.874		42.4	601.3	NEG
Xanthosine	0.2	-2.3219	2.3219	C10H12N4O6	278.62	364.065	284.075	[M+K+CH3CN]+	-2.242	-4.82	30		POS
Serotonin	0.2	-2.3219	2.3219	C10H12N2O	289.14	177.102	176.095	[M+H]+	-1.779	10.98			POS
2-Methoxyresorcinol	0.2	-2.3219	2.3219	C7H8O3	360.89	141.055	140.047	[M+H]+	-0.316			970.5	POS
2-Oxohexane	0.2	-2.3219	2.3219	C6H12O	226.22	142.122	100.089	[M+H+CH3CN]+	-1.84		12.2		POS
2-Hydroxyphenethylamine	0.2	-2.3219	2.3219	C8H11NO	69.37	155.118	137.084	[M+NH4]+	-1.309	-3.47	5.1		POS
PyroGlu-Phe	0.2	-2.3219	2.3219	C14H16N2O4	401.83	277.118	276.111	[M+H]+	0.222		11.2	780	POS
Maltotriose	0.2	-2.3219	2.3219	C18H32O16	67.04	505.176	504.169	[M+H]+	-0.65	-3.52	31.3		POS
Isoferulic acid	0.2	-2.3219	2.3219	C10H10O4	471.98	193.051	194.058	[M-H]-	0.15	3.32	8.4		NEG
Sulfolithocholic acid	0.2	-2.3219	2.3219	C24H40O6S	452.15	479.242	456.253	[M+Na]+	-2.974				POS
Tyramine	0.2	-2.3219	2.3219	C8H11NO	492.98	179.118	137.084	[M+H+CH3CN]+	-0.283				POS
1,4-DPCA ethyl ester	0.2	-2.3219	2.3219	C15H12N2O3	697.38	269.091	268.084	[M+H]+	-2.306		14	669.7	POS
4-methoxy-2H-isoquinolin-1-one [IIN-based: Match]	0.2	-2.3219	2.3219	C10H9NO2	332.29	176.07	175.063	[M+H]+	-1.543			904.7	POS
4-Methylcatechol	0.2	-2.3219	2.3219	C7H8O2	711.73	166.087	124.053	[M+H+CH3CN]+	2.03				POS
Heptadecanoic acid	0.2	-2.3219	2.3219	C17H34O2	840.09	315.254	270.256	[M+HCOO]-	-0.186		18.5		NEG
(3beta,5.Xi.,9.Xi.,18.Xi.)-28-Hydroxy-28-oxoolean-12-en-3-yl beta-D-glucopyranosiduronic acid	0.2	-2.3219	2.3219	C36H56O9	797.55	631.385	632.392	[M-H]-, [M+HCOO]-	-1.163		15	910.1	NEG
Perillic acid	0.2	-2.3219	2.3219	C10H14O2	674.8	167.106	166.099	[M+H]+	-2.563	-14.42	7.1		POS
Naringenin	0.2	-2.3219	2.3219	C15H12O5	579.19	290.102	272.068	[M+NH4]+	-1.643	-10.01	14.7		POS
L-Phenylalanine	0.2	-2.3219	2.3219	C9H11NO2	69.44	183.113	165.079	[M+NH4]+	-1.533	-12.3			POS
3-Indolepropionic acid	0.2	-2.3219	2.3219	C11H11NO2	553.95	190.086	189.079	[M+H]+	-0.586	-11.31	6.5		POS
3-Phenyllactic acid	0.2	-2.3219	2.3219	C9H10O3	810.18	167.07	166.063	[M+H]+	-0.793		7.9	691.4	POS
Celloheptaose	0.2	-2.3219	2.3219	C42H72O36	128.49	1197.38	1152.38	[M+HCOO]-, [M-H]-	0.079		19	748.6	NEG
Leu-C16:1	0.2	-2.3219	2.3219	C22H41NO3	859.02	368.315	367.308	[M+H]+	-1.686		3.4	824.9	POS
2-ethyl-1,2,3,4-tetrahydroisoquinoline-3-carboxylic acid CollisionEnergy:102040	0.2	-2.3219	2.3219	C12H15NO2	308.2	206.118	205.11	[M+H]+	0.532			659.8	POS
Uridine	0.2	-2.3219	2.3219	C9H12N2O6	173.56	243.063	244.07	[M-H]-, [M+HCOO]-	1.398		12.2		NEG
13-Oxo-8(14)-podocarpen-18-oic acid	0.2	-2.3219	2.3219	C17H24O3	847.01	277.179	276.172	[M+H]+	-2.812		13.3	781.5	POS
N5-(1-Imino-3-butenyl)-L-ornithine	0.2	-2.3219	2.3219	C9H17N3O2	298.44	200.139	199.132	[M+H]+	-2.139			866.3	POS
Isoguanine	0.2	-2.3219	2.3219	C5H5N5O	188.35	152.056	151.049	[M+H]+	-1.784		36.9		POS
5-Hydroxytryptophol	0.2	-2.3219	2.3219	C10H11NO2	351.77	178.086	177.079	[M+H]+	-1.124	-14.77	10.3		POS
(Z,E)-Tetradeca-9,12-dienol	0.2	-2.3219	2.3219	C14H26O	797.73	211.205	210.198	[M+H]+	-1.441		10.7	687.9	POS
8-{(1S,5R)-4-Oxo-5-[(2Z)-2-penten-1-yl]-2-cyclopenten-1-yl}octanoic acid	0.2	-2.3219	2.3219	C18H28O3	859.79	293.21	292.203	[M+H]+	-2.909		14.7	701.7	POS
Elaidic acid	0.2	-2.3219	2.3219	C18H34O2	985.54	324.289	282.255	[M+H+CH3CN]+	-2.557				POS
Phenylacetaldehyde	0.2	-2.3219	2.3219	C8H8O	315.9	121.065	120.057	[M+H]+	-1.062	2.22			POS
Glycogen	0.2	-2.3219	2.3219	C24H42O21	68.12	711.22	666.222	[M+HCOO]-	0.294	2.66	12.4		NEG
6-Hydroxydopamine	0.2	-2.3219	2.3219	C8H11NO3	350.57	211.11	169.076	[M+H+CH3CN]+	-0.457		15.5		POS
N6-Threonylcarbamoyladenosine	0.2	-2.3219	2.3219	C15H20N6O8	361.88	413.141	412.133	[M+H]+	-1.557		10.2	827.2	POS
Tryptamine	0.2	-2.3219	2.3219	C10H12N2	387.63	161.107	160.1	[M+H]+	-1.295	15.63	45		POS
Agmatine	0.2	-2.3219	2.3219	C5H14N4	70.13	210.112	130.122	[M+K+CH3CN]+	0.068	16.07			POS
FAPy-adenine	0.2	-2.3219	2.3219	C5H7N5O	46.83	171.099	153.065	[M+NH4]+	1.949	-12.03			POS
2-Amino-3-[4-(carboxymethyl)phenyl]propanoic acid	0.2	-2.3219	2.3219	C11H13NO4	137.98	224.092	223.085	[M+H]+	0.211		11.5	679.5	POS
Naringenin	0.2	-2.3219	2.3219	C15H12O5	538.17	290.102	272.068	[M+NH4]+	-0.915	-16.23	36.3		POS
Isoferulic acid	0.2	-2.3219	2.3219	C10H10O4	330.19	212.091	194.058	[M+NH4]+	-0.548	7.99	17.7		POS
3-Methyl-1-adamantanecarboxylic acid	0.2	-2.3219	2.3219	C12H18O2	603.17	195.138	194.13	[M+H]+, [M+H-H2O]+	-1.478		8.9	735	POS
Glycerol 1-stearate	0.2	-2.3219	2.3219	C21H42O4	1275.54	359.315	358.308	[M+H]+	-1.957		21.5	774.3	POS
Phenylacetaldehyde	0.2	-2.3219	2.3219	C8H8O	386.56	121.065	120.057	[M+H]+	-1.264		16.9	660.6	POS
Hydroxyoctanoic acid	0.2	-2.3219	2.3219	C8H16O3	600.49	159.103	160.11	[M-H]-	-0.367	14.59	6.1		NEG
Arachidonic sulfonic acid	0.2	-2.3219	2.3219	C19H32O3S	1205.59	339.2	340.207	[M-H]-	0.573		31.2	707.1	NEG
Ethyl isopropyl ketone	0.2	-2.3219	2.3219	C6H12O	145.66	164.104	100.088	[M+Na+CH3CN]+	-2.907				POS
Chloroquine	0.2	-2.3219	2.3219	C18H26ClN3	606.54	383.198	319.183	[M+Na+CH3CN]+	2.811				POS
2-Phenylbutyric acid	0.2	-2.3219	2.3219	C10H12O2	647.01	206.117	164.083	[M+H+CH3CN]+	-2.041	11.91	22.2		POS
Cinnamaldehyde	0.2	-2.3219	2.3219	C9H8O	129.34	150.091	132.057	[M+NH4]+	-1.129	3.55			POS
Quinoline	0.2	-2.3219	2.3219	C9H7N	592.95	130.065	129.058	[M+H]+	-1.09		10.6	617.5	POS
Berberine	0.2	-2.3219	2.3219	C20H18NO4	479.38	400.14	336.125	[M+Na+CH3CN]+	0.615		24		POS
Levoglucosan	0.2	-2.3219	2.3219	C6H10O5	282.39	163.06	162.053	[M+H]+	-1.746				POS
Phosphoric acid	0.2	-2.3219	2.3219	H3O4P	3.08	98.9841	97.9768	[M+H]+	-0.933	-15.13			POS
Phenol	0.2	-2.3219	2.3219	C6H6O	528.28	95.049	94.0417	[M+H]+	-1.858	6.04	10		POS
Uracil	0.2	-2.3219	2.3219	C4H4N2O2	80.6	113.034	112.027	[M+H]+	-1.504		4.6		POS
Pinolenic acid	0.2	-2.3219	2.3219	C18H30O2	869.91	279.231	278.224	[M+H]+	-2.665		17.6	842.7	POS
Menthol	0.2	-2.3219	2.3219	C10H20O	622.13	198.185	156.151	[M+H+CH3CN]+	-1.509		9.1		POS
Phosphoric acid	0.2	-2.3219	2.3219	H3O4P	0.84	98.984	97.9767	[M+H]+	-2.062	-17.37			POS
FA 9:0+1O	0.2	-2.3219	2.3219	C9H18O3	664.56	173.118	174.126	[M-H]-	0.665		6.2	942	NEG
Perillyl alcohol	0.2	-2.3219	2.3219	C10H16O	583.15	170.154	152.12	[M+NH4]+	-2.01		2.8		POS
Formaldehyde	0.2	-2.3219	2.3219	CH2O	542.6	72.0446	30.0107	[M+H+CH3CN]+	2.205				POS
Pyridoxamine	0.2	-2.3219	2.3219	C8H12N2O2	325.5	186.123	168.09	[M+NH4]+	-1.64		10.6		POS
Methyl 3-methylbutanoate	0.2	-2.3219	2.3219	C6H12O2	1663.73	117.091	116.084	[M+H]+	2.489			607.5	POS
3,5-Dimethoxyphenol	0.2	-2.3219	2.3219	C8H10O3	129.77	196.096	154.063	[M+H+CH3CN]+	-2.212	-15.15	5.3		POS
Isoguanine	0.2	-2.3219	2.3219	C5H5N5O	208.1	152.056	151.049	[M+H]+	-1.485		15.8		POS
Guaifenesin	0.2	-2.3219	2.3219	C10H14O4	435.53	240.123	198.089	[M+H+CH3CN]+	-1.583	-17.05	10.1		POS
2-O-Methyladenosine	0.2	-2.3219	2.3219	C11H15N5O4	132.69	282.119	281.112	[M+H]+	-0.968		22.9	988.2	POS
Decyl alcohol	0.2	-2.3219	2.3219	C10H22O	867.5	222.183	158.167	[M+Na+CH3CN]+	1.636				POS
Hydrogen sulfite	0.2	-2.3219	2.3219	HO3S	1042.06	115.934	80.9644	[M+Cl]-	-2.129				NEG
2-Furoic acid	0.2	-2.3219	2.3219	C5H4O3	85.78	113.023	112.016	[M+H]+	-0.973	-6.76	5.2		POS
6,8-Dimethyl-4-hydroxycoumarin	0.2	-2.3219	2.3219	C11H10O3	695.16	232.096	190.062	[M+H+CH3CN]+	-1.494	-11.64	9.4		POS
Phosphorylcholine	0.2	-2.3219	2.3219	C5H15NO4P	323.33	226.107	184.073	[M+H+CH3CN]+	-1.843				POS
Dimethylprotoporphyrin IX dimethyl ester	0.2	-2.3219	2.3219	C36H38N4O4	346.21	654.306	590.29	[M+Na+CH3CN]+	1.664		61.4		POS
metalaxyl	0.2	-2.3219	2.3219	C15H21NO4	674.06	280.154	279.147	[M+H]+	-0.823		17.5	600.7	POS
N-Acetyl-L-tyrosine	0.2	-2.3219	2.3219	C11H13NO4	368.51	224.091	223.084	[M+H]+	-1.24	14.93	10.4		POS
Genistein	0.2	-2.3219	2.3219	C15H10O5	605.13	271.06	270.053	[M+H]+	-0.434	6.33	39.8		POS
Resveratrol	0.2	-2.3219	2.3219	C14H12O3	377.09	246.112	228.078	[M+NH4]+	-1.357	-9.31			POS
Methyl isovalerate	0.2	-2.3219	2.3219	C6H12O2	1394.06	117.091	116.083	[M+H]+	-2.843			773.9	POS
3-Hydroxypyridine	0.2	-2.3219	2.3219	C5H5NO	638.24	94.0301	95.0373	[M-H]-	2.285		10.3	977.4	NEG
Decanal	0.2	-2.3219	2.3219	C10H20O	629.38	236.141	156.151	[M+K+CH3CN]+	-1.728				POS
Cytisine	0.2	-2.3219	2.3219	C11H14N2O	357.11	191.118	190.11	[M+H]+	-1.146			601.4	POS
2-Naphthylamine	0.2	-2.3219	2.3219	C10H9N	460.88	144.081	143.073	[M+H]+	-0.55		4.3	688.2	POS
Hydroxyindoleacetic acid	0.2	-2.3219	2.3219	C10H9NO3	460.98	209.092	191.058	[M+NH4]+	-2.225				POS
Uridine	0.2	-2.3219	2.3219	C9H12N2O6	149.58	243.062	244.07	[M-H]-	0.604				NEG
Xanthine	0.2	-2.3219	2.3219	C5H4N4O2	149.43	151.026	152.034	[M-H]-	1.435		9.9	937	NEG
Deoxycarnitine	0.2	-2.3219	2.3219	C7H15NO2	69.44	146.117	145.11	[M+H]+	-1.602		3	923.3	POS
3-hydroxy-3,8-dimethyl-5-(propan-2-ylidene)-1,2,3,3a,4,5,6,8a-octahydroazulen-6-one	0.2	-2.3219	2.3219	C15H22O2	676.19	235.169	234.162	[M+H]+	-1.947		13.9	674.8	POS
Uridine	0.2	-2.3219	2.3219	C9H12N2O6	169.33	245.077	244.069	[M+H]+	-1.044		43.6	988.8	POS
Dioctyl sulfosuccinate	0.2	-2.3219	2.3219	C20H38O7S	1032.92	421.226	422.234	[M-H]-	-0.563		19.7	998.4	NEG
1,2,3,4-Tetrahydroacridin-9-ol	0.2	-2.3219	2.3219	C13H13NO	637.48	198.092	199.1	[M-H]-, [M-H-H2O]-	-0.206		8	772.9	NEG
Adenine	0.2	-2.3219	2.3219	C5H5N5	72.12	170.024	135.055	[M+Cl]-	1.129	-8.04	20.6		NEG
Maltitol	0.2	-2.3219	2.3219	C12H24O11	62.01	386.166	344.132	[M+H+CH3CN]+	-0.974	-3.87	11.2		POS
2'-O-Methylguanosine	0.2	-2.3219	2.3219	C11H15N5O5	302.83	296.1	297.108	[M-H]-	0.688		11.8	895.8	NEG
Phenylacetaldehyde	0.2	-2.3219	2.3219	C8H8O	367.84	121.065	120.057	[M+H]+	-0.791			661.6	POS
Chloroquine	0.2	-2.3219	2.3219	C18H26ClN3	304.13	358.145	319.182	[M+K]+	1.755				POS
Pipericine	0.2	-2.3219	2.3219	C22H41NO	1221.81	336.325	335.318	[M+H]+	-2.251		29	631.5	POS
Pentadecanoic acid	0.2	-2.3219	2.3219	C15H30O2	653.71	260.258	242.224	[M+NH4]+	-2.213		11.8		POS
Pyridoxine	0.2	-2.3219	2.3219	C8H11NO3	297.46	211.108	169.074	[M+H+CH3CN]+	2.004		13.5	952	POS
4-Methylcatechol	0.2	-2.3219	2.3219	C7H8O2	774.79	166.086	124.052	[M+H+CH3CN]+	-0.801				POS
Tyramine	0.2	-2.3219	2.3219	C8H11NO	320.44	138.091	137.084	[M+H]+	-1.232		74		POS
3-Hydroxy-4-methoxycinnamic aicd	0.2	-2.3219	2.3219	C10H10O4	428.76	236.091	194.058	[M+H+CH3CN]+	-1.021		11.2		POS
Methyl isovalerate	0.2	-2.3219	2.3219	C6H12O2	1624.27	117.091	116.083	[M+H]+	-2.004			785.2	POS
Glycogen	0.2	-2.3219	2.3219	C24H42O21	67.72	701.191	666.222	[M+Cl]-	0.183	2.26	15.7		NEG
LPI(16:0)	0.2	-2.3219	2.3219	C25H49O12P	953.72	571.289	572.296	[M-H]-	-0.328		12.9	604	NEG
m-Coumaric acid	0.2	-2.3219	2.3219	C9H8O3	457.37	165.055	164.047	[M+H]+	0.059	-15.13			POS
4-Guanidinobutanoic acid	0.2	-2.3219	2.3219	C5H11N3O2	67.85	209.101	145.085	[M+Na+CH3CN]+	0.46	-13.03			POS
5-Methoxytryptophol	0.2	-2.3219	2.3219	C11H13NO2	488.3	209.128	191.094	[M+NH4]+	-1.606	-9.82	18		POS
Methyl 3-methylbutanoate	0.2	-2.3219	2.3219	C6H12O2	1531.61	117.091	116.083	[M+H]+	-2.415			601.4	POS
3,5-Dimethoxy-4-hydroxyacetophenone	0.2	-2.3219	2.3219	C10H12O4	287.19	238.107	196.074	[M+H+CH3CN]+	0.202	-0.21			POS
Aspartyl-lysine	0.2	-2.3219	2.3219	C10H19N3O5	337.3	279.167	261.133	[M+NH4]+	2.669				POS
Methyl isovalerate	0.2	-2.3219	2.3219	C6H12O2	1772.85	117.091	116.084	[M+H]+	-1.694			770.6	POS
7-Methylguanosine	0.2	-2.3219	2.3219	C11H16N5O5	340.61	299.123	298.116	[M+H]+	2.648		108.3		POS
Isoferulic acid	0.2	-2.3219	2.3219	C10H10O4	314.25	212.091	194.058	[M+NH4]+	-1.127	-7.95	14.8		POS
Cytidine	0.2	-2.3219	2.3219	C9H13N3O5	128.47	244.092	243.084	[M+H]+	-1.786		20.2	995.1	POS
Sulfolithocholic acid	0.2	-2.3219	2.3219	C24H40O6S	367.74	479.243	456.253	[M+Na]+	-2.428				POS
Glycitein	0.2	-2.3219	2.3219	C16H12O5	483.52	302.102	284.068	[M+NH4]+	-0.775	-15.68	16.8		POS
2,4-Dihydroxyacetophenone	0.2	-2.3219	2.3219	C8H8O3	292.85	194.081	152.047	[M+H+CH3CN]+	-0.873	-5.95			POS
Uridine	0.2	-2.3219	2.3219	C9H12N2O6	152.71	245.077	244.069	[M+H]+	0.058		15.3		POS
2-Hydroxy-2-methylbutanedioic acid	0.2	-2.3219	2.3219	C5H8O5	1444.19	149.044	148.037	[M+H]+	-2.787		57.7		POS
Caffeine	0.2	-2.3219	2.3219	C8H10N4O2	392.39	195.087	194.08	[M+H]+	-1.35	10.31			POS
Indolin	0.2	-2.3219	2.3219	C8H9N	637.01	120.081	119.074	[M+H]+	0.94		5.5	639	POS
Decyl alcohol	0.2	-2.3219	2.3219	C10H22O	812.72	200.2	158.167	[M+H+CH3CN]+	-2.849		33.3		POS
epsilon-Decalactone	0.2	-2.3219	2.3219	C10H18O2	747.02	171.138	170.13	[M+H]+	-1.741		6.3	919.6	POS
Histamium	0.2	-2.3219	2.3219	C5H9N3	313.23	112.087	111.079	[M+H]+	-2.144			733	POS
m-Cresol	0.2	-2.3219	2.3219	C7H8O	140.76	150.091	108.057	[M+H+CH3CN]+	-1.63	-13.98			POS
Methyl isovalerate	0.2	-2.3219	2.3219	C6H12O2	1744.07	117.091	116.084	[M+H]+	0.148			765.4	POS
Uracil	0.2	-2.3219	2.3219	C4H4N2O2	300.95	113.034	112.029	[M+H]+, [M+NH4]+	-1.311		5.6		POS
Octane	0.2	-2.3219	2.3219	C8H18	425.32	156.175	114.141	[M+H+CH3CN]+	-0.774		3.4		POS
L-Phenylalanine	0.2	-2.3219	2.3219	C9H11NO2	305.5	207.113	165.079	[M+H+CH3CN]+	0.861	11.44	11.5		POS
Phenylacetaldehyde	0.2	-2.3219	2.3219	C8H8O	328.28	162.091	120.057	[M+H+CH3CN]+	-1.75	14.6			POS
Indolelactic acid	0.2	-2.3219	2.3219	C11H11NO3	486.05	188.071	205.074	[M+H-H2O]+, [M+NH4-H2O]+	-0.037	14.45	7.7		POS
Phthalic anhydride	0.2	-2.3219	2.3219	C8H4O3	749.05	149.023	148.016	[M+H]+	-1.626		10.2	961.2	POS
Isovalerylglycine	0.2	-2.3219	2.3219	C7H13NO3	343.56	201.124	159.09	[M+H+CH3CN]+	1.362	-16.56			POS
Cinnamaldehyde	0.2	-2.3219	2.3219	C9H8O	470.21	150.092	132.058	[M+NH4]+	2.89	17.75			POS
Pantothenic acid	0.2	-2.3219	2.3219	C9H17NO5	323.77	218.103	219.111	[M-H]-	0.721		13		NEG
Pyrocatechol	0.2	-2.3219	2.3219	C6H6O2	300.27	111.044	110.037	[M+H]+	-0.891			798.7	POS
Guanosine 5'-monophosphate	0.2	-2.3219	2.3219	C10H14N5O8P	159.16	364.065	363.058	[M+H]+	-1.224		16.5	978.1	POS
3-(3-Toluidino)propanenitrile	0.2	-2.3219	2.3219	C10H12N2	327.15	161.107	160.1	[M+H]+	-1.711		5.3	638.1	POS
2-(1',2',3',4'-Tetrahydroxybutyl)quinoxaline	0.2	-2.3219	2.3219	C12H14N2O4	282.36	251.103	250.095	[M+H]+	0.124			621.8	POS
Menadione	0.2	-2.3219	2.3219	C11H8O2	193.12	190.086	172.052	[M+NH4]+	-0.33	6.67			POS
p-Anisic acid	0.2	-2.3219	2.3219	C8H8O3	141.06	194.081	152.047	[M+H+CH3CN]+	-0.277	-4.02			POS
Methyl isovalerate	0.2	-2.3219	2.3219	C6H12O2	1675.04	117.091	116.084	[M+H]+	-1.428			778	POS
3-Hydroxy-4-methoxycinnamic aicd	0.2	-2.3219	2.3219	C10H10O4	520.03	236.092	194.058	[M+H+CH3CN]+	1.133				POS
Curcumenol	0.2	-2.3219	2.3219	C15H22O2	908.62	235.169	234.162	[M+H]+	-2.129		30.9	783.5	POS
9-(3-O-Methylpentofuranosyl)-1,9-dihydro-6H-purin-6-one	0.2	-2.3219	2.3219	C11H14N4O5	305.19	281.09	282.097	[M-H]-	2.152			976.3	NEG
Thujopsenone	0.2	-2.3219	2.3219	C15H22O	798.51	219.174	218.167	[M+H]+	-1.416		8.6	637.6	POS
Methylphenylpiracetam	0.2	-2.3219	2.3219	C13H16N2O2	316.36	233.128	232.121	[M+H]+	-2.59		11.1	623.7	POS
Methyl propenyl ketone	0.2	-2.3219	2.3219	C5H8O	141.05	102.091	84.0573	[M+NH4]+	-1.579	15.8	4.3		POS
Heptadecanoic acid	0.2	-2.3219	2.3219	C17H34O2	821.74	315.253	270.255	[M+HCOO]-	-1.895		29.2		NEG
Tyramine	0.2	-2.3219	2.3219	C8H11NO	196	138.091	137.084	[M+H]+	-2.09		71.2	700.7	POS
3-Hexanone	0.2	-2.3219	2.3219	C6H12O	654.84	101.096	100.089	[M+H]+	-0.428				POS
Pipericine	0.2	-2.3219	2.3219	C22H41NO	1206.76	336.325	335.318	[M+H]+	-2.063		19.2	666	POS
galanthamine	0.2	-2.3219	2.3219	C17H21NO3	720.58	288.159	287.152	[M+H]+, [M+Na]+	-2.43		14.7	823.1	POS
Phosphorylcholine	0.2	-2.3219	2.3219	C5H15NO4P	491.16	226.107	184.073	[M+H+CH3CN]+	-2.319		26.9		POS
4-Ethylbenzoic acid	0.2	-2.3219	2.3219	C9H10O2	179.3	151.076	150.068	[M+H]+	1.115	2.06			POS
2-(1H-Imidazol-1-yl)-1-phenylethanone	0.2	-2.3219	2.3219	C11H10N2O	519.97	187.086	186.079	[M+H]+	-0.616		6.8	671.7	POS
Guanosine-3',5'-cyclic monophosphate	0.2	-2.3219	2.3219	C10H12N5O7P	214.9	344.041	345.048	[M-H]-	1.428		29.9	872.8	NEG
Dopamine	0.2	-2.3219	2.3219	C8H11NO2	449.07	154.086	153.079	[M+H]+	0.643		15.7		POS
Reserpine	0.2	-2.3219	2.3219	C33H40N2O9	371.04	650.307	608.273	[M+H+CH3CN]+	0.042				POS
Heneicosanoic acid	0.2	-2.3219	2.3219	C21H42O2	880.23	344.352	326.318	[M+NH4]+	-2.197		17.9		POS
Inosine	0.2	-2.3219	2.3219	C10H12N4O5	267.43	267.074	268.081	[M-H]-	0.635	1.45	55.7		NEG
Succinylacetone	0.2	-2.3219	2.3219	C7H10O4	564.59	159.065	158.058	[M+H]+	-0.293				POS
Phthalic acid	0.2	-2.3219	2.3219	C8H6O4	857.32	149.023	166.026	[M+H-H2O]+, [M+H]+	-1.993		6.3	831.6	POS
Eugenol	0.2	-2.3219	2.3219	C10H12O2	585.7	165.091	164.084	[M+H]+	-1.34			687.3	POS
2,3,5-Trimethacarb	0.2	-2.3219	2.3219	C11H15NO2	71.65	194.117	193.11	[M+H]+, [M+NH4-H2O]+	-1.072			672.9	POS
3-Hexanone	0.2	-2.3219	2.3219	C6H12O	960.36	101.096	100.089	[M+H]+	-0.676				POS
Phosphorylcholine	0.2	-2.3219	2.3219	C5H15NO4P	614.4	226.107	184.073	[M+H+CH3CN]+	-2.811				POS
Benzaldehyde	0.2	-2.3219	2.3219	C7H6O	303.27	148.075	106.042	[M+H+CH3CN]+	-1.827				POS
2-Oxindole	0.2	-2.3219	2.3219	C8H7NO	775.38	134.06	133.053	[M+H]+	2.637		11	616.5	POS
Ethyl 6-O-(4-carboxy-3-hydroxy-3-methylbutanoyl)-beta-D-glucopyranoside	0.2	-2.3219	2.3219	C14H24O10	353.3	351.13	352.137	[M-H]-	-0.49		19	993.8	NEG
Guanosine 3',5'-cyclic monophosphate	0.2	-2.3219	2.3219	C10H12N5O7P	204.08	344.041	345.048	[M-H]-	1.895		11	868.6	NEG
Chitin	0.2	-2.3219	2.3219	C28H49N3O16	352.92	684.318	683.31	[M+H]+	-1.304		77.8		POS
Decylbenzenesulfonic acid	0.2	-2.3219	2.3219	C16H26O3S	876.99	297.153	298.16	[M-H]-	0.086		26	640.3	NEG
Eucalyptol	0.2	-2.3219	2.3219	C10H18O	640.82	172.169	154.136	[M+NH4]+	-0.827				POS
Methylhippuric acid	0.2	-2.3219	2.3219	C10H11NO3	459.53	192.067	193.074	[M-H]-	0.577	2.51	10.2		NEG
p-Octopamine	0.2	-2.3219	2.3219	C8H11NO2	137.48	195.112	153.079	[M+H+CH3CN]+	-2.744		19.6		POS
5-Methoxytryptophol	0.2	-2.3219	2.3219	C11H13NO2	486.3	233.128	191.095	[M+H+CH3CN]+	-0.446	-11.82	9.8		POS
Methionine	0.2	-2.3219	2.3219	C5H11NO2S	887.69	191.085	149.051	[M+H+CH3CN]+	2.022		56.8		POS
Methylmalonic acid	0.2	-2.3219	2.3219	C4H6O4	170.95	117.019	118.027	[M-H]-	1.028				NEG
2-Hydroxyphenethylamine	0.2	-2.3219	2.3219	C8H11NO	69.53	179.118	137.084	[M+H+CH3CN]+	-1.353	-3.31			POS
Benzaldehyde	0.2	-2.3219	2.3219	C7H6O	505.77	124.076	106.042	[M+NH4]+	0.427				POS
Indole-3-carboxylic acid	0.2	-2.3219	2.3219	C9H7NO2	502.78	162.055	161.048	[M+H]+	0.029	16.48	8		POS
Hex-Hederagenin (or 2-hydroxyoleanolic acid) (PUT)	0.2	-2.3219	2.3219	C36H58O9	1233.28	635.417	634.41	[M+H]+	2.724	12.28			POS
2'-Deoxyguanosine 5' triphosphate	0.2	-2.3219	2.3219	C10H16N5O13P3	986.41	508.003	506.995	[M+H]+	-0.624				POS
Pyromucic acid	0.2	-2.3219	2.3219	C5H4O3	514.64	154.05	112.016	[M+H+CH3CN]+	-1.775				POS
Senecioic acid	0.2	-2.3219	2.3219	C5H8O2	1341.44	101.06	100.052	[M+H]+	-0.989			822.8	POS
Arg-Leu	0.2	-2.3219	2.3219	C12H25N5O3	229.33	286.189	287.196	[M-H]-	0.559		31.7	780.1	NEG
Chloroquine	0.2	-2.3219	2.3219	C18H26ClN3	702.54	342.17	319.181	[M+Na]+	-2.279				POS
Phthalic acid	0.2	-2.3219	2.3219	C8H6O4	389.43	208.06	166.026	[M+H+CH3CN]+	-0.743	-4.59	8.2		POS
PC(18:1(9Z)/18:1(9Z))	0.2	-2.3219	2.3219	C44H84NO8P	980.64	808.581	785.592	[M+Na]+	-2.389				POS
Pyruvaldehyde	0.2	-2.3219	2.3219	C3H4O2	543.63	114.055	72.0212	[M+H+CH3CN]+	0.583				POS
5,7-Dimethoxy-4'-hydroxyflavanone	0.2	-2.3219	2.3219	C17H16O5	669.11	318.133	300.099	[M+NH4]+	-1.353	-7.09			POS
L-Fucose	0.2	-2.3219	2.3219	C6H12O5	327.67	206.103	164.069	[M+H+CH3CN]+	2.074				POS
4-Pregnene-11 Corticosteron	0.2	-2.3219	2.3219	C21H30O4	759.41	347.223	346.215	[M+H]+	1.854		19.8	873.6	POS
3-(Alpha-acetonylbenzyl)-4-hydroxycoumarin	0.2	-2.3219	2.3219	C19H16O4	652.17	326.138	308.104	[M+NH4]+	-1.969				POS
Glycogen	0.2	-2.3219	2.3219	C24H42O21	67	689.21	666.221	[M+Na]+	-1.511	1.54	2.6		POS
Hexadecyl sulfate	0.2	-2.3219	2.3219	C16H34O4S	1262.92	321.21	322.218	[M-H]-	-0.425		31.1	935.9	NEG
Methylmalonic acid	0.2	-2.3219	2.3219	C4H6O4	160.77	117.019	118.027	[M-H]-	1.101		8.5		NEG
Berberine	0.2	-2.3219	2.3219	C20H18NO4	457.73	400.14	336.124	[M+Na+CH3CN]+	-1.144		25.6		POS
3-Methoxyphenylacetic acid	0.2	-2.3219	2.3219	C9H10O3	523.14	208.097	166.063	[M+H+CH3CN]+	-1.152	-1.8	62.7		POS
Acetoin	0.2	-2.3219	2.3219	C4H8O2	281.11	130.086	88.0521	[M+H+CH3CN]+	-1.466		3.4		POS
Daidzein	0.2	-2.3219	2.3219	C15H10O4	443.51	272.092	254.058	[M+NH4]+	1.187	-6.16	12.8		POS
13-Hydroxy-9Z,11E-octadecadienoic acid	0.2	-2.3219	2.3219	C18H32O3	880.11	295.228	296.235	[M-H]-	0.042		19.4	772.7	NEG
Erucic acid	0.2	-2.3219	2.3219	C22H42O2	871.64	356.351	338.318	[M+NH4]+	-2.626		21.9		POS
4-Methyl-1-phenylpentan-3-one	0.2	-2.3219	2.3219	C12H16O	798.38	177.127	176.12	[M+H]+	-1.633			694.8	POS
PE(36:3)	0.2	-2.3219	2.3219	C41H76NO8P	1032.95	764.521	741.532	[M+Na]+	1.138				POS
alpha-Ionone	0.2	-2.3219	2.3219	C13H20O	684.94	193.158	192.151	[M+H]+	-1.9		8.1	825.1	POS
Arachidic acid	0.2	-2.3219	2.3219	C20H40O2	1214.22	376.318	312.302	[M+Na+CH3CN]+	-2.967		24.1		POS
Ambrettolide	0.2	-2.3219	2.3219	C16H28O2	896.46	253.216	252.209	[M+H]+, [M+H-H2O]+, [M+Na-H2O]+	-1.835		12.9	719.2	POS
Nonadecanoic acid	0.2	-2.3219	2.3219	C19H38O2	1042.32	362.302	298.287	[M+Na+CH3CN]+	-1.982		28.9		POS
5,7-Dimethoxy-2H-chromen-2-one	0.2	-2.3219	2.3219	C11H10O4	480.11	207.065	206.058	[M+H]+	-1.565		9	631.5	POS
DL-beta-Hydroxypalmitic acid	0.2	-2.3219	2.3219	C16H32O3	1017.88	271.228	272.235	[M-H]-	0.296		13	999	NEG
3-Methylphenylacetic acid	0.2	-2.3219	2.3219	C9H10O2	161.41	151.075	150.068	[M+H]+	0.497	0.32			POS
9-Octadecenamide	0.2	-2.3219	2.3219	C18H35NO	1092.43	282.279	281.271	[M+H]+	-1.512		6	886	POS
3-Hydroxy-4-methoxycinnamic aicd	0.2	-2.3219	2.3219	C10H10O4	623.68	217.046	194.057	[M+Na]+	-1.212		8.1		POS
3-Hexanone	0.2	-2.3219	2.3219	C6H12O	1.37	101.096	100.089	[M+H]+	-0.49				POS
2-Oxohexane	0.2	-2.3219	2.3219	C6H12O	1718.6	101.096	100.089	[M+H]+	-0.829				POS
pipernonaline	0.2	-2.3219	2.3219	C21H27NO3	403.47	342.206	341.198	[M+H]+	-2.053			635.7	POS
13-Keto-9Z,11E-octadecadienoic acid	0.2	-2.3219	2.3219	C18H30O3	744.14	295.226	294.219	[M+H]+	-2.965		14.5	742.7	POS
3,15-dihydroxyhexadecanoic acid	0.2	-2.3219	2.3219	C16H32O4	795.37	287.223	288.23	[M-H]-	0.586		6.8	999.1	NEG
Ethyl isopropyl ketone	0.2	-2.3219	2.3219	C6H12O	701.6	101.096	100.089	[M+H]+	-1.933				POS
3-Hydroxy-4-methoxycinnamic aicd	0.2	-2.3219	2.3219	C10H10O4	348.5	212.092	194.058	[M+NH4]+	-0.208		10		POS
Eicosanoids	0.2	-2.3219	2.3219	C20H30O2	871.29	303.231	302.224	[M+H]+	-1.13		16.3	789.5	POS
(4-Methyl-2-oxo-1(2H)-quinolinyl)acetic acid	0.2	-2.3219	2.3219	C12H11NO3	634.17	218.081	217.074	[M+H]+, [M+H-H2O]+	-1.269		8.3	633.9	POS
Uracil	0.2	-2.3219	2.3219	C4H4N2O2	103.79	113.035	112.028	[M+H]+	2.82				POS
Isoguanine	0.2	-2.3219	2.3219	C5H5N5O	372.32	152.057	151.049	[M+H]+	-0.86		42.2		POS
(3E)-4-(2,4,6-Trimethyl-3-cyclohexen-1-yl)-3-buten-2-one	0.2	-2.3219	2.3219	C13H20O	711.73	193.158	192.151	[M+H]+	-1.793		6.8	890.9	POS
4'-Hydroxyflavone	0.2	-2.3219	2.3219	C15H10O3	660.04	256.097	238.063	[M+NH4]+	-1.036	6.04	12.2		POS
Salicylic Acid	0.2	-2.3219	2.3219	C7H6O3	385.42	137.024	138.032	[M-H]-	-0.241		27.8	994.8	NEG
1-Methyladenosine	0.2	-2.3219	2.3219	C11H15N5O4	69.22	282.119	281.112	[M+H]+	-1.983	-13.64	64		POS
2-Hydroxy-2-methylbutanedioic acid	0.2	-2.3219	2.3219	C5H8O5	189.05	149.044	148.037	[M+H]+	-0.731				POS
Vaccenic acid	0.2	-2.3219	2.3219	C18H34O2	968.52	346.271	282.255	[M+Na+CH3CN]+	-1.969				POS
Palmitoyl ethanolamide	0.2	-2.3219	2.3219	C18H37NO2	1044.46	300.289	299.282	[M+H]+, [M+Na]+	-2.6		14.2	691.3	POS
Vaccenic acid	0.2	-2.3219	2.3219	C18H34O2	954.95	283.262	282.255	[M+H]+, [M+H-H2O]+	-2.429		13.7		POS
Oxalic acid	0.2	-2.3219	2.3219	C2H2O4	1757.59	88.9883	89.9956	[M-H]-	2.838				NEG
Pyromucic acid	0.2	-2.3219	2.3219	C5H4O3	272.14	154.05	112.016	[M+H+CH3CN]+	-1.359				POS
Verbascose	0.2	-2.3219	2.3219	C30H52O26	128.26	827.268	828.275	[M-H]-	0.197		14.4	744.9	NEG
Glutathione	0.2	-2.3219	2.3219	C10H17N3O6S	107.08	371.1	307.084	[M+Na+CH3CN]+	1.571				POS
2-Oxohexane	0.2	-2.3219	2.3219	C6H12O	1758.18	101.096	100.089	[M+H]+	-2.163				POS
Indole-3-carboxylic acid	0.2	-2.3219	2.3219	C9H7NO2	389.74	162.055	161.048	[M+H]+	0.4		27.8	617	POS
2-Hydroxyphenethylamine	0.2	-2.3219	2.3219	C8H11NO	69.45	138.091	137.084	[M+H]+	-1.928	-3.4			POS
Dodecylbenzenesulfonic acid	0.2	-2.3219	2.3219	C18H30O3S	1225.61	325.185	326.192	[M-H]-	1.29		19.5	968.4	NEG
4-Methylcatechol	0.2	-2.3219	2.3219	C7H8O2	669.02	166.087	124.053	[M+H+CH3CN]+	2.548		5		POS
Benzamide	0.2	-2.3219	2.3219	C7H7NO	361.82	139.087	121.053	[M+NH4]+	0.335	-16.42	4.7		POS
3-Hexanone	0.2	-2.3219	2.3219	C6H12O	1488.52	101.096	100.089	[M+H]+	-2.005				POS
3-Methoxytyramine	0.2	-2.3219	2.3219	C9H13NO2	70.26	168.102	167.094	[M+H]+	-2.109	-5.89			POS
Umbelliferone	0.2	-2.3219	2.3219	C9H6O3	201.54	180.066	162.032	[M+NH4]+	0.706				POS
3-Hexanone	0.2	-2.3219	2.3219	C6H12O	1628.89	101.096	100.089	[M+H]+	-1.459				POS
2(4H)-Benzofuranone, 5,6,7,7a-tetrahydro-6-hydroxy-4,4,7a-trimethyl-, (6S,7aR)-	0.2	-2.3219	2.3219	C11H16O3	475.91	197.117	196.11	[M+H]+	-1.66		1.8	851.9	POS
Tyramine	0.2	-2.3219	2.3219	C8H11NO	387.02	138.091	137.084	[M+H]+	-0.381				POS
Reserpine	0.2	-2.3219	2.3219	C33H40N2O9	412.48	631.261	608.271	[M+Na]+	-1.746		79.1		POS
Phosphorylcholine	0.2	-2.3219	2.3219	C5H15NO4P	595.15	248.09	184.074	[M+Na+CH3CN]+	2.494				POS
3,4-Dihydroxybenzaldehyde	0.2	-2.3219	2.3219	C7H6O3	95.95	218.022	138.032	[M+K+CH3CN]+	0.941	-5.9			POS
3,5-Dimethoxy-4-hydroxyacetophenone	0.2	-2.3219	2.3219	C10H12O4	273.8	238.107	196.073	[M+H+CH3CN]+	-1.983	-13.6	9.7		POS
Leu-C5:0	0.2	-2.3219	2.3219	C11H21NO3	574.54	216.159	215.152	[M+H]+	-1.895		0.7	987.9	POS
2-Hydroxycaproic acid	0.2	-2.3219	2.3219	C6H12O3	439.18	131.071	132.079	[M-H]-	0.108	5.44	5		NEG
Tyramine	0.2	-2.3219	2.3219	C8H11NO	481.91	179.118	137.084	[M+H+CH3CN]+	-2.165				POS
LPI(18:1)	0.2	-2.3219	2.3219	C27H51O12P	957.4	597.304	598.311	[M-H]-	-1.03		7.7	638	NEG
Isoquinolone	0.2	-2.3219	2.3219	C9H7NO	468.67	146.06	145.053	[M+H]+	-0.598		8.3	940.9	POS
3-Furoic acid	0.2	-2.3219	2.3219	C5H4O3	395.81	154.05	112.016	[M+H+CH3CN]+	0.288	17.33	10.3		POS
Linoleic acid	0.2	-2.3219	2.3219	C18H32O2	694.69	360.228	280.239	[M+K+CH3CN]+	-2.997		71.2		POS
Glutathione	0.2	-2.3219	2.3219	C10H17N3O6S	583.16	325.117	307.083	[M+NH4]+	-1.321				POS
3-Hydroxy-4-methoxycinnamic aicd	0.2	-2.3219	2.3219	C10H10O4	431.25	212.091	194.058	[M+NH4]+	-0.517		15.2		POS
N-(-)-Jasmonoyl-(S)-leucine	0.2	-2.3219	2.3219	C18H29NO4	476.79	324.217	323.209	[M+H]+	-2.25		17.7	703.5	POS
Ribonolactone	0.2	-2.3219	2.3219	C5H8O5	2.14	149.044	148.037	[M+H]+	-0.814	-17.22	44.9		POS
4-Guanidinobutanoic acid	0.2	-2.3219	2.3219	C5H11N3O2	68.53	146.092	145.085	[M+H]+	-0.666	-12.35			POS
Benzoic acid	0.2	-2.3219	2.3219	C7H6O2	148.46	140.07	122.037	[M+NH4]+	-0.815	7.76	6.5		POS
Octadecanol	0.2	-2.3219	2.3219	C18H38O	967.51	334.309	270.293	[M+Na+CH3CN]+	2.323		18.6		POS
Coumarin	0.2	-2.3219	2.3219	C9H6O2	558.96	147.044	146.037	[M+H]+	-0.654	17.58	14		POS
methyl (2E,4E,8E)-7,13-dihydroxy-4,8,12-trimethyltetradeca-2,4,8-trienoate	0.2	-2.3219	2.3219	C18H30O4	799.96	311.221	310.213	[M+H]+	-2.784		18.7	721	POS
Ethyl isopropyl ketone	0.2	-2.3219	2.3219	C6H12O	1685.23	101.096	100.089	[M+H]+	-0.765				POS
Leu-Leu	0.2	-2.3219	2.3219	C12H24N2O3	695.73	245.187	244.179	[M+H]+	2.273		9.9	995.7	POS
Berberine	0.2	-2.3219	2.3219	C20H18NO4	631.21	400.138	336.122	[M+Na+CH3CN]+	-2.919				POS
Pyridine	0.2	-2.3219	2.3219	C5H5N	69.46	80.0496	79.0423	[M+H]+	1.82	-2.12			POS
3,4-Ethylenedioxymethcathinone	0.2	-2.3219	2.3219	C12H15NO3	320.81	222.112	221.105	[M+H]+	-2.026			758.4	POS
Salicyluric acid	0.2	-2.3219	2.3219	C9H9NO4	135.03	237.087	195.053	[M+H+CH3CN]+	0.858	10.93			POS
Allo-isoleucine	0.2	-2.3219	2.3219	C6H13NO2	227.15	130.087	131.095	[M-H]-	0.807			682	NEG
3-Hydroxy-4-methoxycinnamic aicd	0.2	-2.3219	2.3219	C10H10O4	161.38	212.092	194.058	[M+NH4]+	-0.847		8.3		POS
Phenylacetic acid	0.2	-2.3219	2.3219	C8H8O2	526.15	178.086	136.052	[M+H+CH3CN]+	-1.33	13.99	25.1		POS
8-{(1S,5R)-4-Oxo-5-[(2Z)-2-penten-1-yl]-2-cyclopenten-1-yl}octanoic acid	0.2	-2.3219	2.3219	C18H28O3	822.88	293.21	292.203	[M+H]+, [M+H-H2O]+	-2.258			734.6	POS
Phthalic acid	0.2	-2.3219	2.3219	C8H6O4	409.25	184.06	166.027	[M+NH4]+	-0.496	15.23			POS
Aspartame	0.2	-2.3219	2.3219	C14H18N2O5	427.4	293.113	294.121	[M-H]-	-2.868	10.94	12.5		NEG
Liquiritigenin	0.2	-2.3219	2.3219	C15H12O4	461.93	274.107	256.074	[M+NH4]+	0.022	16.13	17.9		POS
Adenine	0.2	-2.3219	2.3219	C5H5N5	305.5	134.047	135.055	[M-H]-	1.231		12	887	NEG
3-(2-Hydroxyethyl)indole	0.2	-2.3219	2.3219	C10H11NO	619.46	162.091	161.084	[M+H]+	-1.652		4.6	775.9	POS
2-Amino-3-[4-(carboxymethyl)phenyl]propanoic acid	0.2	-2.3219	2.3219	C11H13NO4	313.9	222.077	223.085	[M-H]-	1.158		9.8	815.5	NEG
Glycitein	0.2	-2.3219	2.3219	C16H12O5	510.8	302.102	284.068	[M+NH4]+	-0.22	11.6	18.1		POS
Acetic acid	0.2	-2.3219	2.3219	C2H4O2	113.22	98.984	60.0209	[M+K]+	-2.753				POS
2-Oxohexane	0.2	-2.3219	2.3219	C6H12O	908.79	101.096	100.089	[M+H]+	-0.121				POS
Mevalonic acid	0.2	-2.3219	2.3219	C6H12O4	264.06	147.067	148.074	[M-H]-	1.61		7.8		NEG
Tetrahydrofolic acid	0.2	-2.3219	2.3219	C19H23N7O6	549.31	525.161	445.171	[M+K+CH3CN]+	0.641		115.5		POS
Phosphorylcholine	0.2	-2.3219	2.3219	C5H15NO4P	185.45	226.107	184.073	[M+H+CH3CN]+	-1.661		31.6		POS
Acetaldehyde	0.2	-2.3219	2.3219	C2H4O	1437.76	86.0599	44.026	[M+H+CH3CN]+	-1.934				POS
Vanillylmandelic acid	0.2	-2.3219	2.3219	C9H10O5	284.53	216.087	198.053	[M+NH4]+	0.835				POS
3-Hydroxymyristic acid	0.2	-2.3219	2.3219	C14H28O3	911.85	243.197	244.204	[M-H]-	0.543		10.4	999.8	NEG
Linoleic acid	0.2	-2.3219	2.3219	C18H32O2	822.52	298.273	280.24	[M+NH4]+	-1.796		15.2		POS
2-Amino-5-phenylpentanoic acid	0.2	-2.3219	2.3219	C11H15NO2	315.48	194.117	193.11	[M+H]+	-1.754			808.9	POS
4-Pyridoxic acid	0.2	-2.3219	2.3219	C8H9NO4	272.53	182.046	183.053	[M-H]-	1.845	12.49	7.8		NEG
Benzaldehyde	0.2	-2.3219	2.3219	C7H6O	404.4	107.049	106.042	[M+H]+	-1.697				POS
Tetracosanoic acid	0.2	-2.3219	2.3219	C24H48O2	971.94	386.398	368.365	[M+NH4]+	-2.674		5.6		POS
Salicin	0.2	-2.3219	2.3219	C13H18O7	292.7	328.138	286.104	[M+H+CH3CN]+	-2.666		16.2		POS
Mexiletine	0.2	-2.3219	2.3219	C11H17NO	458.67	180.138	179.131	[M+H]+	-1.15			702.5	POS
2-Oxohexane	0.2	-2.3219	2.3219	C6H12O	1602.36	101.096	100.089	[M+H]+	-2.183				POS
Ethyl isopropyl ketone	0.2	-2.3219	2.3219	C6H12O	883.52	101.096	100.089	[M+H]+	-1.103				POS
Ethyl isopropyl ketone	0.2	-2.3219	2.3219	C6H12O	45.51	101.096	100.089	[M+H]+	-1.601				POS
Succinic acid semialdehyde	0.2	-2.3219	2.3219	C4H6O3	528.91	103.039	102.032	[M+H]+	-1.192				POS
Linoleic acid	0.2	-2.3219	2.3219	C18H32O2	941.93	298.273	280.24	[M+NH4]+	-2.631		22.8		POS
Ethyl isopropyl ketone	0.2	-2.3219	2.3219	C6H12O	1519.75	101.096	100.089	[M+H]+	2.143				POS
Phenylacetaldehyde	0.2	-2.3219	2.3219	C8H8O	362.78	121.065	120.057	[M+H]+, [M+NH4]+	-1.002		2.3	664.6	POS
Linoleic acid	0.2	-2.3219	2.3219	C18H32O2	770.78	298.273	280.239	[M+NH4]+	-2.941				POS
Umbelliferone	0.2	-2.3219	2.3219	C9H6O3	186.91	180.065	162.032	[M+NH4]+	-0.65		15.2		POS
Guanosine 5'-diphosphate	0.2	-2.3219	2.3219	C10H15N5O11P2	985.93	523.013	443.023	[M+K+CH3CN]+	-1.761				POS
Val-Val	0.2	-2.3219	2.3219	C10H20N2O3	290.72	215.14	216.148	[M-H]-	1.249		37.7	743.2	NEG
Gluconic acid	0.2	-2.3219	2.3219	C6H12O7	66.86	195.052	196.059	[M-H]-	2.414	1.7			NEG
PE(34:1)	0.2	-2.3219	2.3219	C39H76NO8P	1011.57	759.566	717.533	[M+H+CH3CN]+	2.237				POS
3,5-Dimethoxy-4-hydroxyacetophenone	0.2	-2.3219	2.3219	C10H12O4	329.56	214.107	196.073	[M+NH4]+	-2.743	13.36	10.8		POS
Stearidonic acid	0.2	-2.3219	2.3219	C18H28O2	843.75	277.215	276.208	[M+H]+	-2.908		4.6	823.8	POS
3-Hydroxyhippuric acid	0.2	-2.3219	2.3219	C9H9NO4	193.02	237.087	195.053	[M+H+CH3CN]+	0.26		15.8		POS
Stearidonic acid	0.2	-2.3219	2.3219	C18H28O2	741.49	277.216	276.208	[M+H]+, [M+H-H2O]+	-2.465		13.4	826.4	POS
Estradiol	0.2	-2.3219	2.3219	C18H24O2	681.16	295.167	272.177	[M+Na]+	-0.773	11.86			POS
Etosalamide	0.2	-2.3219	2.3219	C11H15NO3	511.02	210.113	209.106	[M+H]+	2.739		8.8	741.3	POS
2,6-Di-tert-butylbenzoquinone	0.2	-2.3219	2.3219	C14H20O2	821.98	221.153	220.146	[M+H]+	-1.938			646	POS
PC(40:8)	0.2	-2.3219	2.3219	C48H80NO8P	1015.04	830.569	829.561	[M+H]+	-0.846				POS
Phosphorylcholine	0.2	-2.3219	2.3219	C5H15NO4P	284.71	226.108	184.074	[M+H+CH3CN]+	-0.093				POS
p-Octopamine	0.2	-2.3219	2.3219	C8H11NO2	804.73	171.113	153.079	[M+NH4]+	-1.578		8		POS
Phenylacetic acid	0.2	-2.3219	2.3219	C8H8O2	184.28	137.06	136.052	[M+H]+	-0.315			687	POS
Tyramine	0.2	-2.3219	2.3219	C8H11NO	207.23	138.089	137.082	[M+H]+	-1.227		67.4	678.8	POS
N-(5Z,8Z,11Z-Eicosatrienoyl)ethanolamine	0.2	-2.3219	2.3219	C22H39NO2	858.76	350.305	349.297	[M+H]+	-1.971		19.2	714.8	POS
PE(O-40:7)	0.2	-2.3219	2.3219	C45H78NO7P	1006.3	839.567	775.552	[M+Na+CH3CN]+	0.013		114.1		POS
Pyrocatechol	0.2	-2.3219	2.3219	C6H6O2	357	152.071	110.037	[M+H+CH3CN]+	0.319	-6.66	5.8		POS
Isoguanine	0.2	-2.3219	2.3219	C5H5N5O	267.91	150.042	151.05	[M-H]-	1.367		17.5		NEG
Aspartyl-lysine	0.2	-2.3219	2.3219	C10H19N3O5	315.31	325.148	261.132	[M+Na+CH3CN]+	1.457		70.3		POS
Arachidic acid	0.2	-2.3219	2.3219	C20H40O2	901.3	354.336	312.302	[M+H+CH3CN]+	-2.251		20.6		POS
Perfluoro-1,10-decanedicarboxylic acid	0.2	-2.3219	2.3219	C12H2F20O4	576.98	588.956	589.964	[M-H]-, [M-H-H]2-	0.458		9.5	600.1	NEG
Glutathione	0.2	-2.3219	2.3219	C10H17N3O6S	1.54	371.101	307.085	[M+Na+CH3CN]+	2.743		37.9		POS
PE(38:5)	0.2	-2.3219	2.3219	C43H76NO8P	1238.34	788.522	765.533	[M+Na]+	-0.052		75		POS
Acetaldehyde	0.2	-2.3219	2.3219	C2H4O	1425.28	86.0599	44.026	[M+H+CH3CN]+	-1.994				POS
Indole-3-carbinol	0.2	-2.3219	2.3219	C9H9NO	455.28	148.076	147.068	[M+H]+	-0.668		3.7		POS
L-Tryptophan	0.2	-2.3219	2.3219	C11H12N2O2	330.74	205.097	204.09	[M+H]+	-0.787	-16.84	17		POS
4-Methylcatechol	0.2	-2.3219	2.3219	C7H8O2	639.1	166.086	124.052	[M+H+CH3CN]+	-1.18		4.9		POS
2,3-Butanediol	0.2	-2.3219	2.3219	C4H10O2	622.28	132.102	90.0679	[M+H+CH3CN]+	-1.681				POS
(2E,4E)-12-hydroxy-13-(hydroxymethyl)-3,5,7-trimethyltetradeca-2,4-dienedioic acid	0.2	-2.3219	2.3219	C18H30O6	763.24	343.211	342.203	[M+H]+, [M+H-H2O]+	-1.388		6.5	760.9	POS
Glycogen	0.2	-2.3219	2.3219	C24H42O21	67.5	684.256	666.222	[M+NH4]+	1.132	2.04	27.7		POS
Alpha-Terpineol	0.2	-2.3219	2.3219	C10H18O	720.88	155.143	154.135	[M+H]+	-1.475	14.74	5.6		POS
Epimagnolin B	0.2	-2.3219	2.3219	C23H28O7	282.48	417.192	416.185	[M+H]+	2.543			617.3	POS
Octanedioic acid	0.2	-2.3219	2.3219	C8H14O4	455.16	173.082	174.089	[M-H]-	-1.204		7.8	636.5	NEG
Hydroxyindoleacetic acid	0.2	-2.3219	2.3219	C10H9NO3	346.61	192.066	191.058	[M+H]+	0.21		30.8		POS
Acetaldehyde	0.2	-2.3219	2.3219	C2H4O	1304.6	86.0599	44.0261	[M+H+CH3CN]+	-1.475				POS
PE(34:1)	0.2	-2.3219	2.3219	C39H76NO8P	995.6	759.566	717.532	[M+H+CH3CN]+	2.115				POS
santacruzamate A	0.2	-2.3219	2.3219	C15H22N2O3	685.6	279.17	278.163	[M+H]+	-1.653		12	970.9	POS
Dopamine	0.2	-2.3219	2.3219	C8H11NO2	541.22	154.086	153.079	[M+H]+	-1.635		4.6		POS
3',4'-Dihydroxyflavone	0.2	-2.3219	2.3219	C15H10O4	544.24	255.065	254.057	[M+H]+	-1.792	-8.96	12.1		POS
p-Octopamine	0.2	-2.3219	2.3219	C8H11NO2	365.22	154.086	153.079	[M+H]+	-0.169		13.5		POS
Indolelactic acid	0.2	-2.3219	2.3219	C11H11NO3	486.28	206.081	205.074	[M+H]+	0.564	14.68	7.6		POS
4-Methylumbelliferone	0.2	-2.3219	2.3219	C10H8O3	339.94	194.081	176.047	[M+NH4]+	-1.614	-5.66	8.3		POS
Gly-C18:3	0.2	-2.3219	2.3219	C20H33NO3	648.07	336.254	335.247	[M+H]+	1.406		12.8	796.9	POS
Phenylglycine	0.2	-2.3219	2.3219	C8H9NO2	457.03	152.071	151.064	[M+H]+	1.288		4.4	626.8	POS
3-Hydroxy-4-methoxycinnamic aicd	0.2	-2.3219	2.3219	C10H10O4	404.72	236.092	194.058	[M+H+CH3CN]+	-0.028		14.1		POS
Epicatechin	0.2	-2.3219	2.3219	C15H14O6	397.93	308.112	290.079	[M+NH4]+	-1.239	0.07			POS
Aspartyl-lysine	0.2	-2.3219	2.3219	C10H19N3O5	328.89	325.149	261.133	[M+Na+CH3CN]+	2.881		24.3		POS
Benzaldehyde	0.2	-2.3219	2.3219	C7H6O	499.46	107.049	106.042	[M+H]+	-0.802				POS
4-Methylumbelliferone	0.2	-2.3219	2.3219	C10H8O3	377.82	194.081	176.047	[M+NH4]+	-0.978	2.22	6.9		POS
Xanthine	0.2	-2.3219	2.3219	C5H4N4O	130.29	135.031	136.039	[M-H]-	0.556			617.6	NEG
Dimethylglycine	0.2	-2.3219	2.3219	C4H9NO2	3.15	145.097	103.063	[M+H+CH3CN]+	-0.878	-14.07	21.8		POS
Protoporphyrin IX	0.2	-2.3219	2.3219	C34H34N4O4	296.37	585.249	562.26	[M+Na]+	2.757	5.35	54.2		POS
Feruloyl O-methyldopamine	0.2	-2.3219	2.3219	C19H21NO5	534.59	344.149	343.142	[M+H]+	-2.61		8.3	730.7	POS
Tetrahydroharman-3-carboxylic acid	0.2	-2.3219	2.3219	C13H14N2O2	410.1	229.098	230.106	[M-H]-	-0.163		27.8	773	NEG
4-Methylcatechol	0.2	-2.3219	2.3219	C7H8O2	883	125.059	124.052	[M+H]+	-2.105		7.9		POS
Butanal	0.2	-2.3219	2.3219	C4H8O	449.43	114.091	72.0575	[M+H+CH3CN]+	0.082		4		POS
3-Methoxytyramine	0.2	-2.3219	2.3219	C9H13NO2	69.33	185.128	167.095	[M+NH4]+	0.092	-6.82			POS
3-Hydroxydodecanoic acid	0.2	-2.3219	2.3219	C12H24O3	800.54	215.165	216.172	[M-H]-	-0.035		3.9	999.2	NEG
Azuleno[6,5-b]furan-2,6(3H,4H)-dione, 3a,7,7a,8,9,9a-hexahydro-5,8-dimethyl-3-methylene-, (3aR,7aS,8S,9aR)-	0.2	-2.3219	2.3219	C15H18O3	558.08	247.132	246.125	[M+H]+, [M+H-H2O]+	-2.036		11.9	731.8	POS
2,6-Dihydroxyacetophenone	0.2	-2.3219	2.3219	C8H8O3	403.29	194.081	152.047	[M+H+CH3CN]+	-1.424	0.09	6.8		POS
Acetaldehyde	0.2	-2.3219	2.3219	C2H4O	1320.72	86.06	44.0261	[M+H+CH3CN]+	-1.022				POS
Benzoic acid	0.2	-2.3219	2.3219	C7H6O2	500.09	164.071	122.037	[M+H+CH3CN]+	-0.363	-6.01	12.1		POS
Salicin	0.2	-2.3219	2.3219	C13H18O7	70.71	328.138	286.104	[M+H+CH3CN]+	-2.571		26.1		POS
Guaifenesin	0.2	-2.3219	2.3219	C10H14O4	136.66	216.123	198.089	[M+NH4]+	-1.489	10.84			POS
albocycline	0.2	-2.3219	2.3219	C18H28O4	592.96	309.206	308.198	[M+H]+	-2.022		20.3	695.1	POS
Indole-3-carbinol	0.2	-2.3219	2.3219	C9H9NO	298.08	189.102	147.068	[M+H+CH3CN]+	-1.995		6.4		POS
Trp-C5:0	0.2	-2.3219	2.3219	C16H20N2O3	599.07	289.154	288.147	[M+H]+	-0.806		12.5	931.4	POS
Leu-C8:0	0.2	-2.3219	2.3219	C14H27NO3	793.41	258.206	257.199	[M+H]+	-1.804		1.6	956.5	POS
Phthalic acid	0.2	-2.3219	2.3219	C8H6O4	377.98	165.02	166.027	[M-H]-	1.447	-16.04	8.6		NEG
Pipecolic acid	0.2	-2.3219	2.3219	C6H11NO2	35.18	152.068	129.079	[M+Na]+	0.024	12.83			POS
Succinic acid semialdehyde	0.2	-2.3219	2.3219	C4H6O3	428.07	120.065	102.032	[M+NH4]+	-0.62				POS
Umbelliferone	0.2	-2.3219	2.3219	C9H6O3	802.68	163.039	162.031	[M+H]+	-1.637		13.8		POS
2,3-Butanediol	0.2	-2.3219	2.3219	C4H10O2	658.32	132.102	90.0677	[M+H+CH3CN]+	-2.554				POS
Ethyl isopropyl ketone	0.2	-2.3219	2.3219	C6H12O	560.77	142.123	100.089	[M+H+CH3CN]+	-0.87				POS
5-Hydroxyindoleacetic acid	0.2	-2.3219	2.3219	C10H9NO3	361.93	233.093	191.059	[M+H+CH3CN]+	2.445	-15.59			POS
Creatine	0.2	-2.3219	2.3219	C4H9N3O2	64.43	195.086	131.07	[M+Na+CH3CN]+	1.709	-2.53			POS
RepSox	0.2	-2.3219	2.3219	C17H13N5	543.49	288.124	287.117	[M+H]+	-0.63		25.7	739.7	POS
Choline	0.2	-2.3219	2.3219	C5H14NO	437.27	184.098	104.108	[M+K+CH3CN]+	2.445				POS
PA(16:0/16:0)	0.2	-2.3219	2.3219	C35H69O8P	960.14	728.463	648.473	[M+K+CH3CN]+	-0.092				POS
Oleic acid	0.2	-2.3219	2.3219	C18H34O2	953.1	346.271	282.255	[M+Na+CH3CN]+	-1.815		16.3		POS
2,3-Dihydroxbenzoic acid	0.2	-2.3219	2.3219	C7H6O4	495.82	196.06	154.026	[M+H+CH3CN]+	-0.992				POS
N-acetylcytisine	0.2	-2.3219	2.3219	C13H16N2O2	353.69	233.128	232.121	[M+H]+	-2.439		14.4	696.1	POS
8-{(1S,5R)-4-Oxo-5-[(2Z)-2-penten-1-yl]-2-cyclopenten-1-yl}octanoic acid	0.2	-2.3219	2.3219	C18H28O3	744.39	293.21	292.203	[M+H]+	-2.12		14.5	650.9	POS
Pyridoxamine	0.2	-2.3219	2.3219	C8H12N2O2	70.08	186.123	168.089	[M+NH4]+	-2.062				POS
Umbelliferone	0.2	-2.3219	2.3219	C9H6O3	278.78	204.066	162.032	[M+H+CH3CN]+	1.197	14.78			POS
Succinic acid semialdehyde	0.2	-2.3219	2.3219	C4H6O3	439.52	120.065	102.032	[M+NH4]+	-1.193				POS
Isovalerylcarnitine	0.2	-2.3219	2.3219	C12H23NO4	397.74	287.196	245.162	[M+H+CH3CN]+	-1.905	8.7	12.3		POS
4-Hydroperoxy-2-nonenal	0.2	-2.3219	2.3219	C9H16O3	600.43	155.106	172.11	[M+H-H2O]+, [M+H]+	-1.338		5.1	601.6	POS
Palmitamide	0.2	-2.3219	2.3219	C16H33NO	1089.68	256.263	255.256	[M+H]+	-1.678		12.7	888.7	POS
1-Palmitoyl-2-hydroxy-sn-glycero-3-phosphoethanolamine	0.2	-2.3219	2.3219	C21H44NO7P	906.23	454.292	453.285	[M+H]+, [M+Na]+	-1.599		28.5	880.6	POS
Aspartame	0.2	-2.3219	2.3219	C14H18N2O5	430.46	295.129	294.122	[M+H]+	0.806	14			POS
3-Methyl-1-adamantanecarboxylic acid	0.2	-2.3219	2.3219	C12H18O2	612.42	195.138	194.13	[M+H]+	-1.852		11.6	792.5	POS
Maltotetraose	0.2	-2.3219	2.3219	C24H42O21	77.78	684.256	666.222	[M+NH4]+	0.687	1.46			POS
Octadecanedioic acid	0.2	-2.3219	2.3219	C18H34O4	888.61	297.242	314.245	[M+H-H2O]+, [M+H]+	-2.75	-11.69	17.3		POS
Sodium Tetradecyl Sulfate	0.2	-2.3219	2.3219	C14H29NaO4S	784.12	317.175	316.168	[M+H]+	-1.345			818.6	POS
Phenol	0.2	-2.3219	2.3219	C6H6O	535.33	136.076	94.0419	[M+H+CH3CN]+	0.48	13.09	25.1		POS
beta-Alanine, N-[2-[(3-hexylphenyl)amino]-2-oxoethyl]-	0.2	-2.3219	2.3219	C17H26N2O3	770.22	305.187	306.194	[M-H]-	0.029		13.3	963.3	NEG
Ricinoleic acid	0.2	-2.3219	2.3219	C18H34O3	904.4	297.244	298.251	[M-H]-	0.284		14.8	979.3	NEG
Pyridoxamine	0.2	-2.3219	2.3219	C8H12N2O2	272.07	186.123	168.089	[M+NH4]+	-2.087				POS
3,5-Dimethoxyphenol	0.2	-2.3219	2.3219	C8H10O3	155.28	196.097	154.063	[M+H+CH3CN]+	-1.425	10.37	13.8		POS
Catechin	0.2	-2.3219	2.3219	C15H14O6	366.71	332.113	290.079	[M+H+CH3CN]+	-0.016	-2.83	36.6		POS
Pipecolic acid	0.2	-2.3219	2.3219	C6H11NO2	69.46	171.112	129.078	[M+H+CH3CN]+	-0.835	-10.94	13.2		POS
3-Aminosalicylic acid	0.2	-2.3219	2.3219	C7H7NO3	140.76	195.077	153.043	[M+H+CH3CN]+	1.945	12.18			POS
3,4,5-Trimethoxycinnamic acid	0.2	-2.3219	2.3219	C12H14O5	540.39	280.117	238.083	[M+H+CH3CN]+	-2.513	-14.61			POS
3,4-Dimethylbenzaldehyde	0.2	-2.3219	2.3219	C9H10O	757.18	135.08	134.073	[M+H]+	-1.707		3.7	880.3	POS
2-(4-Methoxy-benzoylamino)-4-methyl-pentanoic acid	0.2	-2.3219	2.3219	C14H19NO4	650.18	264.125	265.132	[M-H]-	2.292		15.1	971	NEG
3,4-Dihydroxyhydrocinnamic acid	0.2	-2.3219	2.3219	C9H10O4	379.7	224.092	182.058	[M+H+CH3CN]+	-0.69	-6.1			POS
3-Hydroxy-4-methoxycinnamic aicd	0.2	-2.3219	2.3219	C10H10O4	489.55	212.091	194.057	[M+NH4]+	-2.291				POS
2-Oxohexane	0.2	-2.3219	2.3219	C6H12O	515.9	145.087	100.089	[M+HCOO]-	-0.189		5.8		NEG
4-Methylumbelliferone	0.2	-2.3219	2.3219	C10H8O3	345.7	218.081	176.047	[M+H+CH3CN]+	0.69	0.1			POS
6-Hydroxyflavone	0.2	-2.3219	2.3219	C15H10O3	787.13	239.07	238.062	[M+H]+	-2.597	1.73			POS
PE(36:4)	0.2	-2.3219	2.3219	C41H74NO8P	953.48	740.522	739.514	[M+H]+	-1.051		94.3		POS
PA(16:0/16:0)	0.2	-2.3219	2.3219	C35H69O8P	1260.4	687.437	648.474	[M+K]+	1.622				POS
Hispidulin	0.2	-2.3219	2.3219	C16H12O6	611.36	301.07	300.063	[M+H]+	-2.721	-9.64	15.9		POS
2-Butyl-3-methylpyrazine	0.2	-2.3219	2.3219	C9H14N2	337.97	151.123	150.115	[M+H]+	-1.54		4.2	684.4	POS
4-Ethylbenzoic acid	0.2	-2.3219	2.3219	C9H10O2	176.6	192.101	150.068	[M+H+CH3CN]+	-2.585	-0.65			POS
4-Hydroxy-2',4',6'-trimethoxychalcone (Flavokawain A?)	0.2	-2.3219	2.3219	C18H18O5	731.96	356.15	314.116	[M+H+CH3CN]+	2.921	-10.24			POS
Phe-Asp	0.2	-2.3219	2.3219	C13H16N2O5	300.49	279.098	280.105	[M-H]-	-1.578			810.1	NEG
Derrustone	0.2	-2.3219	2.3219	C18H14O6	722.7	327.086	326.078	[M+H]+	-1.806		7.7	926.2	POS
(3aR)-(+)-Sclareolide	0.2	-2.3219	2.3219	C16H26O2	732.78	251.2	250.193	[M+H]+, [M+H-H2O]+	-1.405		13.6	762.4	POS
N-Methyl-D-aspartic acid	0.2	-2.3219	2.3219	C5H9NO4	64.75	146.046	147.053	[M-H]-	0.583	3.13			NEG
Succinic acid semialdehyde	0.2	-2.3219	2.3219	C4H6O3	94.77	103.039	102.032	[M+H]+	-1.764				POS
Caffeic acid	0.2	-2.3219	2.3219	C9H8O4	393.66	222.076	180.042	[M+H+CH3CN]+	0.814	-1.68	25.1		POS
PE(34:2)	0.2	-2.3219	2.3219	C39H74NO8P	1050.57	738.505	715.516	[M+Na]+	0.871				POS
3,4-Dihydroxymandelic acid	0.2	-2.3219	2.3219	C8H8O5	135.78	226.071	184.037	[M+H+CH3CN]+	-1.092				POS
Pyridoxamine	0.2	-2.3219	2.3219	C8H12N2O2	645.8	169.097	168.09	[M+H]+	-0.647				POS
2-Ketobutyric acid	0.2	-2.3219	2.3219	C4H6O3	61.29	144.065	102.031	[M+H+CH3CN]+	-1.931	5.46			POS
Pyruvaldehyde	0.2	-2.3219	2.3219	C3H4O2	412.03	90.0548	72.021	[M+NH4]+	-1.385				POS
Dimethylprotoporphyrin IX dimethyl ester	0.2	-2.3219	2.3219	C36H38N4O4	412.38	654.304	590.289	[M+Na+CH3CN]+	-1.218				POS
Menadione	0.2	-2.3219	2.3219	C11H8O2	659.15	190.086	172.052	[M+NH4]+	-0.376	-11.53	7		POS
Pinolenic acid	0.2	-2.3219	2.3219	C18H30O2	1030.98	279.231	278.224	[M+H]+	-2.089		5.5	854.9	POS
Tri(propylene glycol) butyl ether	0.2	-2.3219	2.3219	C13H28O4	717.81	249.206	248.198	[M+H]+	-1.184		11.2	800.5	POS
Benzaldehyde	0.2	-2.3219	2.3219	C7H6O	272.23	124.075	106.042	[M+NH4]+	-2.244				POS
9-(2,3-dihydroxypropoxy)-9-oxononanoic acid	0.2	-2.3219	2.3219	C12H22O6	483.08	261.134	262.141	[M-H]-	-0.858		12	896.7	NEG
Phenylacetic acid	0.2	-2.3219	2.3219	C8H8O2	149.38	178.086	136.052	[M+H+CH3CN]+	-2.55	7	5.8		POS
Undecaethylene glycol	0.2	-2.3219	2.3219	C22H46O12	432.45	503.305	502.298	[M+H]+	-1.408		8	965.5	POS
5-Hydroxytryptophol	0.2	-2.3219	2.3219	C10H11NO2	368.56	219.112	177.079	[M+H+CH3CN]+	-1.405	2.02	11.8		POS
Pyromucic acid	0.2	-2.3219	2.3219	C5H4O3	1375.74	113.023	112.015	[M+H]+	1.101		5.2		POS
L-Fucose	0.2	-2.3219	2.3219	C6H12O5	225.45	206.102	164.069	[M+H+CH3CN]+	0.11				POS
1,4a-Dimethyl-4,4a,5,6,7,8-hexahydro-2(3H)-naphthalenone	0.2	-2.3219	2.3219	C12H18O	903.7	179.143	178.136	[M+H]+, [M+H-H2O]+	-2.09		5.8	621.7	POS
(1R,4R,6R,10S)-4,12,12-trimethyl-9-methylene-5-oxatricyclo[8.2.0.0~4,6~]dodecane	0.2	-2.3219	2.3219	C15H24O	711.17	221.189	220.182	[M+H]+	-2.503		9.8	661.9	POS
Deoxyadenosine	0.2	-2.3219	2.3219	C10H13N5O3	70.32	274.092	251.102	[M+Na]+	1.925	-3.66	10.6		POS
Succinylacetone	0.2	-2.3219	2.3219	C7H10O4	312.78	176.092	158.058	[M+NH4]+	2.214				POS
4-Methylumbelliferone	0.2	-2.3219	2.3219	C10H8O3	372.01	177.054	176.047	[M+H]+	-0.775	-3.59	6.7		POS
1-[benzyloxycarbonyl]pyrrolidine-2-carboxylic acid CollisionEnergy:205060	0.2	-2.3219	2.3219	C13H15NO4	606.7	250.107	249.099	[M+H]+	-2.803			886.1	POS
3-Hydroxy-4-methoxycinnamic aicd	0.2	-2.3219	2.3219	C10H10O4	187.72	212.092	194.058	[M+NH4]+	-0.803				POS
Thr-Leu	0.2	-2.3219	2.3219	C10H20N2O4	328.62	231.135	232.142	[M-H]-	-1.3		8.3	794.8	NEG
9,10-dihydrojasmonic acid CollisionEnergy:205060	0.2	-2.3219	2.3219	C12H20O3	764.41	211.134	212.141	[M-H]-	-0.308		12.5	775.6	NEG
Phosphoric acid	0.2	-2.3219	2.3219	H3O4P	1292.15	96.9697	97.977	[M-H]-	0.708			820.1	NEG
1-Methylnicotinamide	0.2	-2.3219	2.3219	C7H9N2O	595.84	201.087	137.071	[M+Na+CH3CN]+	-2.773	16.72	7.1		POS
Acetaldehyde	0.2	-2.3219	2.3219	C2H4O	1347.51	86.0599	44.026	[M+H+CH3CN]+	-1.88				POS
PE(38:4)	0.2	-2.3219	2.3219	C43H78NO8P	1020.21	809.582	767.549	[M+H+CH3CN]+	2.622				POS
Stachyose	0.2	-2.3219	2.3219	C24H42O21	120.6	665.215	666.222	[M-H]-	0.391		22.1	783.4	NEG
Quinoline	0.2	-2.3219	2.3219	C9H7N	675.9	130.065	129.058	[M+H]+	-1.255		7.5	901.5	POS
Curcumenol	0.2	-2.3219	2.3219	C15H22O2	707.11	235.169	234.161	[M+H]+	-2.117		9.9	751.4	POS
3-ethyl-4-hydroxy-1-benzylhydroquinolin-2-one CollisionEnergy:205060	0.2	-2.3219	2.3219	C18H17NO2	772.95	280.133	279.125	[M+H]+	-1.71		20.8	850.8	POS
Xanthosine	0.2	-2.3219	2.3219	C10H12N4O6	295.3	285.083	284.075	[M+H]+	-1.515	11.86			POS
N-acetyltyramine	0.2	-2.3219	2.3219	C10H13NO2	365.52	180.102	179.094	[M+H]+	-1.317			952.7	POS
14-hydroxy-14-(hydroxymethyl)-5,9-dimethyltetracyclo[11.2.1.0,?.0?,?]hexadecane-5-carboxylic acid	0.2	-2.3219	2.3219	C20H32O4	842.96	337.237	336.23	[M+H]+	0.156		19.7	704.3	POS
4-[[[2-(4-methyl-2-oxochromen-7-yl)oxyacetyl]amino]methyl]cyclohexane-1-carboxylic acid	0.2	-2.3219	2.3219	C20H23NO6	448.85	374.16	373.153	[M+H]+	0.371		9.5	647.4	POS
feruloyltyramine	0.2	-2.3219	2.3219	C18H19NO4	541.09	314.139	313.131	[M+H]+	-2.093		4.2	952.2	POS
Hydroxyindoleacetic acid	0.2	-2.3219	2.3219	C10H9NO3	339.52	209.093	191.059	[M+NH4]+	2.196				POS
2-Palmitoyl-rac-glycerol	0.2	-2.3219	2.3219	C19H38O4	1098.36	313.273	330.276	[M+H-H2O]+, [M+H]+, [M+Na]+	-1.408		29.3	715.9	POS
Phenylpropanolamine	0.2	-2.3219	2.3219	C9H13NO	334.78	169.133	151.099	[M+NH4]+	-1.619	14.32	82.5		POS
2-(1',2',3',4'-Tetrahydroxybutyl)quinoxaline	0.2	-2.3219	2.3219	C12H14N2O4	412.85	251.102	250.095	[M+H]+	-1.282		11	634.8	POS
PC(34:3)	0.2	-2.3219	2.3219	C42H78NO8P	970.99	835.537	755.548	[M+K+CH3CN]+	0.984		126.7		POS
Hippuric acid	0.2	-2.3219	2.3219	C9H9NO3	386.06	180.065	179.058	[M+H]+	-0.266	-7.18	6.6		POS
5-Phenylvaleric acid	0.2	-2.3219	2.3219	C11H14O2	679.62	201.088	178.099	[M+Na]+	-2.155	6.54			POS
Naproxen	0.2	-2.3219	2.3219	C14H14O3	695.53	272.128	230.094	[M+H+CH3CN]+	-0.667	14.23			POS
Hydroxyindoleacetic acid	0.2	-2.3219	2.3219	C10H9NO3	356.06	192.066	191.058	[M+H]+	0.007		7		POS
3-Hydroxy-4-methoxycinnamic aicd	0.2	-2.3219	2.3219	C10H10O4	624.16	195.065	194.058	[M+H]+	-1.983				POS
Scopolamine	0.2	-2.3219	2.3219	C17H21NO4	371.09	321.18	303.146	[M+NH4]+	-1.898	-7.15			POS
Quinoline	0.2	-2.3219	2.3219	C9H7N	700.09	130.065	129.058	[M+H]+	-2.023		6.2	894.4	POS
4-Ethylphenol	0.2	-2.3219	2.3219	C8H10O	627.08	123.08	122.073	[M+H]+	-1.424	-4.6	8.5		POS
Uridine diphosphate-N-acetylglucosamine	0.2	-2.3219	2.3219	C17H27N3O17P2	282.49	652.081	607.083	[M+HCOO]-	2.283		6.6		NEG
Erythrose	0.2	-2.3219	2.3219	C4H8O4	78.58	119.035	120.042	[M-H]-	1.359		16.1		NEG
Benzaldehyde	0.2	-2.3219	2.3219	C7H6O	335.44	148.075	106.042	[M+H+CH3CN]+	-1.745				POS
Dodecadienoic acid	0.2	-2.3219	2.3219	C12H20O2	719.35	197.153	196.146	[M+H]+	-1.335		7.4	811.9	POS
Catechin	0.2	-2.3219	2.3219	C15H14O6	375.65	308.113	290.079	[M+NH4]+	-0.626	6.11	26.3		POS
4-Methoxyphenylacetic acid	0.2	-2.3219	2.3219	C9H10O3	137.49	208.097	166.063	[M+H+CH3CN]+	0.202	-6.86			POS
Dihydrokaempferol	0.2	-2.3219	2.3219	C15H12O6	373.57	306.097	288.064	[M+NH4]+	0.81	-6.83	37		POS
5-Hydroxytryptophol	0.2	-2.3219	2.3219	C10H11NO2	362.81	178.086	177.079	[M+H]+	-1.115	-3.73	9.7		POS
1,11-Undecanedicarboxylic acid	0.2	-2.3219	2.3219	C13H24O4	689.55	286.201	244.167	[M+H+CH3CN]+	-2.276	8.67			POS
Hydrocinnamic acid	0.2	-2.3219	2.3219	C9H10O2	497.22	168.102	150.068	[M+NH4]+	-0.515	-6.18	6.8		POS
Gamma-Glutamylcysteine	0.2	-2.3219	2.3219	C8H14N2O5S	447.49	268.097	250.063	[M+NH4]+	2.89				POS
Indole-3-carbinol	0.2	-2.3219	2.3219	C9H9NO	438.66	148.075	147.068	[M+H]+	-0.956		10.7		POS
Umbelliferone	0.2	-2.3219	2.3219	C9H6O3	289.64	204.066	162.032	[M+H+CH3CN]+	0.172				POS
methyl chlorogenate	0.2	-2.3219	2.3219	C17H20O9	425.99	367.103	368.11	[M-H]-	-0.939		28.8	669.2	NEG
Tetrahydrofolic acid	0.2	-2.3219	2.3219	C19H23N7O6	535.25	525.161	445.172	[M+K+CH3CN]+	1.071		115.7		POS
(E)-4-[(1R,2S,3S,4R,8aS)-2,3,4-trihydroxy-2,5,5,8a-tetramethyl-3,4,4a,6,7,8-hexahydro-1H-naphthalen-1-yl]but-3-en-2-one	0.2	-2.3219	2.3219	C18H30O4	654.32	311.222	310.215	[M+H]+	2.758		16.8	731.8	POS
Paclitaxel	0.2	-2.3219	2.3219	C47H51NO14	70.93	892.297	853.334	[M+K]+	2.76		138.9		POS
Pentadecanoic acid	0.2	-2.3219	2.3219	C15H30O2	717.68	260.258	242.224	[M+NH4]+	-1.896		13.5		POS
Acetaldehyde	0.2	-2.3219	2.3219	C2H4O	783.16	86.06	44.0262	[M+H+CH3CN]+	-0.3				POS
13-Oxo-8(14)-podocarpen-18-oic acid	0.2	-2.3219	2.3219	C17H24O3	831.46	277.179	276.172	[M+H]+	-2.494		18.6	776.5	POS
Linoleic acid	0.2	-2.3219	2.3219	C18H32O2	928.71	298.274	280.24	[M+NH4]+	-1.729				POS
Benzaldehyde	0.2	-2.3219	2.3219	C7H6O	868.82	107.049	106.042	[M+H]+	-2.793		9.5		POS
GABA-C8:0	0.2	-2.3219	2.3219	C12H23NO3	675.09	230.175	229.167	[M+H]+	-1.632		19.4	939.2	POS
Phenylpropanolamine	0.2	-2.3219	2.3219	C9H13NO	304.54	169.133	151.1	[M+NH4]+	-0.943	-15.92	7.7		POS
Pyromucic acid	0.2	-2.3219	2.3219	C5H4O3	514.86	130.05	112.016	[M+NH4]+	-0.213				POS
Pantothenic acid	0.2	-2.3219	2.3219	C9H17NO5	590.71	261.145	219.111	[M+H+CH3CN]+	-0.528		20.7		POS
7,4'-Dihydroxyflavone	0.2	-2.3219	2.3219	C15H10O4	412.75	272.092	254.058	[M+NH4]+	0.207	-17.97			POS
2,4-Dihydroxyacetophenone	0.2	-2.3219	2.3219	C8H8O3	324.7	194.081	152.047	[M+H+CH3CN]+	-1.599	-3.5	6.8		POS
4-Methylcatechol	0.2	-2.3219	2.3219	C7H8O2	858.85	166.086	124.052	[M+H+CH3CN]+	-0.201		5.1		POS
3-Methyl-1-adamantanecarboxylic acid	0.2	-2.3219	2.3219	C12H18O2	575.76	195.138	194.13	[M+H]+	-1.263		0.4	799.7	POS
PE(34:2)	0.2	-2.3219	2.3219	C39H74NO8P	1211.53	738.504	715.515	[M+Na]+	-0.024				POS
o-Tyrosine	0.2	-2.3219	2.3219	C9H11NO3	278.34	223.108	181.074	[M+H+CH3CN]+	-0.019	-1.56	92.3		POS
Xanthosine	0.2	-2.3219	2.3219	C10H12N4O6	294.5	283.069	284.076	[M-H]-	1.018	11.06			NEG
Butanal	0.2	-2.3219	2.3219	C4H8O	1350.52	73.0647	72.0574	[M+H]+	-1.667				POS
7,4'-Dihydroxyflavone	0.2	-2.3219	2.3219	C15H10O4	425.73	272.092	254.058	[M+NH4]+	0.349	-5			POS
PE(36:4)	0.2	-2.3219	2.3219	C41H74NO8P	1244.51	803.53	739.514	[M+Na+CH3CN]+	-1.744				POS
5-{[(5-Methyl-2-furyl)methyl]amino}-5-oxopentanoic acid	0.2	-2.3219	2.3219	C11H15NO4	536.3	224.093	225.1	[M-H]-	0.929		27.8	648.3	NEG
All-trans-retinoic acid	0.2	-2.3219	2.3219	C20H28O2	968.51	299.202	300.209	[M-H]-	0.356	7.61	22.7		NEG
Decyl alcohol	0.2	-2.3219	2.3219	C10H22O	736.07	197.13	158.167	[M+K]+	0.079				POS
Isoferulic acid	0.2	-2.3219	2.3219	C10H10O4	275.5	212.092	194.058	[M+NH4]+	-1.064	-17.9			POS
4-Anisaldehyde	0.2	-2.3219	2.3219	C8H8O2	394.35	137.06	136.052	[M+H]+	0.364			811.3	POS
3-Hydroxyhippuric acid	0.2	-2.3219	2.3219	C9H9NO4	220.28	237.087	195.053	[M+H+CH3CN]+	-0.99		97.7		POS
(+)-Limonene	0.2	-2.3219	2.3219	C10H16	736.52	137.132	136.125	[M+H]+	-1.906		6		POS
3-Methyl-1-adamantanecarboxylic acid	0.2	-2.3219	2.3219	C12H18O2	652.8	195.138	194.13	[M+H]+	-1.915		7.1	743.2	POS
4-Methoxyphenylacetic acid	0.2	-2.3219	2.3219	C9H10O3	520.57	184.097	166.064	[M+NH4]+	2.767	1.33			POS
Benzaldehyde	0.2	-2.3219	2.3219	C7H6O	388.72	124.076	106.042	[M+NH4]+	-0.46				POS
3-Methyl-1-adamantanecarboxylic acid	0.2	-2.3219	2.3219	C12H18O2	776.82	195.138	194.13	[M+H]+, [M+H-CO2]+	-1.837		7.1	610.1	POS
Linoleic acid	0.2	-2.3219	2.3219	C18H32O2	1061.58	298.274	280.24	[M+NH4]+	-1.82		31		POS
5-Methoxysalicylic acid	0.2	-2.3219	2.3219	C8H8O4	510.84	169.049	168.042	[M+H]+	-1.455	-15.3			POS
Daidzein	0.2	-2.3219	2.3219	C15H10O4	516.75	272.092	254.058	[M+NH4]+	0.488	-14.67			POS
D-Limonene	0.2	-2.3219	2.3219	C10H16	544.53	154.159	136.125	[M+NH4]+	-1.34		8		POS
Pyruvaldehyde	0.2	-2.3219	2.3219	C3H4O2	419.46	114.055	72.0213	[M+H+CH3CN]+	1.788				POS
Isovalerylcarnitine	0.2	-2.3219	2.3219	C12H23NO4	380.09	287.196	245.162	[M+H+CH3CN]+	-1.764	-8.95	17.2		POS
Glutathione	0.2	-2.3219	2.3219	C10H17N3O6S	426.96	325.118	307.084	[M+NH4]+	1.742		119.3		POS
Triamcinolone actenoide	0.2	-2.3219	2.3219	C24H31FO6	750.97	435.217	434.21	[M+H]+	-1.642				POS
Scopine	0.2	-2.3219	2.3219	C8H13NO2	394.16	156.102	155.095	[M+H]+	-0.747		5.9	827.2	POS
Levoglucosan	0.2	-2.3219	2.3219	C6H10O5	430.38	145.05	162.053	[M+H-H2O]+, [M+H]+	-0.185				POS
4-Methylcatechol	0.2	-2.3219	2.3219	C7H8O2	528.89	125.059	124.052	[M+H]+	-2.317				POS
5-{[(5-Methyl-2-furyl)methyl]amino}-5-oxopentanoic acid	0.2	-2.3219	2.3219	C11H15NO4	525.16	224.093	225.1	[M-H]-	0.523		10.4	641	NEG
8-[(2S,3R,4R,5S,6R)-3,4-dihydroxy-6-(hydroxymethyl)-5-[(2S,3R,4S,5S,6R)-3,4,5-trihydroxy-6-(hydroxymethyl)oxan-2-yl]oxyoxan-2-yl]-5,7-dihydroxy-2-(4-hydroxyphenyl)chromen-4-one	0.2	-2.3219	2.3219	C27H30O15	416.83	595.165	594.158	[M+H]+	-1.707		13.6	869.8	POS
Guanosine 5'-diphosphate	0.2	-2.3219	2.3219	C10H15N5O11P2	1059.97	481.985	443.022	[M+K]+	-1.567		11.7		POS
Butanal	0.2	-2.3219	2.3219	C4H8O	1399.83	73.0647	72.0574	[M+H]+	-1.716				POS
Methylhippuric acid	0.2	-2.3219	2.3219	C10H11NO3	472.84	194.081	193.074	[M+H]+	-0.996	15.82	6.9		POS
Indoleacetic acid	0.2	-2.3219	2.3219	C10H9NO2	519.85	217.097	175.064	[M+H+CH3CN]+	1.06	6.25			POS
Butanal	0.2	-2.3219	2.3219	C4H8O	1725.4	73.0648	72.0575	[M+H]+	-0.074				POS
(E)-N-[2-hydroxy-2-(4-methoxyphenyl)ethyl]-3-phenylprop-2-enamide	0.2	-2.3219	2.3219	C18H19NO3	640.01	298.143	297.136	[M+H]+	-2.021		27.5	841.8	POS
Pyridoxamine	0.2	-2.3219	2.3219	C8H12N2O2	324.76	191.079	168.09	[M+Na]+	-1.649				POS
5-Tetradecynoic acid	0.2	-2.3219	2.3219	C14H24O2	748.66	225.185	224.177	[M+H]+	-1.243		8.9	629.2	POS
Traumatic acid	0.2	-2.3219	2.3219	C12H20O4	606.7	246.169	228.136	[M+NH4]+	-1.964	-14.36	25.9		POS
5-Hydroxy-L-tryptophan	0.2	-2.3219	2.3219	C11H12N2O3	295.56	221.093	220.085	[M+H]+	2.135	16.32	43.7		POS
Terfenadine	0.2	-2.3219	2.3219	C32H41NO2	539	551.304	471.314	[M+K+CH3CN]+	0.425		109.4		POS
(4aR,6S,7S,7aR)-6-(6-aminopurin-9-yl)-2-hydroxy-2-oxo-4a,6,7,7a-tetrahydro-4H-furo[3,2-d][1,3,2]dioxaphosphinin-7-ol	0.2	-2.3219	2.3219	C10H12N5O6P	126.35	328.046	329.053	[M-H]-	1.1		14.8	941.8	NEG
D-Tagatose	0.2	-2.3219	2.3219	C6H12O6	306.18	222.097	180.063	[M+H+CH3CN]+	-2.926				POS
D-Limonene	0.2	-2.3219	2.3219	C10H16	781.19	137.132	136.125	[M+H]+	-2.006		4.8		POS
Resveratrol	0.2	-2.3219	2.3219	C14H12O3	369.87	270.112	228.079	[M+H+CH3CN]+	-0.179	-16.53			POS
1H-Indene-3-carboxylic acid, 3a,4,5,6,7,7a-hexahydro-3a,7,7-trimethyl-	0.2	-2.3219	2.3219	C13H20O2	676.98	209.153	208.146	[M+H]+	-2.237		12.3	737.1	POS
p-Octopamine	0.2	-2.3219	2.3219	C8H11NO2	248.32	195.113	153.079	[M+H+CH3CN]+	-1.436		28.5	866.4	POS
Benzaldehyde	0.2	-2.3219	2.3219	C7H6O	71.17	148.075	106.041	[M+H+CH3CN]+	-2.5				POS
Levoglucosan	0.2	-2.3219	2.3219	C6H10O5	408.94	163.06	162.052	[M+H]+	-2.595				POS
4-Hydroxyquinoline	0.2	-2.3219	2.3219	C9H7NO	636.56	146.06	145.053	[M+H]+	-1.475		3.5	815.1	POS
Vaccenic acid	0.2	-2.3219	2.3219	C18H34O2	1026.86	305.245	282.256	[M+Na]+	0.366		14.1		POS
Undecanedioic acid	0.2	-2.3219	2.3219	C11H20O4	602.05	215.129	216.136	[M-H]-	1.313	9.31	10.8		NEG
12-Hydroxyoctadecanoic acid	0.2	-2.3219	2.3219	C18H36O3	955.28	299.259	300.267	[M-H]-	0.269		16	701.8	NEG
2-Methyl-3-ketovaleric acid	0.2	-2.3219	2.3219	C6H10O3	284.51	131.071	130.063	[M+H]+	2.747				POS
8-(3-Octyl-2-oxiranyl)octanoic acid	0.2	-2.3219	2.3219	C18H34O3	934.79	297.244	298.251	[M-H]-	0.323		7.2	910.4	NEG
9-HODE	0.2	-2.3219	2.3219	C18H32O3	898.4	295.228	296.235	[M-H]-	-0.544		15.3	826	NEG
Butanal	0.2	-2.3219	2.3219	C4H8O	1739.2	73.0648	72.0575	[M+H]+	-0.226				POS
15-Ketoprostaglandin E1	0.2	-2.3219	2.3219	C20H32O5	709.98	353.232	352.225	[M+H]+	0.221			614	POS
Biotin	0.2	-2.3219	2.3219	C10H16N2O3S	442.41	286.122	244.088	[M+H+CH3CN]+	0.337				POS
Gamma-Glutamylcysteine	0.2	-2.3219	2.3219	C8H14N2O5S	535.32	268.096	250.063	[M+NH4]+	1.13				POS
Imidazoleacetic acid	0.2	-2.3219	2.3219	C5H6N2O2	60.1	168.076	126.043	[M+H+CH3CN]+	-1.549	-6.68			POS
Dopamine	0.2	-2.3219	2.3219	C8H11NO2	399.29	195.113	153.079	[M+H+CH3CN]+	0.988		5.6		POS
2,6-Di-tert-butylbenzoquinone	0.2	-2.3219	2.3219	C14H20O2	639.36	221.153	220.146	[M+H]+, [M+H-H2O]+	-1.651		8.8	759.3	POS
Valproic acid	0.2	-2.3219	2.3219	C8H16O2	669.75	145.122	144.115	[M+H]+	-1.47	-15.15	25.5		POS
2,3-Butanediol	0.2	-2.3219	2.3219	C4H10O2	854.81	132.102	90.0679	[M+H+CH3CN]+	-1.282				POS
Fumaritine N-oxide	0.2	-2.3219	2.3219	C20H21NO6	554.84	372.144	371.136	[M+H]+	-1.5		21.4	631.9	POS
3-(Alpha-acetonylbenzyl)-4-hydroxycoumarin	0.2	-2.3219	2.3219	C19H16O4	560.74	326.138	308.104	[M+NH4]+	-0.967		17.5		POS
Indoleacetic acid	0.2	-2.3219	2.3219	C10H9NO2	530.21	174.056	175.063	[M-H]-	-0.418	16.61	20.7		NEG
o-Cresol	0.2	-2.3219	2.3219	C7H8O	580.83	109.065	108.058	[M+H]+	-1.185	13.41	2.4		POS
Aldosterone	0.2	-2.3219	2.3219	C21H28O5	542.77	399.156	360.193	[M+K]+	-2.732	15.13			POS
PE(34:0)	0.2	-2.3219	2.3219	C39H78NO8P	1046.14	799.538	719.548	[M+K+CH3CN]+	1.963		112.3		POS
Styrene	0.2	-2.3219	2.3219	C8H8	807.84	105.07	104.062	[M+H]+	-1.546		7	692.2	POS
13-Keto-9Z,11E-octadecadienoic acid	0.2	-2.3219	2.3219	C18H30O3	902.15	293.212	294.219	[M-H]-	-0.215		15.9	860.5	NEG
6-(Methylamino) purine	0.2	-2.3219	2.3219	C6H7N5	176	148.063	149.07	[M-H]-	1.532				NEG
2-Naphthylamine	0.2	-2.3219	2.3219	C10H9N	606.24	144.081	143.073	[M+H]+	-1.647		20	732.5	POS
Feruloyl O-methyldopamine	0.2	-2.3219	2.3219	C19H21NO5	561.55	344.149	343.142	[M+H]+	-1.674		45.9	881.4	POS
Isopentenyl adenine	0.2	-2.3219	2.3219	C10H13N5	427.31	204.124	203.117	[M+H]+	-2.902		10.6	989.7	POS
Acetoin	0.2	-2.3219	2.3219	C4H8O2	917.14	89.0596	88.0523	[M+H]+	-1.501				POS
Naringenin	0.2	-2.3219	2.3219	C15H12O5	570.24	314.103	272.069	[M+H+CH3CN]+	2.089	15.84			POS
2-Phenylglycine	0.2	-2.3219	2.3219	C8H9NO2	69.79	193.097	151.063	[M+H+CH3CN]+	0.064	-10.55			POS
Methylenediphosphonic acid	0.2	-2.3219	2.3219	CH6O6P2	1279.29	174.956	175.964	[M-H]-	-1.61			766.8	NEG
2-Acetylpyrrole	0.2	-2.3219	2.3219	C6H7NO	662.21	108.046	109.053	[M-H]-	1.895		6.6	1000	NEG
Palmitamide	0.2	-2.3219	2.3219	C16H33NO	722.06	256.263	255.256	[M+H]+	-1.022		13.2	619.9	POS
Butanal	0.2	-2.3219	2.3219	C4H8O	1514.05	73.0647	72.0574	[M+H]+	-1.365				POS
Delta-hexanolactone	0.2	-2.3219	2.3219	C6H10O2	344.62	156.102	114.068	[M+H+CH3CN]+	-1.78	9.58	5		POS
10-Nitrooleic acid	0.2	-2.3219	2.3219	C18H33NO4	821.1	310.237	327.241	[M+H-H2O]+, [M+H]+	-0.836		14.5	635	POS
Heptadecanoic acid	0.2	-2.3219	2.3219	C17H34O2	945.7	315.254	270.255	[M+HCOO]-	-1.781		54.5		NEG
3,4-Dimethylbenzaldehyde	0.2	-2.3219	2.3219	C9H10O	627.08	135.08	134.073	[M+H]+	-1.383		6.6	635.3	POS
5-Carboxymellein	0.2	-2.3219	2.3219	C11H10O5	474.94	221.046	222.053	[M-H]-	0.324			748.4	NEG
1-(9Z-Octadecenoyl)-sn-glycero-3-phosphoethanolamine	0.2	-2.3219	2.3219	C23H46NO7P	908.7	480.308	479.3	[M+H]+	-1.315		28.9	905.6	POS
Benzaldehyde	0.2	-2.3219	2.3219	C7H6O	281.79	148.075	106.042	[M+H+CH3CN]+	-1.591				POS
Stearamide	0.2	-2.3219	2.3219	C18H37NO	1186.21	284.294	283.287	[M+H]+	-1.369		31	625.6	POS
Indoleacetaldehyde	0.2	-2.3219	2.3219	C10H9NO	623.07	160.075	159.068	[M+H]+	-1.462		20.9	631	POS
Eucalyptol	0.2	-2.3219	2.3219	C10H18O	785.33	155.143	154.136	[M+H]+	-1.513				POS
(3E)-4-(2,4,6-Trimethyl-3-cyclohexen-1-yl)-3-buten-2-one	0.2	-2.3219	2.3219	C13H20O	638.83	193.158	192.151	[M+H]+, [M+H-H2O]+	-1.327		9	891.3	POS
Adenine	0.2	-2.3219	2.3219	C5H5N5	369.91	134.047	135.054	[M-H]-	-0.486			962	NEG
Octane	0.2	-2.3219	2.3219	C8H18	517.27	156.175	114.141	[M+H+CH3CN]+	-0.112		16.2		POS
Phenylacetaldehyde	0.2	-2.3219	2.3219	C8H8O	69.86	162.091	120.057	[M+H+CH3CN]+	-2.76	-17.34			POS
Indoleacrylic acid	0.2	-2.3219	2.3219	C11H9NO2	561.62	205.098	187.064	[M+NH4]+	1.53	17.6	62.4		POS
Butanal	0.2	-2.3219	2.3219	C4H8O	1535.07	73.0648	72.0575	[M+H]+	-0.421				POS
3-Hydroxypicolinic acid	0.2	-2.3219	2.3219	C6H5NO3	130.36	138.02	139.027	[M-H]-	1.458		4.1	995.5	NEG
Naringenin	0.2	-2.3219	2.3219	C15H12O5	602.63	314.102	272.068	[M+H+CH3CN]+	-2.528	12.65	16.6		POS
1H-Indene-3-carboxylic acid, 3a,4,5,6,7,7a-hexahydro-3a,7,7-trimethyl-	0.2	-2.3219	2.3219	C13H20O2	658	209.153	208.146	[M+H]+	-1.865		8.3	735	POS
Aldosterone	0.2	-2.3219	2.3219	C21H28O5	524.76	399.157	360.194	[M+K]+	0.996	-2.88			POS
4-(Isopentyloxy)benzoic acid	0.2	-2.3219	2.3219	C12H16O3	593.52	209.117	208.11	[M+H]+	-1.806			672.6	POS
(+)-Limonene	0.2	-2.3219	2.3219	C10H16	629.5	137.132	136.125	[M+H]+	-1.674		4.7		POS
(+)-Limonene	0.2	-2.3219	2.3219	C10H16	584.91	137.132	136.125	[M+H]+	-1.55		0.6		POS
SM(d34:1)	0.2	-2.3219	2.3219	C39H79N2O6P	1008.99	782.559	702.569	[M+K+CH3CN]+	2.142				POS
D-Limonene	0.2	-2.3219	2.3219	C10H16	838.09	137.132	136.125	[M+H]+	-1.945		11.1		POS
3-Iodo-6-(trifluoromethyl)-1H-indazole	0.2	-2.3219	2.3219	C8H4F3IN2	56.94	310.93	311.937	[M-H]-	-1.345		25.8	610.3	NEG
Guanosine monophosphate	0.2	-2.3219	2.3219	C10H14N5O8P	276.03	362.051	363.058	[M-H]-	1.371		2.9	980.8	NEG
DL-Arabinose	0.2	-2.3219	2.3219	C5H10O5	285.98	192.087	150.053	[M+H+CH3CN]+	1.985				POS
(E)-3-(4-hydroxy-3-methoxyphenyl)-N-[2-(4-hydroxyphenyl)ethyl]prop-2-enamide	0.2	-2.3219	2.3219	C18H19NO4	555.46	314.138	313.131	[M+H]+	-2.135		6.4	928.5	POS
Hydrocinnamic acid	0.2	-2.3219	2.3219	C9H10O2	559.99	168.102	150.069	[M+NH4]+	2.648	-13.19			POS
3-(Alpha-acetonylbenzyl)-4-hydroxycoumarin	0.2	-2.3219	2.3219	C19H16O4	605.57	326.138	308.104	[M+NH4]+	-1.617				POS
3,7,4'-Trihydroxyflavone (5-Deoxykampferol)	0.2	-2.3219	2.3219	C15H10O5	503.86	312.087	270.053	[M+H+CH3CN]+	0.637	-7.34	23		POS
N-Acetylhistamine	0.2	-2.3219	2.3219	C7H11N3O	125.63	154.097	153.09	[M+H]+	-2.505			844.9	POS
2-Piperidinecarboxamide	0.2	-2.3219	2.3219	C6H12N2O	503.64	129.102	128.095	[M+H]+	-0.563		6.9	652.2	POS
Symmetric dimethylarginine	0.2	-2.3219	2.3219	C8H18N4O2	75.86	282.132	202.143	[M+K+CH3CN]+	-1.68	7.34			POS
Cyclo(his-pro)	0.2	-2.3219	2.3219	C11H14N4O2	214.75	235.118	234.111	[M+H]+	-2.883		8.5	973	POS
Cortisol	0.2	-2.3219	2.3219	C21H30O5	560.99	426.224	362.209	[M+Na+CH3CN]+	-1.434	7.25			POS
Levoglucosan	0.2	-2.3219	2.3219	C6H10O5	135.11	180.087	162.053	[M+NH4]+	-0.817				POS
Curcumenol	0.2	-2.3219	2.3219	C15H22O2	616.96	235.169	234.161	[M+H]+	-2.164		10.7	676	POS
9,12-Octadecadiynoic Acid	0.2	-2.3219	2.3219	C18H28O2	871.28	277.216	276.208	[M+H]+	-1.88		13.2	881.6	POS
Hydroxyindoleacetic acid	0.2	-2.3219	2.3219	C10H9NO3	276.37	233.092	191.058	[M+H+CH3CN]+	-0.905				POS
5-Aminovaleric acid betaine	0.2	-2.3219	2.3219	C8H17NO2	77.78	160.133	159.126	[M+H]+	-1.51		5.1	733.1	POS
8-M-PDOT	0.2	-2.3219	2.3219	C14H19NO2	429.97	234.148	233.141	[M+H]+	-2.277		9.7	659.6	POS
3',4'-Dihydroxyflavone	0.2	-2.3219	2.3219	C15H10O4	548.68	272.092	254.058	[M+NH4]+	0.854	-4.52			POS
Resveratrol	0.2	-2.3219	2.3219	C14H12O3	423.1	246.112	228.078	[M+NH4]+	-0.572	5.5			POS
Perillyl alcohol	0.2	-2.3219	2.3219	C10H16O	746.68	153.127	152.12	[M+H]+, [M+H-H2O]+	-1.179		4.6	633	POS
Asparagin	0.2	-2.3219	2.3219	C12H22N2O4	661.41	259.166	258.158	[M+H]+, [M+H-H2O]+	0.888		9.8	683.5	POS
5-O-Feruloylquinic acid	0.2	-2.3219	2.3219	C17H20O9	390.54	367.104	368.111	[M-H]-	0.903		35.4	888.9	NEG
1-O-((2E,4E)-9-Carboxy-8-hydroxy-2,7-dimethylnona-2,4-dienoyl)-beta-D-glucopyranose	0.2	-2.3219	2.3219	C18H28O10	416.56	403.16	404.168	[M-H]-	-1.707		24.9	804.4	NEG
catechol	0.2	-2.3219	2.3219	C6H6O2	703.94	111.044	110.037	[M+H]+	-1.15		2.9	664.6	POS
7-Methoxycoumarin	0.2	-2.3219	2.3219	C10H8O3	539.2	177.055	176.048	[M+H]+	-1.512		7.1	780.5	POS
C11-linear alkylbenzyl sulfonate	0.2	-2.3219	2.3219	C17H28O3S	905.88	311.169	312.176	[M-H]-	-0.041		8.5	659.3	NEG
Pentadecanoic acid	0.2	-2.3219	2.3219	C15H30O2	916.74	287.222	242.224	[M+HCOO]-	-1.781		14.6		NEG
Ramiprilat	0.2	-2.3219	2.3219	C21H28N2O5	516.14	389.206	388.199	[M+H]+	-1.953			770.9	POS
8-{(1S,5R)-4-Oxo-5-[(2Z)-2-penten-1-yl]-2-cyclopenten-1-yl}octanoic acid	0.2	-2.3219	2.3219	C18H28O3	634.49	293.21	292.203	[M+H]+	-2.357		14.7	683.6	POS
Perillyl alcohol	0.2	-2.3219	2.3219	C10H16O	634.06	170.154	152.12	[M+NH4]+	-0.587				POS
Cyclo(prolyltyrosyl)	0.2	-2.3219	2.3219	C14H16N2O3	377.19	259.109	260.116	[M-H]-	0.972			626	NEG
(E)-5-((1S,4R)-3,3-Dimethylbicyclo[2.2.1]heptan-2-yl)pent-3-en-2-one	0.2	-2.3219	2.3219	C14H22O	679.17	207.174	206.167	[M+H]+	-1.281		8.8	839.3	POS
Chloroquine	0.2	-2.3219	2.3219	C18H26ClN3	740.59	342.17	319.181	[M+Na]+	-2.22				POS
Jasmine lactone	0.2	-2.3219	2.3219	C10H16O2	712.57	169.122	168.115	[M+H]+	-1.63		5.7	842.2	POS
Tetrahydrofolic acid	0.2	-2.3219	2.3219	C19H23N7O6	550.74	446.179	445.171	[M+H]+	0.939				POS
Ononin	0.2	-2.3219	2.3219	C22H22O9	499.07	448.161	430.127	[M+NH4]+	1.403	10.07			POS
Asymmetric dimethylarginine	0.2	-2.3219	2.3219	C8H18N4O2	63.12	266.159	202.143	[M+Na+CH3CN]+	-0.343	-5.4	100.3		POS
Umbelliferone	0.2	-2.3219	2.3219	C9H6O3	487.24	180.066	162.032	[M+NH4]+	0.623				POS
8-{(1S,5R)-4-Oxo-5-[(2Z)-2-penten-1-yl]-2-cyclopenten-1-yl}octanoic acid	0.2	-2.3219	2.3219	C18H28O3	673.19	293.21	292.203	[M+H]+	-2.326		19.2	724.4	POS
Catechin	0.2	-2.3219	2.3219	C15H14O6	357.12	308.113	290.079	[M+NH4]+	-0.087	-12.42	41.3		POS
Pyridoxamine	0.2	-2.3219	2.3219	C8H12N2O2	194.04	186.123	168.09	[M+NH4]+	-1.506		7.1		POS
Tetracosanoic acid	0.2	-2.3219	2.3219	C24H48O2	979.83	410.399	368.365	[M+H+CH3CN]+	-1.79		27.2		POS
Epicatechin	0.2	-2.3219	2.3219	C15H14O6	392.94	332.113	290.079	[M+H+CH3CN]+	0.178	-4.92			POS
Threonic acid	0.2	-2.3219	2.3219	C4H8O5	69	135.03	136.037	[M-H]-	1.662	2.58	17		NEG
Oleanolic acid	0.2	-2.3219	2.3219	C30H48O3	831.64	439.356	456.359	[M+H-H2O]+, [M+H]+	-2.155		8.8		POS
Cyclo(his-pro)	0.2	-2.3219	2.3219	C11H14N4O2	70.37	233.105	234.112	[M-H]-	0.739		9.3	644	NEG
2-Oxindole	0.2	-2.3219	2.3219	C8H7NO	315.63	134.06	133.053	[M+H]+	-1.51			661	POS
Uridine	0.2	-2.3219	2.3219	C9H12N2O6	80.64	245.077	244.069	[M+H]+	-0.838				POS
Thymol	0.2	-2.3219	2.3219	C10H14O	727.3	151.112	150.104	[M+H]+	-1.307		6.9	636.9	POS
Umbelliferone	0.2	-2.3219	2.3219	C9H6O3	503.65	180.065	162.032	[M+NH4]+	-0.134		11.4		POS
Chloroquine	0.2	-2.3219	2.3219	C18H26ClN3	531.8	361.216	319.182	[M+H+CH3CN]+	0.82				POS
Butanal	0.2	-2.3219	2.3219	C4H8O	410.93	73.0649	72.0576	[M+H]+	1.239		15.8		POS
Octadecanedioic acid	0.2	-2.3219	2.3219	C18H34O4	889.68	337.235	314.246	[M+Na]+	0.447	-10.62	21		POS
Salicylic acid	0.2	-2.3219	2.3219	C7H6O3	518.57	139.039	138.031	[M+H]+	-1.683	-4.51			POS
Thymol	0.2	-2.3219	2.3219	C10H14O	752.04	151.112	150.104	[M+H]+	-1.493	-2.58	4.4		POS
Riboflavin	0.2	-2.3219	2.3219	C17H20N4O6	404.14	421.136	376.138	[M+HCOO]-, [M-H]-	-0.864	10.18	10		NEG
DL-beta-Hydroxypalmitic acid	0.2	-2.3219	2.3219	C16H32O3	861.18	271.228	272.235	[M-H]-	0.122		15.1	999.2	NEG
Naringenin-7-O-glucoside	0.2	-2.3219	2.3219	C21H22O10	365.67	452.155	434.121	[M+NH4]+	-0.495	-9.33	70.8		POS
PE(36:5)	0.2	-2.3219	2.3219	C41H72NO8P	984.68	738.506	737.499	[M+H]+	-1.106				POS
Butanal	0.2	-2.3219	2.3219	C4H8O	1760.34	73.0648	72.0575	[M+H]+	0.279				POS
Vanillylmandelic acid	0.2	-2.3219	2.3219	C9H10O5	190.17	240.086	198.053	[M+H+CH3CN]+	-0.665				POS
Biotin	0.2	-2.3219	2.3219	C10H16N2O3S	292.43	245.095	244.088	[M+H]+	0.032				POS
PE(O-36:4)	0.2	-2.3219	2.3219	C41H76NO7P	1205.62	805.524	725.534	[M+K+CH3CN]+	-1.877				POS
p-Octopamine	0.2	-2.3219	2.3219	C8H11NO2	146.17	171.113	153.079	[M+NH4]+	-1.457				POS
PE(42:6)	0.2	-2.3219	2.3219	C47H82NO8P	1005.35	883.592	819.576	[M+Na+CH3CN]+	-0.975		76.5		POS
6-Methoxyluteolin	0.2	-2.3219	2.3219	C16H12O7	522.97	358.092	316.058	[M+H+CH3CN]+	-0.792	-5.03	20		POS
Perillyl alcohol	0.2	-2.3219	2.3219	C10H16O	647.66	170.154	152.12	[M+NH4]+	-0.795		5		POS
5,7-Dimethoxy-4'-hydroxyflavanone	0.2	-2.3219	2.3219	C17H16O5	646.56	342.134	300.1	[M+H+CH3CN]+	-0.107	7.56	127		POS
2-Naphthylamine	0.2	-2.3219	2.3219	C10H9N	622.57	144.081	143.073	[M+H]+	-1.554		5.1	676.1	POS
Butyrylcarnitine	0.2	-2.3219	2.3219	C11H21NO4	336.84	232.154	231.147	[M+H]+	-2.391		8.8	985.8	POS
methyl (2E,4E,8E)-7,13-dihydroxy-4,8,12-trimethyltetradeca-2,4,8-trienoate	0.2	-2.3219	2.3219	C18H30O4	632.49	311.221	310.214	[M+H]+	-2.701		15.7	755.2	POS
Pentadecanoic acid	0.2	-2.3219	2.3219	C15H30O2	941.18	243.232	242.224	[M+H]+	-1.522		21.4		POS
Indole-3-carbinol	0.2	-2.3219	2.3219	C9H9NO	479.21	165.102	147.068	[M+NH4]+	-1.042				POS
Dopamine	0.2	-2.3219	2.3219	C8H11NO2	187.25	171.113	153.079	[M+NH4]+	-0.554				POS
Aspalathin	0.2	-2.3219	2.3219	C21H24O11	314.62	453.14	452.132	[M+H]+	1.824	6.22	30.9		POS
Deferiprone	0.2	-2.3219	2.3219	C7H9NO2	279.22	140.07	139.063	[M+H]+	-1.253		5.1	914.9	POS
3-Hydroxymethylglutaric acid	0.2	-2.3219	2.3219	C6H10O5	214.19	161.046	162.053	[M-H]-	1.739	13.37	7.2		NEG
Pipecolic acid	0.2	-2.3219	2.3219	C6H11NO2	4.88	152.068	129.079	[M+Na]+	-1.324	-17.47	11.7		POS
D-Limonene	0.2	-2.3219	2.3219	C10H16	756.51	137.132	136.125	[M+H]+	-2.149		4.7		POS
Catechin	0.2	-2.3219	2.3219	C15H14O6	351.69	332.113	290.079	[M+H+CH3CN]+	-0.229	-17.85	27.8		POS
Phosphorylcholine	0.2	-2.3219	2.3219	C5H15NO4P	202.44	226.107	184.073	[M+H+CH3CN]+	-2.046		27.5		POS
9,12-Octadecadiynoic Acid	0.2	-2.3219	2.3219	C18H28O2	728.91	277.216	276.208	[M+H]+	-2.21		13.3	780.4	POS
1,11-Undecanedicarboxylic acid	0.2	-2.3219	2.3219	C13H24O4	694.65	243.16	244.168	[M-H]-	0.539	13.77	25		NEG
Dodecanedioic acid	0.2	-2.3219	2.3219	C12H22O4	650.93	229.145	230.152	[M-H]-	-0.198	13.61	10.8		NEG
1-Oxaspiro[2.5]octan-6-ol, 5-methoxy-4-[(2R,3R)-2-methyl-3-(3-methyl-2-buten-1-yl)oxiranyl]-, (3R,4S,5S,6R)-	0.2	-2.3219	2.3219	C16H26O4	764.13	283.19	282.183	[M+H]+	-1.212		13.4	602.4	POS
Berberine	0.2	-2.3219	2.3219	C20H18NO4	582.24	400.139	336.123	[M+Na+CH3CN]+	-1.661				POS
Tyramine	0.2	-2.3219	2.3219	C8H11NO	287.13	155.118	137.084	[M+NH4]+	-1.592		18.9		POS
Luteolin	0.2	-2.3219	2.3219	C15H10O6	496	304.081	286.048	[M+NH4]+	-0.583	5.99	15.2		POS
(+)-(S)-Carvone	0.2	-2.3219	2.3219	C10H14O	712.41	151.112	150.104	[M+H]+, [M+H-H2O]+	-1.518	3.87	4.4		POS
Butanal	0.2	-2.3219	2.3219	C4H8O	2.43	73.0648	72.0575	[M+H]+	0.218				POS
15(S)-15-Methylprostaglandin E1	0.2	-2.3219	2.3219	C21H36O5	865.19	351.253	368.256	[M+H-H2O]+, [M+H]+	0.571		20.1	776.4	POS
3',4',7-Trihydroxyisoflavone	0.2	-2.3219	2.3219	C15H10O5	374.15	288.087	270.053	[M+NH4]+	2.146	11.75			POS
Isovanillic acid	0.2	-2.3219	2.3219	C8H8O4	412.59	169.049	168.042	[M+H]+	-0.467	5.49			POS
Guanosine 5'-monophosphate	0.2	-2.3219	2.3219	C10H14N5O8P	172.33	362.051	363.059	[M-H]-	1.554		14.9	993.8	NEG
Tryptophanol	0.2	-2.3219	2.3219	C10H11NO	139.25	162.091	161.084	[M+H]+	-1.268	-4.45			POS
Allocholic acid	0.2	-2.3219	2.3219	C24H40O5	980.61	431.277	408.288	[M+Na]+	0.23				POS
alpha-Cyperone	0.2	-2.3219	2.3219	C15H22O	860.01	219.174	218.167	[M+H]+	-2.062		9.2	844.8	POS
(-)-Riboflavin	0.2	-2.3219	2.3219	C17H20N4O6	527.01	377.145	376.138	[M+H]+	-1.177		53.4	834.5	POS
Homoveratric acid	0.2	-2.3219	2.3219	C10H12O4	141.32	238.107	196.073	[M+H+CH3CN]+	-1.315	9.65	10.6		POS
Biotin	0.2	-2.3219	2.3219	C10H16N2O3S	380.86	245.096	244.089	[M+H]+	-2.931		27.3		POS
Ethyl indole-3-carboxylate	0.2	-2.3219	2.3219	C11H11NO2	388.18	190.086	189.079	[M+H]+	0.162			819.3	POS
Guaiacol	0.2	-2.3219	2.3219	C7H8O2	340.14	142.086	124.052	[M+NH4]+	-0.049	-4.92	5.2		POS
Acetaldehyde	0.2	-2.3219	2.3219	C2H4O	310.09	86.0592	44.0253	[M+H+CH3CN]+	0.028		5.5		POS
Elaidic acid	0.2	-2.3219	2.3219	C18H34O2	1062.31	283.263	282.255	[M+H]+	-1.471		23		POS
albocycline	0.2	-2.3219	2.3219	C18H28O4	535.23	309.205	308.198	[M+H]+	-1.952		15.7	672	POS
2-Penten-1-ol, 5-[(1S,4aS,8aS)-decahydro-5,5,8a-trimethyl-2-methylene-1-naphthalenyl]-3-methyl-, (2E)-	0.2	-2.3219	2.3219	C20H34O	537.42	291.268	290.26	[M+H]+	-1.746		21.9	611.1	POS
Cis,cis-Muconic acid	0.2	-2.3219	2.3219	C6H6O4	377.98	184.06	142.026	[M+H+CH3CN]+	-1.204	11.2			POS
Traumatic acid	0.2	-2.3219	2.3219	C12H20O4	628.49	227.129	228.136	[M-H]-	-0.776	7.43	11.9		NEG
Ononin	0.2	-2.3219	2.3219	C22H22O9	537.81	448.161	430.128	[M+NH4]+	2.873	15.21			POS
Homoveratric acid	0.2	-2.3219	2.3219	C10H12O4	461.4	195.066	196.074	[M-H]-	0.243	-12.24			NEG
Pyromucic acid	0.2	-2.3219	2.3219	C5H4O3	537.69	154.05	112.016	[M+H+CH3CN]+	-0.504				POS
9,12-Octadecadiynoic Acid	0.2	-2.3219	2.3219	C18H28O2	661.5	277.216	276.208	[M+H]+	-2.474		16.5	775.7	POS
5-Methoxysalicylic acid	0.2	-2.3219	2.3219	C8H8O4	356.01	210.076	168.042	[M+H+CH3CN]+	0.515	5.01			POS
4,11-Dimethyl-8-(propan-2-yl)-5,12-dioxatricyclo[9.1.0.04,6]dodecan-7-ol	0.2	-2.3219	2.3219	C15H26O3	699.17	237.184	254.188	[M+H-H2O]+, [M+H]+	-1.621		2.8	860	POS
Deoxycarnitine	0.2	-2.3219	2.3219	C7H15NO2	112.49	146.117	145.109	[M+H]+, [M+K-CO2]+	-1.792		2.4	855.3	POS
Phytosphingosine	0.2	-2.3219	2.3219	C18H39NO3	771.62	318.3	317.292	[M+H]+	-1.992		5.3	871.8	POS
BCFA_1	0.2	-2.3219	2.3219	C15H24O3	603.52	253.179	252.172	[M+H]+	-2.042		15.1	692.9	POS
8-Methoxy-4-oxo-1,4-dihydroquinoline-2-carboxylic acid	0.2	-2.3219	2.3219	C11H9NO4	432.98	218.046	219.054	[M-H]-	1.63			844.4	NEG
1,2,3,4-Tetrahydro-beta-carboline	0.2	-2.3219	2.3219	C11H12N2	399.71	171.093	172.1	[M-H]-	0.245		12.9	724	NEG
7-Glu Chrysoeriol	0.2	-2.3219	2.3219	C22H22O11	428.96	480.15	462.116	[M+NH4]+	-0.011	4.16			POS
Butanal	0.2	-2.3219	2.3219	C4H8O	150.25	73.0648	72.0576	[M+H]+	0.495				POS
p-Cresol	0.2	-2.3219	2.3219	C7H8O	435.24	150.092	108.058	[M+H+CH3CN]+	2.063	-11.1			POS
4-Hydroxy-3-methylbenzoic acid	0.2	-2.3219	2.3219	C8H8O3	459.97	151.04	152.047	[M-H]-	0.179	13.63			NEG
4-Methylcatechol	0.2	-2.3219	2.3219	C7H8O2	389.43	142.086	124.052	[M+NH4]+	-0.55		3.8		POS
Decyl alcohol	0.2	-2.3219	2.3219	C10H22O	1038.22	200.201	158.167	[M+H+CH3CN]+	-1.265		6.5		POS
4-Pyridoxic acid	0.2	-2.3219	2.3219	C8H9NO4	274.51	184.06	183.053	[M+H]+	-1.336	14.47			POS
3-(Alpha-acetonylbenzyl)-4-hydroxycoumarin	0.2	-2.3219	2.3219	C19H16O4	493.23	326.139	308.105	[M+NH4]+	1.144		19.2		POS
PC(O-38:7)	0.2	-2.3219	2.3219	C46H80NO7P	1003.23	853.581	789.566	[M+Na+CH3CN]+	-1.934				POS
Gamma-terpinene	0.2	-2.3219	2.3219	C10H16	697.93	137.132	136.125	[M+H]+	-1.777	-8.21	3.3		POS
1-(3,4,5-Trimethoxyphenyl)-1,2,3,4-tetrahydro-6,7-isoquinolinediol	0.2	-2.3219	2.3219	C18H21NO5	375.86	332.149	331.142	[M+H]+	0.149			755.7	POS
(R)-3-Hydroxybutyric acid	0.2	-2.3219	2.3219	C4H8O3	751.1	146.081	104.047	[M+H+CH3CN]+	-0.596		11.3		POS
Eriodictyol	0.2	-2.3219	2.3219	C15H12O6	486.55	330.098	288.064	[M+H+CH3CN]+	1.379	-3.05			POS
4-Aminobenzoic acid	0.2	-2.3219	2.3219	C7H7NO2	471.76	136.041	137.048	[M-H]-	1.86			959.7	NEG
Acetaldehyde	0.2	-2.3219	2.3219	C2H4O	128.76	86.06	44.0262	[M+H+CH3CN]+	-0.101		4.5		POS
2-Methoxy-3,5-dimethylpyrazine	0.2	-2.3219	2.3219	C7H10N2O	68.58	139.087	138.08	[M+H]+	2.106			674.6	POS
2-Naphthylamine	0.2	-2.3219	2.3219	C10H9N	814.13	144.08	143.073	[M+H]+	-2.548		6.1	695.6	POS
3-Hydroxy-5-isopropylidene-3,8-dimethyl-2,3,3a,4,5,8a-hexahydro-6(1H)-azulenone	0.2	-2.3219	2.3219	C15H22O2	631.76	235.169	234.161	[M+H]+	-2.182		10.5	726.9	POS
Asparagine	0.2	-2.3219	2.3219	C12H22N2O4	523.32	259.165	258.158	[M+H]+	-1.65		11.6	736.2	POS
Aspirin	0.2	-2.3219	2.3219	C9H8O4	129.6	198.076	180.042	[M+NH4]+	-1.57	-7.4			POS
p-Octopamine	0.2	-2.3219	2.3219	C8H11NO2	580.24	171.113	153.08	[M+NH4]+	1.166		70.7		POS
m-Cresol	0.2	-2.3219	2.3219	C7H8O	541.91	126.091	108.058	[M+NH4]+	0.46	-14.71	8		POS
6-(Methylamino) purine	0.2	-2.3219	2.3219	C6H7N5	300.04	148.063	149.07	[M-H]-	2.112		10.6		NEG
Naringenin	0.2	-2.3219	2.3219	C15H12O5	588.02	314.102	272.068	[M+H+CH3CN]+	-0.795	-1.18	41		POS
Umbelliferone	0.2	-2.3219	2.3219	C9H6O3	417.98	163.039	162.032	[M+H]+	-0.267				POS
Salicin	0.2	-2.3219	2.3219	C13H18O7	250.13	328.138	286.105	[M+H+CH3CN]+	-2.156		16.5		POS
(2-Methyl-2,3-dihydro-1-benzofuran-5-yl)acetic acid	0.2	-2.3219	2.3219	C11H12O3	569.16	193.086	192.078	[M+H]+	-1.47			661.1	POS
Erythrose	0.2	-2.3219	2.3219	C4H8O4	529.89	121.049	120.042	[M+H]+	-0.529				POS
Decanal	0.2	-2.3219	2.3219	C10H20O	479.5	174.185	156.151	[M+NH4]+	-0.888		5.6		POS
Homoeriodictyol	0.2	-2.3219	2.3219	C16H14O6	636.65	303.086	302.078	[M+H]+	-2.216	4.25	30.9		POS
4-Hydroxyacetophenone	0.2	-2.3219	2.3219	C8H8O2	458.23	135.045	136.052	[M-H]-	0.569		4.4	846.3	NEG
Pyromucic acid	0.2	-2.3219	2.3219	C5H4O3	468.99	154.05	112.016	[M+H+CH3CN]+	-0.683				POS
Normeperidine	0.2	-2.3219	2.3219	C14H19NO2	599.64	234.148	233.141	[M+H]+	-2.527		9.1	634.1	POS
Methionine	0.2	-2.3219	2.3219	C5H11NO2S	458.95	191.085	149.051	[M+H+CH3CN]+	-2.285		37.9		POS
Alpha-hydroxyhippuric acid	0.2	-2.3219	2.3219	C9H9NO4	331.07	240.052	195.054	[M+HCOO]-	1.658	-6.07	28.1		NEG
Pyridoxine	0.2	-2.3219	2.3219	C8H11NO3	117.84	187.108	169.074	[M+NH4]+	0.078				POS
Dodecanedioic acid	0.2	-2.3219	2.3219	C12H22O4	652.32	231.159	230.151	[M+H]+	-1.572	15			POS
Indole-3-carboxylic acid	0.2	-2.3219	2.3219	C9H7NO2	495.93	203.082	161.048	[M+H+CH3CN]+	-0.725	9.63	6.5		POS
Choline	0.2	-2.3219	2.3219	C5H14NO	434.81	143.071	104.107	[M+K]+	-0.475				POS
Dihydrokaempferol	0.2	-2.3219	2.3219	C15H12O6	334.02	306.097	288.063	[M+NH4]+	-0.68	-15.78			POS
N-(2-((6-(1H-pyrazol-1-yl)pyridazin-3-yl)amino)ethyl)cyclohexanecarboxamide	0.2	-2.3219	2.3219	C16H22N6O	820.98	315.192	314.185	[M+H]+	-1.065			600	POS
(1S,2S,5S)-6,8,9-Trimethyl-2-((E)-prop-1-en-1-yl)-3-oxabicyclo[3.3.1]non-7-ene	0.2	-2.3219	2.3219	C14H22O	724.1	189.164	206.167	[M+H-H2O]+, [M+H]+	-0.637		7.3	938.8	POS
2,4-Di-tert-butylphenol	0.2	-2.3219	2.3219	C14H22O	940.33	205.16	206.167	[M-H]-	0.174		10.4	632.4	NEG
3-[(1-{1,6-dimethyl-1H-pyrazolo[3,4-d]pyrimidin-4-yl}piperidin-4-yl)methyl]-3,4-dihydropyrimidin-4-one	0.2	-2.3219	2.3219	C17H21N7O	549.45	340.189	339.181	[M+H]+	2.014		49.5	774	POS
Oleic acid	0.2	-2.3219	2.3219	C18H34O2	840.66	300.289	282.255	[M+NH4]+	-2.427		16.3		POS
Triamcinolone actenoide	0.2	-2.3219	2.3219	C24H31FO6	600.34	473.173	434.209	[M+K]+	-2.11				POS
Decanal	0.2	-2.3219	2.3219	C10H20O	505.5	195.114	156.151	[M+K]+	-0.526				POS
L-Carnitine	0.2	-2.3219	2.3219	C7H15NO3	68.93	225.121	161.105	[M+Na+CH3CN]+	1.093	6.53			POS
Aniline	0.2	-2.3219	2.3219	C6H7N	456.13	94.0651	93.0579	[M+H]+	0.038	10.45	6.4		POS
Pyridoxamine	0.2	-2.3219	2.3219	C8H12N2O2	610.53	169.097	168.09	[M+H]+	-0.22		4.5		POS
Salicin	0.2	-2.3219	2.3219	C13H18O7	136.69	328.138	286.105	[M+H+CH3CN]+	-1.722		0.9		POS
Alpha-N-phenylacetyl-L-glutamine	0.2	-2.3219	2.3219	C13H16N2O4	388.07	265.118	264.111	[M+H]+	-0.499	-6.73	16.4		POS
(3aR)-(+)-Sclareolide	0.2	-2.3219	2.3219	C16H26O2	801.85	251.2	250.193	[M+H]+, [M+H-H2O]+	-1.852		11.8	788.3	POS
Glutathione	0.2	-2.3219	2.3219	C10H17N3O6S	471.12	308.091	307.084	[M+H]+	-0.433		40.3		POS
PC(36:5)	0.2	-2.3219	2.3219	C44H78NO8P	1041.31	843.564	779.548	[M+Na+CH3CN]+	0.289		126.9		POS
Succinylacetone	0.2	-2.3219	2.3219	C7H10O4	283.37	200.091	158.057	[M+H+CH3CN]+	-2.774				POS
Empenthrin	0.2	-2.3219	2.3219	C18H26O2	859.56	275.2	274.193	[M+H]+	-1.795		15.9	616	POS
2-Oxohexane	0.2	-2.3219	2.3219	C6H12O	433.48	142.123	100.089	[M+H+CH3CN]+	-0.655				POS
Glucosamine	0.2	-2.3219	2.3219	C6H13NO5	60.87	202.069	179.08	[M+Na]+	2.473	0.33			POS
Succinylacetone	0.2	-2.3219	2.3219	C7H10O4	68.91	200.092	158.058	[M+H+CH3CN]+	-0.772				POS
Kynurenic acid	0.2	-2.3219	2.3219	C10H7NO3	374.32	190.05	189.042	[M+H]+	-0.815		7.1	882.8	POS
5a-Androstane-3b,17b-diol	0.2	-2.3219	2.3219	C19H32O2	742.63	331.205	292.241	[M+K]+	2.948		42.1		POS
Indole-3-carbinol	0.2	-2.3219	2.3219	C9H9NO	341.68	165.102	147.068	[M+NH4]+	-1.618		4.5		POS
Octadecanol	0.2	-2.3219	2.3219	C18H38O	932.87	334.309	270.293	[M+Na+CH3CN]+	2.3		53.6		POS
2-Hydroxy-2-methylbutanedioic acid	0.2	-2.3219	2.3219	C5H8O5	557.93	149.044	148.037	[M+H]+	-1.491				POS
Menthol	0.2	-2.3219	2.3219	C10H20O	1019.71	198.185	156.151	[M+H+CH3CN]+	-1.157		13.1		POS
D-Arabinonic acid	0.2	-2.3219	2.3219	C5H10O6	69.13	165.041	166.048	[M-H]-	1.727		8	844	NEG
8-Methoxyatractylenolide I	0.2	-2.3219	2.3219	C16H22O3	804.27	263.163	262.156	[M+H]+	-2.72		12.4	811.8	POS
Glutathione	0.2	-2.3219	2.3219	C10H17N3O6S	630.04	349.118	307.085	[M+H+CH3CN]+	1.808		64		POS
Phenylpropiolic acid	0.2	-2.3219	2.3219	C9H6O2	523.14	147.044	146.037	[M+H]+	-0.776	-10.2	4.9		POS
2-Methyl-3-ketovaleric acid	0.2	-2.3219	2.3219	C6H10O3	66.89	148.097	130.063	[M+NH4]+	-2.109				POS
Arachidic acid	0.2	-2.3219	2.3219	C20H40O2	1242.11	354.336	312.302	[M+H+CH3CN]+	-0.659		32.9		POS
2-AMINOPYRIDINE	0.2	-2.3219	2.3219	C5H6N2	68.68	95.0602	94.053	[M+H]+	-1.289			881.4	POS
Uridine	0.2	-2.3219	2.3219	C9H12N2O6	313.53	286.104	244.07	[M+H+CH3CN]+	0.508		19.7		POS
Naproxen	0.2	-2.3219	2.3219	C14H14O3	689.84	248.128	230.094	[M+NH4]+	-0.24	8.54			POS
2-Naphthylamine	0.2	-2.3219	2.3219	C10H9N	837.09	144.081	143.073	[M+H]+	-1.553			710.9	POS
Galactitol	0.2	-2.3219	2.3219	C6H14O6	61.65	224.113	182.079	[M+H+CH3CN]+	-1.4	0.45			POS
Salicylic acid	0.2	-2.3219	2.3219	C7H6O3	301.29	180.065	138.032	[M+H+CH3CN]+	-0.166	4.29	12.8		POS
Naringenin-7-O-glucoside	0.2	-2.3219	2.3219	C21H22O10	385.76	476.156	434.122	[M+H+CH3CN]+	1.127	10.76	45.5		POS
Hex-tricin (PUT)	0.2	-2.3219	2.3219	C23H24O12	405.2	510.16	492.127	[M+NH4]+	-0.04	-1.6	96.1		POS
2H-Pyran-2-one, tetrahydro-4-hydroxy-6-[2-(1,2,4a,5,6,7,8,8a-octahydro-2-methyl-1-naphthalenyl)ethyl]-	0.2	-2.3219	2.3219	C18H28O3	694.39	293.21	292.203	[M+H]+	-2.609		17.6	703.2	POS
5a-Androstane-3b,17b-diol	0.2	-2.3219	2.3219	C19H32O2	990.27	293.247	292.24	[M+H]+	-2.378		21.3		POS
7-Methoxycoumarin	0.2	-2.3219	2.3219	C10H8O3	398.71	177.054	176.047	[M+H]+	-1.083		7	791.6	POS
Chloroquine	0.2	-2.3219	2.3219	C18H26ClN3	416.27	342.17	319.181	[M+Na]+	-1.756				POS
2-Isopropylmalic acid	0.2	-2.3219	2.3219	C7H12O5	386.06	175.061	176.069	[M-H]-, [M-H-H2O]-	0.694	14.3	4.8		NEG
3-(2-Methyl-3-oxo-2,5,6,7,8,8a-hexahydro-1H-naphthalen-1-yl)propanoic acid	0.2	-2.3219	2.3219	C14H20O3	588.04	237.148	236.141	[M+H]+	-2.013		11.9	709.7	POS
o-Cresol	0.2	-2.3219	2.3219	C7H8O	569.24	109.065	108.057	[M+H]+	-1.471	1.82			POS
Benzaldehyde	0.2	-2.3219	2.3219	C7H6O	432.45	124.076	106.042	[M+NH4]+	1.76		4.3		POS
Pyridoxamine	0.2	-2.3219	2.3219	C8H12N2O2	558.68	169.097	168.09	[M+H]+	1.798		12		POS
2-Butanone, 4-(2,6,6-trimethyl-2-cyclohexen-1-yl)-	0.2	-2.3219	2.3219	C13H22O	681.07	195.174	194.167	[M+H]+	-1.966		14.4	642.6	POS
Hydroxyindoleacetic acid	0.2	-2.3219	2.3219	C10H9NO3	202.95	233.093	191.059	[M+H+CH3CN]+	1.879				POS
Metanicotine	0.2	-2.3219	2.3219	C10H14N2	336.26	163.123	162.115	[M+H]+	-1.825		15.3	668.2	POS
Vanillylmandelic acid	0.2	-2.3219	2.3219	C9H10O5	285.19	240.086	198.053	[M+H+CH3CN]+	-0.851				POS
Acetoin	0.2	-2.3219	2.3219	C4H8O2	558.37	130.086	88.0523	[M+H+CH3CN]+	-1.211		3.9		POS
Perillyl alcohol	0.2	-2.3219	2.3219	C10H16O	1019.6	170.154	152.12	[M+NH4]+	-1.058				POS
Procainamide	0.2	-2.3219	2.3219	C13H21N3O	128.66	236.175	235.168	[M+H]+	-2.085		6.9	777.6	POS
2-Methyl-3-ketovaleric acid	0.2	-2.3219	2.3219	C6H10O3	348.61	131.07	130.063	[M+H]+	-0.421				POS
8-Hydroxy-5-methoxyflavanone	0.2	-2.3219	2.3219	C16H14O4	616.28	312.123	270.089	[M+H+CH3CN]+	-1.161	4.88			POS
3-Hydroxy-4-(succin-2-yl)-caryolane delta lactone	0.2	-2.3219	2.3219	C19H28O4	841.12	321.205	320.198	[M+H]+	-2.541		21.2	690.5	POS
Isokobusone	0.2	-2.3219	2.3219	C14H22O2	641.63	223.169	222.162	[M+H]+	-1.535		8.9	697.6	POS
Isovaleric acid	0.2	-2.3219	2.3219	C5H10O2	144.16	144.1	102.066	[M+H+CH3CN]+	-1.826	9.28	5.9		POS
1,4-Cyclohexanedicarboxylic acid	0.2	-2.3219	2.3219	C8H12O4	479.59	171.067	172.074	[M-H]-	1.551		7.4	776.1	NEG
3-Indolepropionic acid	0.2	-2.3219	2.3219	C11H11NO2	577.44	231.113	189.079	[M+H+CH3CN]+	-1.128	12.18			POS
p-Octopamine	0.2	-2.3219	2.3219	C8H11NO2	545.7	171.113	153.079	[M+NH4]+	0.562				POS
Acetone	0.2	-2.3219	2.3219	C3H6O	149.92	100.076	58.0417	[M+H+CH3CN]+	-1.373				POS
Nonadecanoic acid	0.2	-2.3219	2.3219	C19H38O2	1041.84	340.32	298.286	[M+H+CH3CN]+	-2.488		57.9		POS
Gamma-Tocopherol	0.2	-2.3219	2.3219	C28H48O2	865.47	439.356	416.367	[M+Na]+	2.88		59		POS
L-Fucose	0.2	-2.3219	2.3219	C6H12O5	466.17	165.075	164.068	[M+H]+	-1.659				POS
p-Coumaraldehyde	0.2	-2.3219	2.3219	C9H8O2	469.76	147.045	148.052	[M-H]-	-0.263		5.3	827.7	NEG
4-Hydroxy-3-methylbenzoic acid	0.2	-2.3219	2.3219	C8H8O3	447.76	151.04	152.047	[M-H]-	0.094	1.42	8.1		NEG
Succinic acid semialdehyde	0.2	-2.3219	2.3219	C4H6O3	586.61	120.065	102.032	[M+NH4]+	-1.194				POS
Biotin	0.2	-2.3219	2.3219	C10H16N2O3S	593.54	245.096	244.088	[M+H]+	0.297				POS
p-Octopamine	0.2	-2.3219	2.3219	C8H11NO2	389.72	154.086	153.079	[M+H]+	0.446				POS
10-Undecynoic acid	0.2	-2.3219	2.3219	C11H18O2	587.19	183.138	182.13	[M+H]+	-1.568		6.8	874.8	POS
3-(Alpha-acetonylbenzyl)-4-hydroxycoumarin	0.2	-2.3219	2.3219	C19H16O4	575.95	326.138	308.104	[M+NH4]+	-1.39		18.7		POS
Luteolin	0.2	-2.3219	2.3219	C15H10O6	538.12	304.081	286.048	[M+NH4]+	-0.17	14.32	26		POS
Glycerol 1-stearate	0.2	-2.3219	2.3219	C21H42O4	1174.56	359.315	358.308	[M+H]+	-1.61		34.1	894.1	POS
DL-beta-Hydroxypalmitic acid	0.2	-2.3219	2.3219	C16H32O3	923.41	271.228	272.235	[M-H]-	0.432		12.3	994.7	NEG
(3aR)-(+)-Sclareolide	0.2	-2.3219	2.3219	C16H26O2	954.24	251.2	250.193	[M+H]+	-2.355		12.4	829.3	POS
Dopamine	0.2	-2.3219	2.3219	C8H11NO2	636.62	171.113	153.079	[M+NH4]+	2.835		17		POS
1,3-dimethoxy-2-hydroxy-10-methyl-9(10h)-acridinone	0.2	-2.3219	2.3219	C16H15NO4	408.2	286.108	285.101	[M+H]+	1.797			725.7	POS
Decanal	0.2	-2.3219	2.3219	C10H20O	588.97	198.185	156.151	[M+H+CH3CN]+	-1.746				POS
2-Naphthylamine	0.2	-2.3219	2.3219	C10H9N	776.28	144.081	143.073	[M+H]+	-1.001		5.3	604.8	POS
3-Hydroxymandelic acid	0.2	-2.3219	2.3219	C8H8O4	319.38	167.035	168.043	[M-H]-	1.812		7	624.9	NEG
Acetone	0.2	-2.3219	2.3219	C3H6O	593.92	100.076	58.0426	[M+H+CH3CN]+	-1.915		8.9		POS
Moracin M	0.2	-2.3219	2.3219	C14H10O4	572.35	241.051	242.058	[M-H]-	0.777		19.4	657.9	NEG
Chloroquine	0.2	-2.3219	2.3219	C18H26ClN3	629.9	342.171	319.182	[M+Na]+	0.013				POS
1-(2-Ethyl-2-methyltetrahydro-2H-pyran-4-yl)-1-hexanone	0.2	-2.3219	2.3219	C14H26O2	755.13	227.2	226.193	[M+H]+	-1.836		9	653.8	POS
5,7-Dihydroxy-6-methylphthalide	0.2	-2.3219	2.3219	C9H8O4	443.77	179.035	180.042	[M-H]-	0.724		26.1	729.5	NEG
Chloroquine	0.2	-2.3219	2.3219	C18H26ClN3	517.18	361.215	319.181	[M+H+CH3CN]+	-0.596				POS
Pyruvaldehyde	0.2	-2.3219	2.3219	C3H4O2	133.37	114.055	72.0209	[M+H+CH3CN]+	-1.529				POS
Homoveratric acid	0.2	-2.3219	2.3219	C10H12O4	484	197.081	196.073	[M+H]+	-0.87	10.36	8		POS
Erucic acid	0.2	-2.3219	2.3219	C22H42O2	1215.78	402.334	338.318	[M+Na+CH3CN]+	-1.272		28		POS
2-Methyl-3-ketovaleric acid	0.2	-2.3219	2.3219	C6H10O3	346.81	172.096	130.063	[M+H+CH3CN]+	-2.21		17.6		POS
LPI(16:1)	0.2	-2.3219	2.3219	C25H47O12P	800.24	569.272	570.279	[M-H]-	-1.786		23.5	665.8	NEG
Salicylic acid	0.2	-2.3219	2.3219	C7H6O3	315.58	180.065	138.032	[M+H+CH3CN]+	-0.245	-10.22	11.3		POS
Salicylic acid	0.2	-2.3219	2.3219	C7H6O3	338.2	139.039	138.031	[M+H]+	-2.133	12.4			POS
[12-hydroxy-6-(hydroxymethyl)-10-methyl-2-(4-methylpent-3-enyl)dodeca-2,6,10-trienyl] acetate	0.2	-2.3219	2.3219	C22H36O4	737.97	365.268	364.26	[M+H]+	-2.62		25.8	643.5	POS
Butanal	0.2	-2.3219	2.3219	C4H8O	1022.12	114.091	72.0573	[M+H+CH3CN]+	-0.696		8.8		POS
Androsterone	0.2	-2.3219	2.3219	C19H30O2	863.44	291.231	290.224	[M+H]+	-2.357		21.1	724.4	POS
2-hydroxyquinoline	0.2	-2.3219	2.3219	C9H7NO	432.15	144.046	145.053	[M-H]-	0.468		16.9	602.6	NEG
Cholesterol sulfate	0.2	-2.3219	2.3219	C27H46O4S	949.27	505.276	466.313	[M+K]+	2.34		68.4		POS
p-Cresol	0.2	-2.3219	2.3219	C7H8O	447.71	107.05	108.058	[M-H]-	1.324	1.37	4.6		NEG
Azelaic acid	0.2	-2.3219	2.3219	C9H16O4	128.12	230.138	188.104	[M+H+CH3CN]+	-1.765	-9.81			POS
5,7-Dimethoxy-2H-chromen-2-one	0.2	-2.3219	2.3219	C11H10O4	409.18	207.065	206.058	[M+H]+	-1.037		9.7	619.5	POS
Tricosanoic acid	0.2	-2.3219	2.3219	C23H46O2	1057.54	393.313	354.35	[M+K]+	0.216		71.7		POS
Chloroquine	0.2	-2.3219	2.3219	C18H26ClN3	704.88	361.215	319.181	[M+H+CH3CN]+	-2.121				POS
Uridine 5'-monophosphate	0.2	-2.3219	2.3219	C9H13N2O9P	131.24	323.029	324.036	[M-H]-	1.064		13.4	985.9	NEG
Pyruvaldehyde	0.2	-2.3219	2.3219	C3H4O2	281	114.055	72.0209	[M+H+CH3CN]+	-1.645				POS
Resveratrol	0.2	-2.3219	2.3219	C14H12O3	386.07	270.112	228.078	[M+H+CH3CN]+	-1.299	-0.33			POS
Acetylcholine	0.2	-2.3219	2.3219	C7H16NO2	424.28	210.134	146.118	[M+Na+CH3CN]+	-1.114				POS
Indole-3-carbinol	0.2	-2.3219	2.3219	C9H9NO	376.19	165.102	147.068	[M+NH4]+	-2.493				POS
Sorbifolin	0.2	-2.3219	2.3219	C16H12O6	569.01	342.097	300.063	[M+H+CH3CN]+	-1.463	-4.59	2.9		POS
2,5-Dihydroxybenzoic acid	0.2	-2.3219	2.3219	C7H6O4	129.72	196.06	154.026	[M+H+CH3CN]+	-1.682	-2.28			POS
Imazaquin	0.2	-2.3219	2.3219	C17H17N3O3	554.85	310.12	311.127	[M-H]-	2.618		17.5	732.2	NEG
Octadecanedioic acid	0.2	-2.3219	2.3219	C18H34O4	886.62	313.238	314.245	[M-H]-	-1.564	-13.68	27.9		NEG
Hexadecanedioic acid	0.2	-2.3219	2.3219	C16H30O4	826.8	285.207	286.215	[M-H]-	-0.223	15.66	15.5		NEG
Succinylacetone	0.2	-2.3219	2.3219	C7H10O4	315.34	200.091	158.057	[M+H+CH3CN]+	-2.642				POS
(3aR)-(+)-Sclareolide	0.2	-2.3219	2.3219	C16H26O2	586.75	251.2	250.193	[M+H]+	-2.049		10.9	682.6	POS
Leu-C8:0	0.2	-2.3219	2.3219	C14H27NO3	747.12	258.206	257.199	[M+H]+	-1.125		9.3	750.5	POS
Levoglucosan	0.2	-2.3219	2.3219	C6H10O5	449.56	161.046	162.053	[M-H]-	0.206				NEG
gerberinside	0.2	-2.3219	2.3219	C16H18O8	409.89	339.107	338.099	[M+H]+	-1.991		13.4	715.5	POS
Galactonic acid	0.2	-2.3219	2.3219	C6H12O7	63.89	260.073	196.058	[M+Na+CH3CN]+	-2.594	-1.21	12		POS
Leu-C5:0	0.2	-2.3219	2.3219	C11H21NO3	614.13	216.159	215.152	[M+H]+	-0.932		15.9	967.5	POS
Pyridoxamine	0.2	-2.3219	2.3219	C8H12N2O2	511.18	169.097	168.09	[M+H]+, [M+H-H2O]+	-0.376		5.1		POS
5-Hydroxy-L-tryptophan	0.2	-2.3219	2.3219	C11H12N2O3	277.65	221.092	220.085	[M+H]+	0.89	-1.59			POS
3-Hexanone	0.2	-2.3219	2.3219	C6H12O	379.74	142.123	100.089	[M+H+CH3CN]+	-0.946				POS
(3E)-4-(2,4,6-Trimethyl-3-cyclohexen-1-yl)-3-buten-2-one	0.2	-2.3219	2.3219	C13H20O	572.96	193.158	192.151	[M+H]+	-1.604		8.7	792.8	POS
9-Oxo-10(E),12(E)-octadecadienoic acid	0.2	-2.3219	2.3219	C18H30O3	913.42	293.212	294.22	[M-H]-	0.031		2.6	660.4	NEG
Phenylalanine	0.2	-2.3219	2.3219	C9H11NO2	440.58	164.072	165.079	[M-H]-	0.679		11.7	677.9	NEG
1,2,14,18,18-pentamethyl-8-(1-methylvinyl)-17-oxopentacyclo[11.8.0.0<2,10_.0<5 ,9_.0<14,19_]henicosane-5-carbaldehyde CollisionEnergy:205060	0.2	-2.3219	2.3219	C30H46O2	752.49	439.356	438.349	[M+H]+	-2.3		10.8	725.4	POS
Ethyl isopropyl ketone	0.2	-2.3219	2.3219	C6H12O	68.49	118.123	100.089	[M+NH4]+	-0.704				POS
Testosterone	0.2	-2.3219	2.3219	C19H28O2	701.42	327.172	288.209	[M+K]+	-1.148	9.74			POS
2-Hydroxy-2-methylbutanedioic acid	0.2	-2.3219	2.3219	C5H8O5	170.91	147.03	148.037	[M-H]-	1.497		10.2		NEG
2-(4-(Diethylamino)but-2-yn-1-yl)isoindoline-1,3-dione	0.2	-2.3219	2.3219	C16H18N2O2	416.06	271.143	270.136	[M+H]+	-2.678			607	POS
Arachidic acid	0.2	-2.3219	2.3219	C20H40O2	1004.78	354.336	312.302	[M+H+CH3CN]+	-2.502		40.6		POS
2-Methyl-3-ketovaleric acid	0.2	-2.3219	2.3219	C6H10O3	334.28	131.07	130.063	[M+H]+	-1.441				POS
3-(Aminocarbonyl)benzoic acid	0.2	-2.3219	2.3219	C8H7NO3	346.51	164.035	165.043	[M-H]-	0.133			623.6	NEG
3-Hydroxy-4-(succin-2-yl)-caryolane delta lactone	0.2	-2.3219	2.3219	C19H28O4	748.54	321.207	320.2	[M+H]+	2.758			639.7	POS
Chloroquine	0.2	-2.3219	2.3219	C18H26ClN3	705.82	320.188	319.181	[M+H]+	-1.292				POS
Trans-Aconitic acid	0.2	-2.3219	2.3219	C6H6O6	135.45	173.009	174.017	[M-H]-	1.694				NEG
Phosphorylcholine	0.2	-2.3219	2.3219	C5H15NO4P	409.86	202.107	184.073	[M+NH4]+	-1.954		67.7		POS
4-Methoxyphenylacetic acid	0.2	-2.3219	2.3219	C9H10O3	506.53	167.07	166.063	[M+H]+	-1.033	-12.71			POS
D-Ribulose	0.2	-2.3219	2.3219	C5H10O5	72.93	149.046	150.053	[M-H]-	1.363	8.37			NEG
Humulene	0.2	-2.3219	2.3219	C15H24	796.89	205.195	204.188	[M+H]+	-1.943		4.6	606.8	POS
3-Methoxyphenylacetic acid	0.2	-2.3219	2.3219	C9H10O3	148.84	184.097	166.063	[M+NH4]+	-0.052	2.91			POS
Vanillylmandelic acid	0.2	-2.3219	2.3219	C9H10O5	317.45	240.087	198.053	[M+H+CH3CN]+	1.991				POS
Pyruvaldehyde	0.2	-2.3219	2.3219	C3H4O2	615.34	90.0548	72.021	[M+NH4]+	-1.317				POS
Eicosanoids	0.2	-2.3219	2.3219	C20H30O2	762.22	303.231	302.224	[M+H]+	-1.425		17.1	763.7	POS
L-tyrosine-(E) -dec-2-enoyl chloride	0.2	-2.3219	2.3219	C19H27NO4	715.31	334.201	333.194	[M+H]+	-0.382		17.6	849.6	POS
Xanthurenic Acid	0.2	-2.3219	2.3219	C10H7NO4	450.19	204.03	205.038	[M-H]-	0.686		21.8	612.1	NEG
GABA-C12:1	0.2	-2.3219	2.3219	C16H29NO3	803.53	284.221	283.214	[M+H]+, [M+H-H2O]+	-2.276		1.5	940.3	POS
N-Acetyl-L-tyrosine	0.2	-2.3219	2.3219	C11H13NO4	370.07	222.077	223.085	[M-H]-	0.918	16.49	13.7		NEG
3-(Alpha-acetonylbenzyl)-4-hydroxycoumarin	0.2	-2.3219	2.3219	C19H16O4	525.65	326.138	308.104	[M+NH4]+	-1.14		17.6		POS
Homoeriodictyol	0.2	-2.3219	2.3219	C16H14O6	595.06	303.086	302.078	[M+H]+	-2.601	-1.34			POS
Eucalyptol	0.2	-2.3219	2.3219	C10H18O	353.6	172.169	154.136	[M+NH4]+	-1.011		4.4		POS
1,2,14,18,18-pentamethyl-8-(1-methylvinyl)-17-oxopentacyclo[11.8.0.0<2,10_.0<5 ,9_.0<14,19_]henicosane-5-carbaldehyde CollisionEnergy:205060	0.2	-2.3219	2.3219	C30H46O2	605.52	439.356	438.349	[M+H]+	-2.334		13.8	648	POS
3-Hydroxyphenylacetic acid	0.2	-2.3219	2.3219	C8H8O3	402.63	151.04	152.047	[M-H]-	0.62	-7.95			NEG
L-Fucose	0.2	-2.3219	2.3219	C6H12O5	494.97	165.075	164.068	[M+H]+	-2.569				POS
Succinic acid	0.2	-2.3219	2.3219	C4H6O4	143.73	160.06	118.026	[M+H+CH3CN]+	-1.048	5.73			POS
Succinylacetone	0.2	-2.3219	2.3219	C7H10O4	144.85	200.091	158.058	[M+H+CH3CN]+	-1.367				POS
2-Ketohexanoic acid	0.2	-2.3219	2.3219	C6H10O3	412.24	129.056	130.063	[M-H]-	0.223	1.72	6.2		NEG
Carnosine	0.2	-2.3219	2.3219	C9H14N4O3	69.67	227.113	226.106	[M+H]+	-2.958	12.91			POS
3,7,4'-Trihydroxyflavone (5-Deoxykampferol)	0.2	-2.3219	2.3219	C15H10O5	508.61	271.06	270.053	[M+H]+	0.382	-2.59	13.5		POS
Simmondsin 2'-ferulate	0.2	-2.3219	2.3219	C26H33NO12	422.01	552.206	551.199	[M+H]+	-1.659		15.4	926.9	POS
3,4-Dihydroxymandelic acid	0.2	-2.3219	2.3219	C8H8O5	343.8	226.071	184.038	[M+H+CH3CN]+	2.164				POS
5Alpha-Cholestanone	0.2	-2.3219	2.3219	C27H46O	800.49	409.343	386.354	[M+Na]+	-2.882		60.8		POS
Leu-C12:1	0.2	-2.3219	2.3219	C18H33NO3	854.91	312.253	311.246	[M+H]+	-1.667		0.6	982.2	POS
Indolelactic acid	0.2	-2.3219	2.3219	C11H11NO3	130.75	223.107	205.074	[M+NH4]+	-1.295	-0.36	7.8		POS
Ethyl isopropyl ketone	0.2	-2.3219	2.3219	C6H12O	1020.18	142.122	100.089	[M+H+CH3CN]+	-1.927		23.1		POS
Arachidic acid	0.2	-2.3219	2.3219	C20H40O2	1099.39	376.318	312.302	[M+Na+CH3CN]+	-1.923		24		POS
3',4',7-Trihydroxyisoflavone	0.2	-2.3219	2.3219	C15H10O5	396.08	288.087	270.053	[M+NH4]+	1.541	3.08	58.2		POS
Dodecanedioic acid	0.2	-2.3219	2.3219	C12H22O4	647.59	272.185	230.151	[M+H+CH3CN]+	-2.171	10.27			POS
L-3-Phenyllactic acid	0.2	-2.3219	2.3219	C9H10O3	133.84	184.097	166.063	[M+NH4]+	-0.016	7.09			POS
Succinic acid semialdehyde	0.2	-2.3219	2.3219	C4H6O3	505.76	144.065	102.031	[M+H+CH3CN]+	-2.343				POS
Phenylacetic acid	0.2	-2.3219	2.3219	C8H8O2	527.2	135.045	136.052	[M-H]-	-0.99	15.04	12.3		NEG
Phenylglyoxylic acid	0.2	-2.3219	2.3219	C8H6O3	335.38	168.066	150.032	[M+NH4]+	1.394	13.06			POS
Pyruvaldehyde	0.2	-2.3219	2.3219	C3H4O2	310.84	136.037	72.0209	[M+Na+CH3CN]+	-1.517				POS
4-Methylcatechol	0.2	-2.3219	2.3219	C7H8O2	839.84	166.086	124.052	[M+H+CH3CN]+	-2.575		21		POS
Perillyl alcohol	0.2	-2.3219	2.3219	C10H16O	466.21	194.153	152.12	[M+H+CH3CN]+	-2.488				POS
Phenylpropanolamine	0.2	-2.3219	2.3219	C9H13NO	73.1	169.133	151.099	[M+NH4]+	-1.629	-15.98			POS
Methionine	0.2	-2.3219	2.3219	C5H11NO2S	418.8	191.084	149.051	[M+H+CH3CN]+, [M+NH4-H2O]+	-1.774		1		POS
Pyridoxamine	0.2	-2.3219	2.3219	C8H12N2O2	322.66	213.088	168.09	[M+HCOO]-	1.31		8.8		NEG
2S)-7-Hydroxy-3-oxo-3,4-dihydro-2H-1,4-benzoxazin-2-yl beta-D-glucopyranoside	0.2	-2.3219	2.3219	C14H17NO9	333.09	342.084	343.091	[M-H]-	1.615		17.8	840.3	NEG
3-Cresotinic acid	0.2	-2.3219	2.3219	C8H8O3	619.42	153.054	152.047	[M+H]+	-1.468	0.04	18.8		POS
Chloroquine	0.2	-2.3219	2.3219	C18H26ClN3	595.6	342.17	319.181	[M+Na]+	-1.943				POS
4-Methylcatechol	0.2	-2.3219	2.3219	C7H8O2	664.29	125.059	124.052	[M+H]+	-2.219				POS
Decanal	0.2	-2.3219	2.3219	C10H20O	940.64	198.185	156.151	[M+H+CH3CN]+	-1.402				POS
Uridine	0.2	-2.3219	2.3219	C9H12N2O6	128.55	324.059	244.069	[M+K+CH3CN]+	-1.91				POS
Loratadine	0.2	-2.3219	2.3219	C22H23ClN2O2	649.26	424.178	382.145	[M+H+CH3CN]+	-0.488	10.62			POS
Dihydrokavain	0.2	-2.3219	2.3219	C14H16O3	658.47	233.117	232.109	[M+H]+	-2.344		10.4	752.8	POS
Indole-3-carboxylic acid	0.2	-2.3219	2.3219	C9H7NO2	499.98	160.04	161.048	[M-H]-	0.419	13.68	16.5		NEG
7-(Dimethylamino)-4-methylcoumarin	0.2	-2.3219	2.3219	C12H13NO2	400	204.102	203.095	[M+H]+	-0.038			638	POS
4-Methylcatechol	0.2	-2.3219	2.3219	C7H8O2	703.94	125.06	124.052	[M+H]+	-1.26		12.5		POS
3-(Alpha-acetonylbenzyl)-4-hydroxycoumarin	0.2	-2.3219	2.3219	C19H16O4	350.71	309.112	308.104	[M+H]+	-1.801				POS
3-Hydroxy-4-methoxycinnamic aicd	0.2	-2.3219	2.3219	C10H10O4	512.41	195.065	194.058	[M+H]+	-1.958				POS
Dihydrojasmonic Acid	0.2	-2.3219	2.3219	C12H20O3	690.86	211.134	212.141	[M-H]-	-2.132		9.8	998.9	NEG
Pterosin B	0.2	-2.3219	2.3219	C14H18O2	614.94	219.138	218.13	[M+H]+	-1.828		17.4	609.9	POS
Neohesperidin dihydrochalcone	0.2	-2.3219	2.3219	C28H36O15	527.07	676.222	612.207	[M+Na+CH3CN]+	1.733	-9.93	12.8		POS
Paracetamol sulfate	0.2	-2.3219	2.3219	C8H9NO5S	325.1	230.013	231.021	[M-H]-	1.979				NEG
Sebacic acid	0.2	-2.3219	2.3219	C10H18O4	142.23	244.154	202.12	[M+H+CH3CN]+	-2.891	-9.49			POS
4-Methylcatechol	0.2	-2.3219	2.3219	C7H8O2	677.9	125.059	124.052	[M+H]+	-1.911		9.1		POS
6-Hydroxy-6-(3-hydroxy-2,3-dimethylcyclopentyl)-2-methylheptanoic acid	0.2	-2.3219	2.3219	C15H28O4	781.35	271.192	272.199	[M-H]-	1.304		13.7	649.1	NEG
Genistein	0.2	-2.3219	2.3219	C15H10O5	594.19	288.086	270.053	[M+NH4]+	-1.123	3.73	27.6		POS
1-Copyrinol	0.2	-2.3219	2.3219	C8H6N2O	171.12	147.055	146.048	[M+H]+	-1.601			810.9	POS
3-(Alpha-acetonylbenzyl)-4-hydroxycoumarin	0.2	-2.3219	2.3219	C19H16O4	286.51	350.138	308.104	[M+H+CH3CN]+	-2.347				POS
Aristolone	0.2	-2.3219	2.3219	C15H22O	636.19	219.174	218.167	[M+H]+	-1.672		9.1	699.1	POS
Hydroxyindoleacetic acid	0.2	-2.3219	2.3219	C10H9NO3	471.28	233.092	191.058	[M+H+CH3CN]+	-1.368				POS
Succinic acid semialdehyde	0.2	-2.3219	2.3219	C4H6O3	310.08	144.066	102.032	[M+H+CH3CN]+	0.24				POS
4-Methylcatechol	0.2	-2.3219	2.3219	C7H8O2	809.02	166.086	124.052	[M+H+CH3CN]+	-0.199		5.1		POS
Nephromopsic acid	0.2	-2.3219	2.3219	C19H34O4	908.78	325.238	326.246	[M-H]-	0.01		27.2	776.8	NEG
p-Acetaminobenzoic acid	0.2	-2.3219	2.3219	C9H9NO3	496.35	178.051	179.058	[M-H]-	-0.371			905.2	NEG
Methyl 7-hydroxycoumarin-4-acetate	0.2	-2.3219	2.3219	C12H10O5	450.48	233.046	234.053	[M-H]-	1.006		11.8	631.5	NEG
6-Methyluracil	0.2	-2.3219	2.3219	C5H6N2O2	221.29	125.036	126.043	[M-H]-	1.661		12.8	662	NEG
Inulicin	0.2	-2.3219	2.3219	C17H24O5	641	309.169	308.162	[M+H]+	-2.364			675.9	POS
4-aminobutanoic acid_(E) -dec-2-enoyl chloride	0.2	-2.3219	2.3219	C14H25NO3	717.02	256.19	255.183	[M+H]+	-1.239		10.5	903.3	POS
Epitestosterone	0.2	-2.3219	2.3219	C19H28O2	717.46	289.215	288.208	[M+H]+	-2.522	-11.12	16.2		POS
Cosmosiin	0.2	-2.3219	2.3219	C21H20O10	406.23	474.14	432.106	[M+H+CH3CN]+	0.205	-13.17	52.4		POS
PE(O-34:2)	0.2	-2.3219	2.3219	C39H76NO7P	817.56	781.525	701.536	[M+K+CH3CN]+	-0.22		110.6		POS
Vanillylmandelic acid	0.2	-2.3219	2.3219	C9H10O5	711.78	216.086	198.052	[M+NH4]+	-2.753				POS
Kaurane	0.2	-2.3219	2.3219	C20H32	966.61	273.257	272.25	[M+H]+	-1.183		14.9	818.3	POS
Chlorogenic acid	0.2	-2.3219	2.3219	C16H18O9	369.67	396.129	354.095	[M+H+CH3CN]+	0.363	1.15			POS
7,3',4',5'-Tetrahydroxyflavone	0.2	-2.3219	2.3219	C15H10O6	294.32	309.036	286.047	[M+Na]+	-2.166	-10.48			POS
Pyridine	0.2	-2.3219	2.3219	C5H5N	66.82	121.076	79.0419	[M+H+CH3CN]+	-2.782	-4.76			POS
o-Tyrosine	0.2	-2.3219	2.3219	C9H11NO3	69.25	245.09	181.074	[M+Na+CH3CN]+	0.07	-8.56			POS
FA 18:2+2O	0.2	-2.3219	2.3219	C18H32O4	866.78	311.223	312.23	[M-H]-	0.057		16	750.9	NEG
1H-Indole-4-carbonitrile	0.2	-2.3219	2.3219	C9H6N2	605.53	141.046	142.053	[M-H]-	0.816		22.9	995.3	NEG
Erucic acid	0.2	-2.3219	2.3219	C22H42O2	927.65	356.351	338.317	[M+NH4]+	-2.421		40.9		POS
N-(Phenoxyacetyl)phenylalanine	0.2	-2.3219	2.3219	C17H17NO4	396.28	300.123	299.116	[M+H]+	1.289			900.1	POS
2,6-Dihydroxyacetophenone	0.2	-2.3219	2.3219	C8H8O3	357.62	170.081	152.047	[M+NH4]+	-1.86	-14.98	18.8		POS
1-(9Z-octadecenoyl)-sn-glycero-3-phosphoethanolamine	0.2	-2.3219	2.3219	C23H46NO7P	926.92	478.293	479.301	[M-H]-	-1.387		61.5	977.1	NEG
gamma-Phenyl-gamma-butyrolactone	0.2	-2.3219	2.3219	C10H10O2	372.96	163.075	162.068	[M+H]+	-1.259			850.1	POS
3-(2-Methyl-3-oxo-2,5,6,7,8,8a-hexahydro-1H-naphthalen-1-yl)propanoic acid	0.2	-2.3219	2.3219	C14H20O3	552.11	237.148	236.141	[M+H]+	-1.345		20.4	746.6	POS
3-Hydroxy-4-methoxycinnamic aicd	0.2	-2.3219	2.3219	C10H10O4	357.7	239.056	194.058	[M+HCOO]-	0.778		25.5		NEG
Terfenadine	0.2	-2.3219	2.3219	C32H41NO2	1217.37	535.33	471.314	[M+Na+CH3CN]+	0.816		43.4		POS
1-Isopropyl-1H-indole-3-carbaldehyde	0.2	-2.3219	2.3219	C12H13NO	214.28	188.107	187.1	[M+H]+	-0.67			830.3	POS
(3Z,6E)-2,2,6-trimethyl-12-oxabicyclo[8.2.1]trideca-3,6,10(13)-triene-5,11-dione	0.2	-2.3219	2.3219	C15H18O3	663.79	247.133	246.125	[M+H]+, [M+H-H2O]+	-1.446		2.8	752.6	POS
Pentadecanoic acid	0.2	-2.3219	2.3219	C15H30O2	605.89	260.258	242.224	[M+NH4]+	-2.417		21.9		POS
Acetoin	0.2	-2.3219	2.3219	C4H8O2	807.6	152.068	88.0521	[M+Na+CH3CN]+	-2				POS
5-Hydroxyindoleacetic acid	0.2	-2.3219	2.3219	C10H9NO3	385.99	190.051	191.058	[M-H]-	0.034	8.47	6.7		NEG
Arachidic acid	0.2	-2.3219	2.3219	C20H40O2	1059.26	354.336	312.302	[M+H+CH3CN]+	-0.95				POS
Aminopterin	0.2	-2.3219	2.3219	C19H20N8O5	328.02	463.144	440.155	[M+Na]+	-0.983	-17.34			POS
Aspirin	0.2	-2.3219	2.3219	C9H8O4	131.59	222.076	180.042	[M+H+CH3CN]+	0.823	-5.42			POS
Beta-Leucine	0.2	-2.3219	2.3219	C6H13NO2	68.59	132.102	131.094	[M+H]+	-1.598	-13.07			POS
Paeonol	0.2	-2.3219	2.3219	C9H10O3	293.6	167.07	166.063	[M+H]+	0.808			833.1	POS
Salicylic acid	0.2	-2.3219	2.3219	C7H6O3	147.03	156.066	138.032	[M+NH4]+	0.402	1.61			POS
Propanal	0.2	-2.3219	2.3219	C3H6O	2.43	100.076	58.0417	[M+H+CH3CN]+	-1.372	-17.8			POS
Benzocaine	0.2	-2.3219	2.3219	C9H11NO2	560.89	164.072	165.079	[M-H]-	0.1	-6.53	21.9		NEG
p-Octopamine	0.2	-2.3219	2.3219	C8H11NO2	216.77	152.072	153.079	[M-H]-	0.847		22.1		NEG
PC(40:6)	0.2	-2.3219	2.3219	C48H84NO8P	888.49	897.609	833.593	[M+Na+CH3CN]+	-0.004		111.2		POS
Pyrimidine	0.2	-2.3219	2.3219	C4H4N2	287.45	81.0446	80.0373	[M+H]+	-1.349				POS
Isovanillic acid	0.2	-2.3219	2.3219	C8H8O4	127.22	186.076	168.042	[M+NH4]+	-2.453	14.04	7		POS
Feruloyl O-methyldehydrodopamine	0.2	-2.3219	2.3219	C19H19NO5	466	342.135	341.127	[M+H]+	-1.581		22.4	837.2	POS
2-Ethyl-2-hydroxybutyric acid	0.2	-2.3219	2.3219	C6H12O3	395.22	174.112	132.078	[M+H+CH3CN]+	-2.595	9.9			POS
Choline	0.2	-2.3219	2.3219	C5H14NO	370.73	184.097	104.107	[M+K+CH3CN]+	-2.618				POS
Naringenin-7-O-glucoside	0.2	-2.3219	2.3219	C21H22O10	392.87	452.154	434.12	[M+NH4]+	-2.635	-12.73			POS
3-Methoxyphenylacetic acid	0.2	-2.3219	2.3219	C9H10O3	525.05	167.07	166.063	[M+H]+	-1.529	0.11	9.7		POS
Pyridoxamine	0.2	-2.3219	2.3219	C8H12N2O2	796.46	169.097	168.09	[M+H]+	-1				POS
3-(Alpha-acetonylbenzyl)-4-hydroxycoumarin	0.2	-2.3219	2.3219	C19H16O4	764.89	326.138	308.104	[M+NH4]+	-2.064		17.7		POS
Creatine	0.2	-2.3219	2.3219	C4H9N3O2	70.69	211.06	131.07	[M+K+CH3CN]+	1.699	3.73			POS
4-Methylcatechol	0.2	-2.3219	2.3219	C7H8O2	387.55	125.06	124.052	[M+H]+	-1.159				POS
N-(Phenylacetyl)-L-phenylalanine	0.2	-2.3219	2.3219	C17H17NO3	634.98	282.114	283.121	[M-H]-	0.36		3.1	776.9	NEG
Azelaic acid	0.2	-2.3219	2.3219	C9H16O4	149.1	230.138	188.104	[M+H+CH3CN]+	-2.191	11.17			POS
Syringic acid	0.2	-2.3219	2.3219	C9H10O5	388.03	240.087	198.053	[M+H+CH3CN]+	-0.382	-15.53			POS
(4-Isobutylphenyl)acetic acid	0.2	-2.3219	2.3219	C12H16O2	639.37	193.122	192.115	[M+H]+, [M+H-H2O]+	-1.952		7.2	864.7	POS
5a-Androstane-3b,17b-diol	0.2	-2.3219	2.3219	C19H32O2	680.62	356.257	292.241	[M+Na+CH3CN]+	-2.7		30.7		POS
Warfarin	0.2	-2.3219	2.3219	C19H16O4	718.64	350.138	308.104	[M+H+CH3CN]+	-1.39	0.86	76.7		POS
6-Methylchromanone	0.2	-2.3219	2.3219	C10H10O2	444.59	163.075	162.068	[M+H]+	-1.399			614.4	POS
Phenylglyoxylic acid	0.2	-2.3219	2.3219	C8H6O3	334.84	151.039	150.031	[M+H]+	-2.655	12.52	17.4		POS
Uracil	0.2	-2.3219	2.3219	C4H4N2O2	125.11	111.02	112.027	[M-H]-	1.686				NEG
Caffeine	0.2	-2.3219	2.3219	C8H10N4O2	511.65	274.071	194.081	[M+K+CH3CN]+	2.968		70.6		POS
Levoglucosan	0.2	-2.3219	2.3219	C6H10O5	127.12	185.042	162.053	[M+Na]+	1.135				POS
2-Pyrocatechuic acid	0.2	-2.3219	2.3219	C7H6O4	396.65	196.061	154.027	[M+H+CH3CN]+	2.601	-10.81			POS
4-Methylcinnamic acid	0.2	-2.3219	2.3219	C10H10O2	383.43	163.075	162.068	[M+H]+	-1.627			974.4	POS
4,4-Dimethyl-1,3-cyclohexanedione	0.2	-2.3219	2.3219	C8H12O2	385.18	141.091	140.084	[M+H]+	-0.783			693.3	POS
Pterosin B	0.2	-2.3219	2.3219	C14H18O2	540.64	219.138	218.13	[M+H]+	-1.825		9.4	714.1	POS
N-Benzoyl-DL-leucine	0.2	-2.3219	2.3219	C13H17NO3	615.03	234.114	235.121	[M-H]-	0.368		11.4	715.5	NEG
[3,4,5-trihydroxy-6-(hydroxymethyl)oxan-2-yl] 9-(hydroxymethyl)-2,2,6a,6b,9,12a-hexamethyl-10-[3,4,5-trihydroxy-6-[(3,4,5-trihydroxy-6-methyloxan-2-yl)oxymethyl]oxan-2-yl]oxy-1,3,4,5,6,6a,7,8,8a,10,11,12,13,14b-tetradecahydropicene-4a-carboxylate	0.2	-2.3219	2.3219	C14H17NO7	322.48	312.107	311.1	[M+H]+	-1.666			798.1	POS
3-Hydroxymethylglutaric acid	0.2	-2.3219	2.3219	C6H10O5	47.82	185.042	162.053	[M+Na]+	0.02	-8.01			POS
Perillyl alcohol	0.2	-2.3219	2.3219	C10H16O	373.28	191.083	152.12	[M+K]+	-1.007				POS
2-Isopropyl-5-methyl-4-nitrosophenol	0.2	-2.3219	2.3219	C10H13NO2	482.05	178.087	179.095	[M-H]-	0.035		11.2	682.8	NEG
Apigenin	0.2	-2.3219	2.3219	C15H10O5	631.22	288.086	270.052	[M+NH4]+	-2.351	15.02	14.7		POS
Taxifolin (3,3',4',5,7-pentahydroxylflavanone)	0.2	-2.3219	2.3219	C15H12O7	293.83	327.047	304.058	[M+Na]+	-1.625	-3.77			POS
(Z)-2-Oct-7-enylpent-2-enedioic acid	0.2	-2.3219	2.3219	C13H20O4	512.27	239.129	240.136	[M-H]-	0.12		15.4	836.1	NEG
4-Methylcinnamic acid	0.2	-2.3219	2.3219	C10H10O2	397.41	163.075	162.068	[M+H]+	-1.425			975.2	POS
Perillyl alcohol	0.2	-2.3219	2.3219	C10H16O	437.99	170.154	152.12	[M+NH4]+	-0.6				POS
Z-Ligustilide	0.2	-2.3219	2.3219	C12H14O2	569.16	191.106	190.099	[M+H]+	-1.504			707	POS
Uracil	0.2	-2.3219	2.3219	C4H4N2O2	242.52	113.034	112.027	[M+H]+	-2.116		4.2		POS
Pyromucic acid	0.2	-2.3219	2.3219	C5H4O3	69.83	154.05	112.016	[M+H+CH3CN]+	-1.749				POS
Arachidonic sulfonic acid	0.2	-2.3219	2.3219	C19H32O3S	1057.73	339.2	340.207	[M-H]-	0.062			825.8	NEG
7a-Hydroxy-3-oxo-5b-cholanoic acid	0.2	-2.3219	2.3219	C24H38O4	651.44	429.241	390.278	[M+K]+	2.216	6.56	66.1		POS
Eriodictyol-7-neohesperidoside	0.2	-2.3219	2.3219	C27H32O15	337.7	614.207	596.173	[M+NH4]+	-1.463	7.1			POS
Glutathione	0.2	-2.3219	2.3219	C10H17N3O6S	362.93	325.117	307.083	[M+NH4]+	-2.216				POS
Sebacic acid	0.2	-2.3219	2.3219	C10H18O4	158.49	244.154	202.12	[M+H+CH3CN]+	-1.525	6.77			POS
Isoliquiritigenin	0.2	-2.3219	2.3219	C15H12O4	695.76	298.107	256.073	[M+H+CH3CN]+	-1.358	-12.24	14.7		POS
(4E)-N-Isobutyl-5-(1,3-benzodioxol-5-yl)-4-pentenamide	0.2	-2.3219	2.3219	C16H21NO3	565.99	276.159	275.152	[M+H]+	0.231		18.8	605.7	POS
Indole-3-carboxylic acid	0.2	-2.3219	2.3219	C9H7NO2	117.84	179.082	161.048	[M+NH4]+	2.032	-17.35			POS
10-Nitrooleic acid	0.2	-2.3219	2.3219	C18H33NO4	762.47	310.238	327.242	[M+H-H2O]+, [M+Na]+	-1.148		14.4	604.6	POS
Behenic acid	0.2	-2.3219	2.3219	C22H44O2	1095.57	404.35	340.334	[M+Na+CH3CN]+	-0.107		40.1		POS
Sinapic acid	0.2	-2.3219	2.3219	C11H12O5	468.11	223.061	224.068	[M-H]-	-1.532		19	924.4	NEG
7,8-Dihydroxy-3,5,7-trimethyl-8,8a-dihydro-1H-isochromen-6-one	0.2	-2.3219	2.3219	C12H16O4	821.86	225.112	224.105	[M+H]+	-1.35		9.8	653.2	POS
Eucalyptol	0.2	-2.3219	2.3219	C10H18O	1022.2	196.169	154.136	[M+H+CH3CN]+	-0.708		17.1		POS
Thunalbene	0.2	-2.3219	2.3219	C15H14O3	768.44	241.087	242.094	[M-H]-	0.196		11.2	706.2	NEG
Saponarin	0.2	-2.3219	2.3219	C27H30O15	416.88	593.151	594.158	[M-H]-	-0.816		11.6	878.4	NEG
mesterolone	0.2	-2.3219	2.3219	C20H32O2	822.24	305.247	304.239	[M+H]+	-2.568		15.8	836.9	POS
Spiculisporic acid	0.2	-2.3219	2.3219	C17H28O6	800.31	327.181	328.188	[M-H]-	-0.48		17	964.9	NEG
Humulene	0.2	-2.3219	2.3219	C15H24	686.39	205.195	204.187	[M+H]+	-1.576		1.5	611.7	POS
10-Undecynoic acid	0.2	-2.3219	2.3219	C11H18O2	488.24	183.138	182.13	[M+H]+	-1.236			863.5	POS
1-(4-hydroxyphenyl)-3-[(2R,3R,4S,5S,6R)-3,4,5-trihydroxy-6-(hydroxymethyl)oxan-2-yl]oxypropan-1-one	0.2	-2.3219	2.3219	C15H20O8	410.67	327.108	328.116	[M-H]-	-0.79		56.9	943.6	NEG
Tryptamine	0.2	-2.3219	2.3219	C10H12N2	361.89	161.107	160.1	[M+H]+	-2.221	-10.11			POS
Levoglucosan	0.2	-2.3219	2.3219	C6H10O5	312.42	204.087	162.053	[M+H+CH3CN]+	1.17				POS
2-Methyl-3-ketovaleric acid	0.2	-2.3219	2.3219	C6H10O3	839.79	148.096	130.063	[M+NH4]+	-2.834				POS
6-ethyl-2,4-dihydroxy-3-methylbenzaldehyde	0.2	-2.3219	2.3219	C10H12O3	533.92	179.072	180.079	[M-H]-	0.795		16.4	613.1	NEG
Prostaglandin E2 methyl ester	0.2	-2.3219	2.3219	C21H34O5	778.82	349.236	366.241	[M+H-H2O]+, [M+Na]+	-2.626		22.6	837	POS
4,5-Epoxy-7Z,10Z,13Z,16Z,19Z-docosapentaenoic acid, methyl ester	0.2	-2.3219	2.3219	C23H34O3	711.39	359.257	358.25	[M+H]+	-2.277		22.7	831	POS
Methyl propenyl ketone	0.2	-2.3219	2.3219	C5H8O	136.26	126.091	84.0573	[M+H+CH3CN]+	-1.695	11.01			POS
o-Tyrosine	0.2	-2.3219	2.3219	C9H11NO3	63.41	199.108	181.074	[M+NH4]+	-1.104	-14.4	7.1		POS
N-(2-Hydroxy-3-methylbutanoyl)leucine	0.2	-2.3219	2.3219	C11H21NO4	556.49	230.14	231.147	[M-H]-	0.216		9.5	810.5	NEG
3-{2-[(1R,4aS,5R,8aS)-6-Hydroxy-5-(hydroxymethyl)-5,8a-dimethyl-2-methylenedecahydro-1-naphthalenyl]ethyl}-2(5H)-furanone	0.2	-2.3219	2.3219	C20H30O4	761.2	317.211	334.213	[M+H-H2O]+, [M+H]+	-0.436		17	709.3	POS
Phosphorylcholine	0.2	-2.3219	2.3219	C5H15NO4P	782.23	185.081	184.073	[M+H]+	-2.99				POS
Syringic acid	0.2	-2.3219	2.3219	C9H10O5	416.11	197.046	198.053	[M-H]-	0.287	12.55			NEG
apigenin-8-C-glucoside	0.2	-2.3219	2.3219	C21H20O10	445.99	433.112	432.105	[M+H]+	-1.887		11	826.7	POS
Kaempferol-3-O-glucoside	0.2	-2.3219	2.3219	C21H20O11	388.23	490.133	448.099	[M+H+CH3CN]+	-2.936	-4.77	30.5		POS
Succinylacetone	0.2	-2.3219	2.3219	C7H10O4	424.36	157.051	158.058	[M-H]-	0.704		6.7		NEG
(+)-Abscisic acid	0.2	-2.3219	2.3219	C15H20O4	555.97	263.129	264.136	[M-H]-	-0.798		13	745.1	NEG
Indolelactic acid	0.2	-2.3219	2.3219	C11H11NO3	459.02	247.107	205.074	[M+H+CH3CN]+	-1.191	-12.58	44.3		POS
L-Fucose	0.2	-2.3219	2.3219	C6H12O5	454.3	165.076	164.068	[M+H]+	-1.533				POS
Phosphorylcholine	0.2	-2.3219	2.3219	C5H15NO4P	656.88	226.107	184.073	[M+H+CH3CN]+	-2.052				POS
3,4-Dihydroxyhydrocinnamic acid	0.2	-2.3219	2.3219	C9H10O4	367.85	183.065	182.058	[M+H]+	-1.836	-17.95			POS
5a-Androstane-3b,17b-diol	0.2	-2.3219	2.3219	C19H32O2	903.13	293.247	292.239	[M+H]+	-1.752		18.4		POS
6-Hydroxydopamine	0.2	-2.3219	2.3219	C8H11NO3	819.48	170.081	169.074	[M+H]+	-2.072				POS
6-aminochromen-2-one	0.2	-2.3219	2.3219	C9H7NO2	301.51	162.055	161.047	[M+H]+	-1.156		15	734.1	POS
Isoguanine	0.2	-2.3219	2.3219	C5H5N5O	305.17	193.083	151.049	[M+H+CH3CN]+	-0.664		22.4		POS
Methionine	0.2	-2.3219	2.3219	C5H11NO2S	1249.79	167.085	149.051	[M+NH4]+	-1.767				POS
Sphinganine	0.2	-2.3219	2.3219	C18H39NO2	817.93	302.305	301.297	[M+H]+, [M+H-H2O]+	-2.259	15.01	28.2		POS
4-(2-Hydroxyethoxy)benzaldehyde	0.2	-2.3219	2.3219	C9H10O3	393.23	167.071	166.063	[M+H]+	1.479			722	POS
tralkoxydim	0.2	-2.3219	2.3219	C20H27NO3	826.73	330.206	329.198	[M+H]+	-1.88		3.1	647.4	POS
Phe-C12:1	0.2	-2.3219	2.3219	C21H31NO3	858.84	346.237	345.23	[M+H]+	-1.63		5.5	958.5	POS
2-Amino-3-[4-(carboxymethyl)phenyl]propanoic acid	0.2	-2.3219	2.3219	C11H13NO4	482.01	222.077	223.085	[M-H]-	-0.093		9.5	768.5	NEG
(5R)-5-hydroxy-1-(4-hydroxy-3-methoxyphenyl)tetradecan-3-one	0.2	-2.3219	2.3219	C21H34O4	955.72	351.252	350.245	[M+H]+	-1.962		21.9	746.9	POS
Lithocholic acid	0.2	-2.3219	2.3219	C24H40O3	676.95	415.262	376.299	[M+K]+	2.621				POS
4-Aminohippuric acid	0.2	-2.3219	2.3219	C9H10N2O3	69.12	236.103	194.069	[M+H+CH3CN]+	1.116	5.07	12.1		POS
(3beta,5alpha)-4,4-Dimethylcholesta-8,14,24-trien-3-ol	0.2	-2.3219	2.3219	C29H46O	721.1	393.351	410.354	[M+H-H2O]+, [M+H]+	-2.141		18.3	693	POS
4,5-Epoxy-7Z,10Z,13Z,16Z,19Z-docosapentaenoic acid, methyl ester	0.2	-2.3219	2.3219	C23H34O3	583.42	359.257	358.25	[M+H]+	-2.053		24.1	807.1	POS
1-Pyrrolidineheptanoic acid, 2-[(1E,3S,4S)-3-hydroxy-4-methyl-1-nonen-6-yn-1-yl]-5-oxo-, (2R)-	0.2	-2.3219	2.3219	C21H33NO4	734.57	364.249	363.241	[M+H]+	1.215		21.8	663.6	POS
5-Aminolevulinic acid	0.2	-2.3219	2.3219	C5H9NO3	65.71	132.065	131.058	[M+H]+	-1.979	2.71			POS
Ribothymidine	0.2	-2.3219	2.3219	C10H14N2O6	61.23	300.119	258.085	[M+H+CH3CN]+	-1.432	-15.51			POS
Hexadecanedioic acid	0.2	-2.3219	2.3219	C16H30O4	795.83	328.247	286.214	[M+H+CH3CN]+	-2.336	-15.31	16.8		POS
Quercetin	0.2	-2.3219	2.3219	C15H10O7	468.86	344.076	302.042	[M+H+CH3CN]+	-2.117	-14.74	5		POS
Hydroxyindoleacetic acid	0.2	-2.3219	2.3219	C10H9NO3	244.19	192.065	191.058	[M+H]+	-0.967				POS
Terfenadine	0.2	-2.3219	2.3219	C32H41NO2	1201.89	535.328	471.313	[M+Na+CH3CN]+	-2.074		43.2		POS
Dehydroepiandrosterone	0.2	-2.3219	2.3219	C19H28O2	781.88	289.216	288.208	[M+H]+	-1.672	-3.16			POS
Uracil	0.2	-2.3219	2.3219	C4H4N2O2	558.26	113.035	112.027	[M+H]+	0.341				POS
totarol	0.2	-2.3219	2.3219	C20H30O	938.83	287.236	286.229	[M+H]+	-2.157		30.9	621.6	POS
4-aminobutanoic acid_(E) -dec-2-enoyl chloride	0.2	-2.3219	2.3219	C14H25NO3	687.6	256.19	255.183	[M+H]+	-1.275		1.1	878.5	POS
Guaifenesin	0.2	-2.3219	2.3219	C10H14O4	465.03	216.123	198.089	[M+NH4]+	-1.633	12.45			POS
Dodecanedioic acid	0.2	-2.3219	2.3219	C12H22O4	625.64	272.186	230.152	[M+H+CH3CN]+	0.909	-11.68	21.4		POS
Hydroxyindoleacetic acid	0.2	-2.3219	2.3219	C10H9NO3	219.91	192.066	191.058	[M+H]+	-0.048				POS
Scutellarein	0.2	-2.3219	2.3219	C15H10O6	428.86	304.081	286.048	[M+NH4]+	-0.152	1.06	31.5		POS
Vanillylmandelic acid	0.2	-2.3219	2.3219	C9H10O5	373.3	240.087	198.053	[M+H+CH3CN]+	-0.179				POS
Xanthyletin_major	0.2	-2.3219	2.3219	C14H12O3	700.91	229.086	228.078	[M+H]+	-1.372		10.5	742.9	POS
(5xi,9xi)-Beyer-15-en-18-ol	0.2	-2.3219	2.3219	C20H32O	655.08	289.252	288.245	[M+H]+, [M+H-H2O]+	-1.477		14.6	734.8	POS
Isorhamnetin	0.2	-2.3219	2.3219	C16H12O7	619.98	317.065	316.058	[M+H]+	-1.636		7.7	774.7	POS
Acrylamide	0.2	-2.3219	2.3219	C3H5NO	68.51	113.071	71.037	[M+H+CH3CN]+	-1.349	-16.93	5.9		POS
Asp-C20:4	0.2	-2.3219	2.3219	C24H37NO5	816.42	420.274	419.267	[M+H]+	-0.532		26.5	650.5	POS
Elaidic acid	0.2	-2.3219	2.3219	C18H34O2	1231.83	283.263	282.255	[M+H]+	-1.176		14.1		POS
Vernakalant	0.2	-2.3219	2.3219	C20H31NO4	703.43	350.234	349.226	[M+H]+	2.677			602.3	POS
2-Methyl-3-ketovaleric acid	0.2	-2.3219	2.3219	C6H10O3	562.27	148.096	130.063	[M+NH4]+	-2.514				POS
Ribothymidine	0.2	-2.3219	2.3219	C10H14N2O6	64.67	259.092	258.085	[M+H]+	-2.62	-12.07			POS
Docosanamide	0.2	-2.3219	2.3219	C22H45NO	978.72	340.357	339.349	[M+H]+	-1.948		10.5	671	POS
5-[5-hydroxy-3-(hydroxymethyl)pentyl]-8a-(hydroxymethyl)-5,6-dimethyl-3,4,4a,6,7,8-hexahydronaphthalene-1-carboxylic acid	0.2	-2.3219	2.3219	C20H34O5	762.27	355.247	354.24	[M+H]+	-1.38		28.4	816.1	POS
1-(9Z-octadecenoyl)-sn-glycero-3-phosphoserine	0.2	-2.3219	2.3219	C24H46NO9P	925.57	524.298	523.29	[M+H]+, [M+Na]+	-0.395			945.7	POS
Cis,cis-Muconic acid	0.2	-2.3219	2.3219	C6H6O4	360.55	184.061	142.027	[M+H+CH3CN]+	0.773	-6.23			POS
Tetradecyl sulfate	0.2	-2.3219	2.3219	C14H30O4S	1071.5	293.179	294.187	[M-H]-	0.228		26	948.5	NEG
3-Hydroxymandelic acid	0.2	-2.3219	2.3219	C8H8O4	440.04	167.035	168.043	[M-H]-	2.204			638.5	NEG
Ketoleucine	0.2	-2.3219	2.3219	C6H10O3	386.94	129.056	130.063	[M-H]-	-0.009	-6.96	6.4		NEG
Cholesterol sulfate	0.2	-2.3219	2.3219	C27H46O4S	744.34	505.276	466.312	[M+K]+	1.413				POS
Linoleic acid	0.2	-2.3219	2.3219	C18H32O2	654.03	322.273	280.239	[M+H+CH3CN]+	-2.455		46.4		POS
2-Methyl-3-ketovaleric acid	0.2	-2.3219	2.3219	C6H10O3	825.01	148.097	130.063	[M+NH4]+	-0.379				POS
4-Aminosalicylic acid	0.2	-2.3219	2.3219	C7H7NO3	394.01	152.035	153.043	[M-H]-	0.57		2.7	803.5	NEG
Oleanolic acid	0.2	-2.3219	2.3219	C30H48O3	863.54	457.367	456.359	[M+H]+	-1.205		20		POS
3,3,14,14-Tetramethylhexadecanedioic acid	0.2	-2.3219	2.3219	C20H38O4	1003.26	341.27	342.277	[M-H]-	0.909		45.1	935.7	NEG
(R)-3-Hydroxybutyric acid	0.2	-2.3219	2.3219	C4H8O3	316.98	146.081	104.047	[M+H+CH3CN]+	-2.721				POS
Kynurenic acid	0.2	-2.3219	2.3219	C10H7NO3	412.12	190.05	189.043	[M+H]+	-0.073		8.7		POS
Dicyclohexyl(hydroxy)acetic acid	0.2	-2.3219	2.3219	C14H24O3	537.1	223.169	240.172	[M+H-H2O]+, [M+H]+	-1.691		9.1	875.5	POS
15-Deoxy-delta12,14-prostaglandin D2	0.2	-2.3219	2.3219	C20H30O4	649.09	335.222	334.215	[M+H]+	1.929			673.5	POS
5Alpha-Cholestanol	0.2	-2.3219	2.3219	C27H48O	996.85	411.361	388.371	[M+Na]+	2.104				POS
Medroxyprogesterone	0.2	-2.3219	2.3219	C22H32O3	761.33	362.269	344.235	[M+NH4]+	-1.292	-9.67	2.8		POS
Val-C12:1	0.2	-2.3219	2.3219	C17H31NO3	821.6	298.238	297.23	[M+H]+	-1.752		13.4	772.3	POS
N-[4-(4-Nitrophenyl)phenyl]acetamide	0.2	-2.3219	2.3219	C14H12N2O3	443.17	257.092	256.085	[M+H]+	0.409		11.3	630	POS
2-Methylcitrate	0.2	-2.3219	2.3219	C7H10O7	274.47	205.036	206.043	[M-H]-	2.107		12.8	641.7	NEG
1,2,14,18,18-pentamethyl-8-(1-methylvinyl)-17-oxopentacyclo[11.8.0.0<2,10_.0<5 ,9_.0<14,19_]henicosane-5-carbaldehyde CollisionEnergy:205060	0.2	-2.3219	2.3219	C30H46O2	886.78	439.356	438.349	[M+H]+	-2.285			699	POS
2H-Pyran-2-one, tetrahydro-4-hydroxy-6-pentyl-	0.2	-2.3219	2.3219	C10H18O3	525.66	187.132	186.125	[M+H]+, [M+H-H2O]+	-1.621		6.8	640.2	POS
PC(38:6)	0.2	-2.3219	2.3219	C46H80NO8P	816.69	869.581	805.565	[M+Na+CH3CN]+	2.257		55.1		POS
Pyruvaldehyde	0.2	-2.3219	2.3219	C3H4O2	764.32	90.0549	72.0211	[M+NH4]+	-0.905				POS
Oleic acid	0.2	-2.3219	2.3219	C18H34O2	891.45	327.254	282.256	[M+HCOO]-	0.444		31.8		NEG
5_HpEPE	0.2	-2.3219	2.3219	C20H30O4	914.34	333.206	334.214	[M-H]-	-2.339		19.3	621.6	NEG
Acetaminophen glucuronide	0.2	-2.3219	2.3219	C14H17NO8	285.18	345.13	327.096	[M+NH4]+	1.095	7.32			POS
Delta-hexanolactone	0.2	-2.3219	2.3219	C6H10O2	327.28	156.102	114.068	[M+H+CH3CN]+	-1.445	-7.76	6.7		POS
boldenone-m	0.2	-2.3219	2.3219	C19H28O2	851.71	289.215	288.208	[M+H]+	-1.663		16.2	702.8	POS
gerberinside	0.2	-2.3219	2.3219	C16H18O8	372.02	339.108	338.1	[M+H]+	-0.693		7.6	781.3	POS
Eucalyptol	0.2	-2.3219	2.3219	C10H18O	591.39	199.134	154.136	[M+HCOO]-	0.158		12.7		NEG
Pyromucic acid	0.2	-2.3219	2.3219	C5H4O3	632.41	130.05	112.016	[M+NH4]+	-0.388				POS
Daidzein	0.2	-2.3219	2.3219	C15H10O4	542.4	253.051	254.058	[M-H]-	0.364	10.98	12.3		NEG
Oleic acid	0.2	-2.3219	2.3219	C18H34O2	608.45	283.262	282.255	[M+H]+	-2.757		14.1		POS
2-Methyl-3-ketovaleric acid	0.2	-2.3219	2.3219	C6H10O3	248.4	131.07	130.063	[M+H]+	-1.53				POS
4-aminobutanoic acid_(E) -dec-2-enoyl chloride	0.2	-2.3219	2.3219	C14H25NO3	729.31	256.19	255.183	[M+H]+	-1.057		10.1	807.7	POS
Berberine	0.2	-2.3219	2.3219	C20H18NO4	649.98	359.112	336.123	[M+Na]+	-2.311		27.9		POS
Isoguanine	0.2	-2.3219	2.3219	C5H5N5O	404.31	152.057	151.049	[M+H]+	0.093				POS
Sorbifolin	0.2	-2.3219	2.3219	C16H12O6	533.81	301.071	300.064	[M+H]+	0.671	-4.99			POS
Kaempferol	0.2	-2.3219	2.3219	C15H10O6	611.79	287.055	286.047	[M+H]+	-1.273	-12.81	17.3		POS
5Alpha-Cholestanone	0.2	-2.3219	2.3219	C27H46O	1006.73	409.345	386.356	[M+Na]+	2.144		33		POS
Sorbifolin	0.2	-2.3219	2.3219	C16H12O6	571.03	301.07	300.063	[M+H]+	-1.667	-2.57	6.9		POS
Pentadecanoic acid	0.2	-2.3219	2.3219	C15H30O2	536.57	260.258	242.224	[M+NH4]+	-2.456		10.9		POS
Hexadecanedioic acid	0.2	-2.3219	2.3219	C16H30O4	796.87	350.231	286.215	[M+Na+CH3CN]+	1.524	-14.27	60.9		POS
Erucic acid	0.2	-2.3219	2.3219	C22H42O2	1110.18	402.334	338.318	[M+Na+CH3CN]+	-1.577		67.5		POS
Arachidic acid	0.2	-2.3219	2.3219	C20H40O2	1102.26	354.336	312.302	[M+H+CH3CN]+	-1.688				POS
Succinylacetone	0.2	-2.3219	2.3219	C7H10O4	616.76	159.065	158.058	[M+H]+, [M+H-H2O]+	-1.23				POS
tralkoxydim	0.2	-2.3219	2.3219	C20H27NO3	820.28	330.206	329.199	[M+H]+	-1.463		6.2	749.6	POS
Octanal	0.2	-2.3219	2.3219	C8H16O	69.62	146.154	128.12	[M+NH4]+	-1.095		20.8		POS
Nitrite	0.2	-2.3219	2.3219	NO2	51.72	110.008	45.9927	[M+Na+CH3CN]+	-1.753				POS
Kynurenic acid	0.2	-2.3219	2.3219	C10H7NO3	692.53	190.049	189.042	[M+H]+	-2.213		7.1		POS
3-Hydroxymandelic acid	0.2	-2.3219	2.3219	C8H8O4	108.17	186.076	168.042	[M+NH4]+	-1.961	-2.64	8.8		POS
Phe-C12:1	0.2	-2.3219	2.3219	C21H31NO3	872.87	346.237	345.23	[M+H]+	-1.021		6.6	933.3	POS
Iso-Valeraldehyde	0.2	-2.3219	2.3219	C5H10O	324.43	87.0804	86.0731	[M+H]+	-0.561	-10.91			POS
Kynurenic acid	0.2	-2.3219	2.3219	C10H7NO3	287.5	231.076	189.043	[M+H+CH3CN]+	-0.139		13.1		POS
Guanosine 5'-monophosphate	0.2	-2.3219	2.3219	C10H14N5O8P	183.64	364.065	363.057	[M+H]+	-1.67		11.4	979.9	POS
Octanal	0.2	-2.3219	2.3219	C8H16O	610.3	173.119	128.121	[M+HCOO]-	2.407		39.9		NEG
N-3-Oxohexadec-11Z-enoyl-L-homoserine lactone	0.2	-2.3219	2.3219	C20H33NO4	588.1	352.247	351.24	[M+H]+	-2.733			623.4	POS
7,8-Dihydrobiopterin	0.2	-2.3219	2.3219	C9H13N5O3	230.73	262.091	239.101	[M+Na]+	-1.865				POS
Linoleic acid	0.2	-2.3219	2.3219	C18H32O2	1018.45	298.273	280.24	[M+NH4]+	-1.974				POS
Diosmetin	0.2	-2.3219	2.3219	C16H12O6	666.46	301.07	300.063	[M+H]+	-2.213	-4.34	8.3		POS
LPE(20:4)	0.2	-2.3219	2.3219	C25H44NO7P	729.73	565.301	501.285	[M+Na+CH3CN]+	-0.12		40.3		POS
Homovanillic acid	0.2	-2.3219	2.3219	C9H10O4	416.41	181.051	182.058	[M-H]-	0.709	8.95	7.4		NEG
Levofloxacin	0.2	-2.3219	2.3219	C18H20FN3O4	398.72	400.108	361.145	[M+K]+	1.932	-3.64	47.6		POS
Kynurenic acid	0.2	-2.3219	2.3219	C10H7NO3	301.76	231.076	189.043	[M+H+CH3CN]+	-0.041				POS
Protocatechuic acid	0.2	-2.3219	2.3219	C7H6O4	335.73	153.02	154.027	[M-H]-	2.726	12.57			NEG
Succinic acid semialdehyde	0.2	-2.3219	2.3219	C4H6O3	600.71	144.065	102.031	[M+H+CH3CN]+	-1.207		4.6		POS
3-hydroxy-anthranilic acid	0.2	-2.3219	2.3219	C7H7NO3	616.23	136.039	153.042	[M+H-H2O]+, [M+H]+	-0.406			915.6	POS
Glutathione	0.2	-2.3219	2.3219	C10H17N3O6S	717.15	308.091	307.083	[M+H]+	-1.479				POS
Gamma-Tocopherol	0.2	-2.3219	2.3219	C28H48O2	686.92	439.356	416.367	[M+Na]+	2.159		6.1		POS
5-Glc tricin	0.2	-2.3219	2.3219	C23H24O12	387.09	534.162	492.128	[M+H+CH3CN]+	2.282	11.49	122.9		POS
6-Methyladenine	0.2	-2.3219	2.3219	C6H7N5	69.7	172.06	149.07	[M+Na]+	2.002	-11.42			POS
3-Hexanone	0.2	-2.3219	2.3219	C6H12O	794.4	142.122	100.088	[M+H+CH3CN]+	-2.403		5.1		POS
Lumichrome	0.2	-2.3219	2.3219	C12H10N4O2	502.26	241.073	242.081	[M-H]-	0.911		8.7	938.3	NEG
(R)-N-(1-(4-Hydroxyphenyl)-2-hydroxyethyl)oleamide	0.2	-2.3219	2.3219	C27H45NO3	952.51	432.346	431.339	[M+H]+	-2.241		26.6	889.2	POS
Ethyl isopropyl ketone	0.2	-2.3219	2.3219	C6H12O	688.64	142.122	100.089	[M+H+CH3CN]+	-1.284				POS
Succinic acid semialdehyde	0.2	-2.3219	2.3219	C4H6O3	561.38	144.065	102.031	[M+H+CH3CN]+	-2.769				POS
cis-5,8,11-Eicosatrienoic acid	0.2	-2.3219	2.3219	C20H34O2	579.89	307.263	306.255	[M+H]+, [M+H-H2O]+	-1.789		18.3	847.3	POS
Uracil	0.2	-2.3219	2.3219	C4H4N2O2	506.72	113.035	112.027	[M+H]+	-0.378		32		POS
Umbelliferone	0.2	-2.3219	2.3219	C9H6O3	678.28	180.065	162.031	[M+NH4]+	-1.498				POS
4-Hydroxy-1-(2-hydroxyethyl)-2,2,6,6-tetramethylpiperidine|1-Piperidineethanol, 4-hydroxy-2,2,6,6-tetramethyl-|1-(2-hydroxyethyl)-2,2,6,6-tetramethylpiperidin-4-ol	0.2	-2.3219	2.3219	C11H23NO2	178.68	202.18	201.172	[M+H]+	-2.624		1.8	859.2	POS
Leu-C12:1	0.2	-2.3219	2.3219	C18H33NO3	871.33	312.253	311.246	[M+H]+	-1.299		14.6	971.5	POS
Choline	0.2	-2.3219	2.3219	C5H14NO	731.56	143.071	104.108	[M+K]+	-0.113				POS
GABA-C12:1	0.2	-2.3219	2.3219	C16H29NO3	848.27	284.222	283.214	[M+H]+	-0.845		4.2	910.8	POS
Octanal	0.2	-2.3219	2.3219	C8H16O	128.83	146.154	128.12	[M+NH4]+	-1.811		12.1		POS
Salicin	0.2	-2.3219	2.3219	C13H18O7	103.57	328.139	286.105	[M+H+CH3CN]+	-0.931		19.2		POS
2-Oxohexane	0.2	-2.3219	2.3219	C6H12O	657.72	142.122	100.089	[M+H+CH3CN]+	-1.789		19.6		POS
Tyramine	0.2	-2.3219	2.3219	C8H11NO	660.78	138.091	137.084	[M+H]+	-0.707				POS
Senecioic acid	0.2	-2.3219	2.3219	C5H8O2	135.91	142.086	100.052	[M+H+CH3CN]+	-1.181	-0.89			POS
DL-Norleucinamide	0.2	-2.3219	2.3219	C6H14N2O	161.51	131.118	130.11	[M+H]+	-1.076			677.1	POS
Octanal	0.2	-2.3219	2.3219	C8H16O	329.74	146.154	128.12	[M+NH4]+	-1.221				POS
Dopamine	0.2	-2.3219	2.3219	C8H11NO2	234.74	152.072	153.079	[M-H]-	1.743				NEG
Alpha-hydroxyhippuric acid	0.2	-2.3219	2.3219	C9H9NO4	329.33	194.046	195.054	[M-H]-	2.653	-7.81	7.3		NEG
5-Methoxysalicylic acid	0.2	-2.3219	2.3219	C8H8O4	529.11	186.076	168.042	[M+NH4]+	-2.198	2.97			POS
Gly-C13:1	0.2	-2.3219	2.3219	C15H27NO3	781.38	270.206	269.199	[M+H]+	-0.896		19	618.6	POS
GABA-C18:3	0.2	-2.3219	2.3219	C22H37NO3	934.65	364.284	363.277	[M+H]+, [M+Na]+	-1.236		20.6	980.1	POS
Pyromucic acid	0.2	-2.3219	2.3219	C5H4O3	2.43	113.023	112.016	[M+H]+	1.12				POS
Thiamine	0.2	-2.3219	2.3219	C12H17N4OS	67.17	345.102	265.113	[M+K+CH3CN]+	0.378		68.3		POS
PC(O-40:7)	0.2	-2.3219	2.3219	C48H84NO7P	1204.05	881.616	817.6	[M+Na+CH3CN]+	1.33		60		POS
Kynurenic acid	0.2	-2.3219	2.3219	C10H7NO3	410.02	231.076	189.043	[M+H+CH3CN]+	-0.369				POS
Methyl octadecadienoate	0.2	-2.3219	2.3219	C19H34O2	937.43	295.262	294.255	[M+H]+	-2.776			845.1	POS
Caffeic acid	0.2	-2.3219	2.3219	C9H8O4	389.36	181.049	180.042	[M+H]+	-0.754	-5.98	10.2		POS
4-[(Propan-2-yl)carbamoyl]benzoic acid	0.2	-2.3219	2.3219	C11H13NO3	310.58	206.083	207.09	[M-H]-	2.055		15.9	809.5	NEG
2-Furoic acid	0.2	-2.3219	2.3219	C5H4O3	349.86	154.05	112.016	[M+H+CH3CN]+	-0.376	16.98			POS
alpha-Ionone	0.2	-2.3219	2.3219	C13H20O	557.85	175.148	192.151	[M+H-H2O]+, [M+H]+	-1.809		6	970.1	POS
Uridine	0.2	-2.3219	2.3219	C9H12N2O6	79.49	267.058	244.069	[M+Na]+	-1.45				POS
Uracil	0.2	-2.3219	2.3219	C4H4N2O2	594.98	113.034	112.027	[M+H]+	-0.794		10.3		POS
Heptadecanoic acid	0.2	-2.3219	2.3219	C17H34O2	1225.73	288.289	270.255	[M+NH4]+	-1.752				POS
(1R,4R,6R,10S)-4,12,12-trimethyl-9-methylene-5-oxatricyclo[8.2.0.0~4,6~]dodecane	0.2	-2.3219	2.3219	C15H24O	601.76	221.19	220.182	[M+H]+	-1.712		8.8	608.1	POS
Butanoic acid, 4-[(1,2-dioxohexadecyl)amino]-, ethyl ester	0.2	-2.3219	2.3219	C22H41NO4	932.96	384.31	383.303	[M+H]+	-1.721		24.1	813.6	POS
2-Methyl-3-ketovaleric acid	0.2	-2.3219	2.3219	C6H10O3	947.14	148.096	130.063	[M+NH4]+	-2.348				POS
2-(1,3-Dioxo-1,3-dihydro-2H-isoindol-2-yl)butanoic acid	0.2	-2.3219	2.3219	C12H11NO4	323.36	232.062	233.069	[M-H]-	1.074		1.8	803	NEG
Pentadecanoic acid	0.2	-2.3219	2.3219	C15H30O2	667.49	260.258	242.224	[M+NH4]+	-2.556		38.6		POS
3-Hydroxymandelic acid	0.2	-2.3219	2.3219	C8H8O4	392.07	169.049	168.042	[M+H]+	-0.722	-6.51			POS
N-Acetyl-L-tyrosine	0.2	-2.3219	2.3219	C11H13NO4	421.85	222.078	223.085	[M-H]-	2.389		10	667.2	NEG
(2S,3S,4S,5R,6R)-6-[[(3S,4R,6aR,6bS,8aS,14bR)-4-(hydroxymethyl)-4,6a,6b,11,11,14b-hexamethyl-8a-[(2S,3R,4S,5S,6R)-3,4,5-trihydroxy-6-(hydroxymethyl)oxan-2-yl]oxycarbonyl-1,2,3,4a,5,6,7,8,9,10,12,12a,14,14a-tetradecahydropicen-3-yl]oxy]-3,4,5-trihydroxyoxane-2-carboxylic acid	0.2	-2.3219	2.3219	C42H66O15	587.34	809.431	810.438	[M-H]-	-2.786		12.9	950.9	NEG
albocycline	0.2	-2.3219	2.3219	C18H28O4	774.41	307.191	308.199	[M-H]-	-0.172		17.9	646.9	NEG
methyl-1-testosterone	0.2	-2.3219	2.3219	C20H30O2	645.32	303.231	302.224	[M+H]+	-2.315			635.6	POS
Methylmalonic acid	0.2	-2.3219	2.3219	C4H6O4	248.21	141.016	118.027	[M+Na]+	2.63				POS
Paclitaxel	0.2	-2.3219	2.3219	C47H51NO14	1058.17	892.293	853.329	[M+K]+	-1.657				POS
Epi-coprostanol	0.2	-2.3219	2.3219	C27H48O	771.35	411.361	388.371	[M+Na]+	1.852		98.9		POS
BTTAA	0.2	-2.3219	2.3219	C19H30N10O2	684.91	429.248	430.255	[M-H]-	-0.163		22.1	741.7	NEG
Acetic acid	0.2	-2.3219	2.3219	C2H4O2	370.07	98.984	60.0209	[M+K]+	-2.519				POS
Uracil	0.2	-2.3219	2.3219	C4H4N2O2	313.83	154.061	112.027	[M+H+CH3CN]+	-1.204		6.6		POS
[truncated: 458 more rows]

## Sheet: KTK1vsTK1 final
	Fold Change TK1 vs KTK1	log2(FC)	|log2(FC)|	Formula	RT [s]	m/z meas.	M meas.	Ions	Δm/z [ppm]	ΔRT	mSigma	MS/MS score	Ion mode
Adenosine 2',3'-cyclic monophosphate	0.0044677	-7.8062	7.8062	C10H12N5O6P	135.61	328.046	329.053	[M-H]-	0.921		4.8	989.8	NEG
Xanthurenic acid	53.155	5.7321	5.7321	C10H7NO4	354.54	206.045	205.037	[M+H]+	-0.956	12.06	8		POS
1-Methylnicotinamide	33.06	5.047	5.047	C7H9N2O	569.54	138.079	137.072	[M+H]+	0.157	-9.58	92		POS
SALIDROSIDE	22.093	4.4655	4.4655	C14H20O7	363.08	345.119	300.121	[M+HCOO]-, [M-H]-	1.065		19.5	970.1	NEG
Phthalic acid	20.778	4.377	4.377	C8H6O4	394.07	208.061	166.027	[M+H+CH3CN]+	0.096	0.05	8.3		POS
Adenine	0.049071	-4.349	4.349	C5H5N5	76.48	134.047	135.055	[M-H]-	0.957	-3.68	10.6		NEG
Eicosanoids	17.458	4.1258	4.1258	C20H30O2	859.91	303.231	302.224	[M+H]+	-0.556		21.5	798.5	POS
1-(9Z-Octadecenoyl)-sn-glycero-3-phosphoethanolamine	16.741	4.0653	4.0653	C23H46NO7P	905.91	478.294	479.301	[M-H]-	-0.361		22.4	982.2	NEG
5-(Hydroxymethyl)-3-(1-hydroxy-4-methylhexyl)oxolan-2-one	12.271	3.6172	3.6172	C12H22O4	529.84	231.159	230.152	[M+H]+	-1.294		9.6	730	POS
Hydroxyphenyllactic acid	12.111	3.5982	3.5982	C9H10O4	360.83	181.051	182.058	[M-H]-, [M-H-H2O]-	0.799	12.17	5.2		NEG
2-Isopropylmalic acid	11.566	3.5318	3.5318	C7H12O5	377.03	175.062	176.069	[M-H]-	2.065	5.27	32.7		NEG
6-methyl-2-propan-2-yl-1H-pyrimidin-4-one	11.006	3.4602	3.4602	C8H12N2O	520.32	153.102	152.095	[M+H]+	-0.647		5.7	800.5	POS
8-Oxononanoic acid	10.68	3.4168	3.4168	C9H16O3	409.28	171.103	172.11	[M-H]-	1.774		14.3	693.1	NEG
Hex-Hederagenin (or 2-hydroxyoleanolic acid) (PUT)	9.7202	3.281	3.281	C36H58O9	1218.92	652.442	634.408	[M+NH4]+	1.98	-2.08	68.7		POS
6,11-dioxododecanoic acid	9.2748	3.2133	3.2133	C12H20O4	585.21	227.129	228.136	[M-H]-	0.234		9.5	725.6	NEG
Quinic acid	8.8417	3.1443	3.1443	C7H12O6	65.67	234.097	192.063	[M+H+CH3CN]+	0.312	-1.95	10.5		POS
3alpha-Galactobiose-CH3	8.5855	3.1019	3.1019	C13H24O11	227.34	401.13	356.132	[M+HCOO]-, [M-H]-	0.947		25.7	845.1	NEG
albocycline	8.2391	3.0425	3.0425	C18H28O4	941.94	307.191	308.199	[M-H]-	-0.781		23.4	759.2	NEG
4-Hydroxycyclohexylcarboxylic acid	8.0292	3.0053	3.0053	C7H12O3	355.13	189.077	144.079	[M+HCOO]-	1.086	9.17	10.9		NEG
FAHFA(19:2)	7.913	2.9842	2.9842	C19H32O4	777.18	323.223	324.23	[M-H]-	0.181		17.3	986.8	NEG
Adenosine 5'-monophosphate	0.12798	-2.9661	2.9661	C10H14N5O7P	127.37	346.056	347.063	[M-H]-	0.769		10.7	986.5	NEG
4-Pyridoxic acid	7.6948	2.9439	2.9439	C8H9NO4	69.79	184.06	183.053	[M+H]+	-0.524	-2.5			POS
Adenosine	0.13122	-2.93	2.93	C10H13N5O4	213.73	268.104	267.096	[M+H]+	-1.246		16.4	996.5	POS
totarol	7.5676	2.9198	2.9198	C20H30O	824.21	287.237	286.229	[M+H]+	-1.426		18.4	649.8	POS
1,2,3,6-Tetrahydropyridine-4-carboxylic acid	7.2105	2.8501	2.8501	C6H9NO2	537.77	128.071	127.063	[M+H]+	-0.465		5.7	612.1	POS
2-Hydroxy-2-methylbutyric acid	7.2	2.848	2.848	C5H10O3	317.32	160.096	118.063	[M+H+CH3CN]+	-2.979	2.74			POS
3`-Aminoacetophenone	6.9103	2.7888	2.7888	C8H9NO	226.14	136.075	135.068	[M+H]+	-1.947		2.4	872.1	POS
reynosin	6.8472	2.7755	2.7755	C15H20O3	723.5	247.133	248.141	[M-H]-	-1.928		22.2	923.7	NEG
16,16-Dimethylprostaglandin A2	6.8277	2.7714	2.7714	C22H34O4	797.74	363.252	362.245	[M+H]+	-1.733		21.2	747.6	POS
nateglinide	6.7841	2.7622	2.7622	C19H27NO3	814.31	316.192	317.199	[M-H]-	0.926		43.7	888	NEG
17a-Estradiol	6.719	2.7483	2.7483	C18H24O2	652.47	273.184	272.177	[M+H]+	-1.849	-16.41	17		POS
9-Oxo-11-(3-pentyl-2-oxiranyl)-10E-undecenoic acid	6.3657	2.6703	2.6703	C18H30O4	824.1	309.207	310.214	[M-H]-	0.012		17.6	720.6	NEG
(1S,4aS,5R)-5-[2-(furan-3-yl)ethyl]-1,4a-dimethyl-6-methylidene-3,4,5,7,8,8a-hexahydro-2H-naphthalene-1-carboxylic acid	6.3046	2.6564	2.6564	C20H28O3	749.86	317.211	316.204	[M+H]+	-0.379		17	851.7	POS
3,4-Dihydroxybenzaldehyde	6.2326	2.6398	2.6398	C7H6O3	365.84	180.065	138.031	[M+H+CH3CN]+	-1.828	-0.52	6.2		POS
D-Glucurono-6,3-lactone	6.1957	2.6313	2.6313	C6H8O6	372.04	194.066	176.032	[M+NH4]+	1.777	4.3	34.1		POS
6-Acetamidohexanoic acid	6.0736	2.6025	2.6025	C8H15NO3	486.43	172.098	173.105	[M-H]-	1.327		13.6	713.6	NEG
Terephthalic acid	6.0463	2.5961	2.5961	C8H6O4	310.38	208.06	166.026	[M+H+CH3CN]+	-0.611	-6.97			POS
8-Gingerol	6.0068	2.5866	2.5866	C19H30O4	812.49	321.206	322.214	[M-H]-	-2.486		22	967.7	NEG
N-(2-{2-[(3,4-dimethoxyphenyl)sulfanyl]phenyl}-1-methylethyl)-N-methylamine	5.8133	2.5394	2.5394	C18H23NO2S	354.71	318.152	317.145	[M+H]+	-0.488			742.5	POS
2-Ethylhexyl cyanoacetate	5.7544	2.5247	2.5247	C11H19NO2	525.61	196.134	197.142	[M-H]-	0.091		10.1	757.6	NEG
9-ribosyl-trans-zeatin	5.712	2.514	2.514	C15H21N5O5	374.34	352.161	351.154	[M+H]+	-1.243		15.2	877	POS
(E)-5-[(1S,8aS)-5,5,8a-trimethyl-2-methylidene-3,4,4a,6,7,8-hexahydro-1H-naphthalen-1-yl]-3-(hydroxymethyl)-2-oxopent-3-enoic acid	5.6136	2.4889	2.4889	C20H30O4	838.95	333.207	334.214	[M-H]-	0.524		19.4	633.8	NEG
Tuberonic acid	5.5815	2.4807	2.4807	C12H18O4	493.23	225.113	226.12	[M-H]-	-0.136		11.9	928.8	NEG
oxabolone	5.445	2.4449	2.4449	C18H26O3	618.28	291.195	290.187	[M+H]+	-2.46		16.8	807.8	POS
Guanosine 3',5'-cyclic monophosphate	5.4028	2.4337	2.4337	C10H12N5O7P	181.19	346.054	345.047	[M+H]+	-1.871		13.2	987.8	POS
Hexanal	5.3924	2.4309	2.4309	C6H12O	82.77	142.122	100.089	[M+H+CH3CN]+	-1.938	-13.43			POS
5-Oxo-5,6-dihydro-2-pyrazinecarboxylic acid	5.3547	2.4208	2.4208	C5H4N2O3	654.37	141.029	140.022	[M+H]+	-0.674		6.7	769.3	POS
(2E,4E)-12-hydroxy-13-(hydroxymethyl)-3,5,7-trimethyltetradeca-2,4-dienedioic acid	5.227	2.386	2.386	C18H30O6	751.94	343.211	342.204	[M+H]+, [M+NH4]+	-1.401		23.2	761.2	POS
Acetaminophen	5.1488	2.3642	2.3642	C8H9NO2	320.99	169.097	151.063	[M+NH4]+	-1.643	-4.93	4.4		POS
Iso-gamma-fagarine	5.1261	2.3579	2.3579	C13H11NO3	335.04	230.081	229.074	[M+H]+	-1.41		9.4	817.2	POS
Estriol	5.1038	2.3516	2.3516	C18H24O3	516.3	330.206	288.172	[M+H+CH3CN]+	-1.865	-3.18	17.4		POS
2-Acetylpyrrole	0.2	-2.3219	2.3219	C6H7NO	662.21	108.046	109.053	[M-H]-	1.895		6.6	1000	NEG
3-Aminohexanoic acid	0.2	-2.3219	2.3219	C6H13NO2	388.71	130.087	131.095	[M-H]-	0.348		3.7	1000	NEG
3-Hydroxymyristic acid	0.2	-2.3219	2.3219	C14H28O3	911.85	243.197	244.204	[M-H]-	0.543		10.4	999.8	NEG
3-Hydroxydodecanoic acid	0.2	-2.3219	2.3219	C12H24O3	800.54	215.165	216.172	[M-H]-	-0.035		3.9	999.2	NEG
DL-beta-Hydroxypalmitic acid	0.2	-2.3219	2.3219	C16H32O3	861.18	271.228	272.235	[M-H]-	0.122		15.1	999.2	NEG
3,15-dihydroxyhexadecanoic acid	0.2	-2.3219	2.3219	C16H32O4	795.37	287.223	288.23	[M-H]-	0.586		6.8	999.1	NEG
N-Acetyl-l-leucine	0.2	-2.3219	2.3219	C8H15NO3	447.4	174.112	173.105	[M+H]+, [M+H-H2O]+	-1.117		8.5	999	POS
Dioctyl sulfosuccinate	0.2	-2.3219	2.3219	C20H38O7S	1032.92	421.226	422.234	[M-H]-	-0.563		19.7	998.4	NEG
diethyl hydrogen phosphate	0.2	-2.3219	2.3219	C4H11O4P	534.25	155.047	154.039	[M+H]+	-1.725		5.3	998.1	POS
Pyrrolidonecarboxylic acid	0.2	-2.3219	2.3219	C5H7NO3	140.4	130.049	129.042	[M+H]+	-1.854		3.6	996.8	POS
L-Leucyl-L-leucine methyl ester	0.2	-2.3219	2.3219	C13H26N2O3	491.23	259.201	258.194	[M+H]+	-2.105		12.3	996.8	POS
Dodecyl sulfate	0.2	-2.3219	2.3219	C12H26O4S	863.4	265.148	266.155	[M-H]-	0.085		3.8	996.6	NEG
N-Benzyl-4-methylbenzamide	0.2	-2.3219	2.3219	C15H15NO	733.93	226.122	225.115	[M+H]+	-1.942		18.9	996.1	POS
3-phenyl-2-pyrrolylpropanoic acid CollisionEnergy:205060	0.2	-2.3219	2.3219	C13H13NO2	687.36	214.088	215.095	[M-H]-	1.066		15.3	996.1	NEG
cAMP	0.2	-2.3219	2.3219	C10H12N5O6P	182.47	328.046	329.053	[M-H]-	1.154		10.5	995.8	NEG
Leu-Leu	0.2	-2.3219	2.3219	C12H24N2O3	695.73	245.187	244.179	[M+H]+	2.273		9.9	995.7	POS
3-Hydroxypicolinic acid	0.2	-2.3219	2.3219	C6H5NO3	130.36	138.02	139.027	[M-H]-	1.458		4.1	995.5	NEG
Guanosine-5'-monophosphate	0.2	-2.3219	2.3219	C10H14N5O8P	132.79	362.051	363.058	[M-H]-	1.293		17.8	995.4	NEG
2-Phenylacetamide	0.2	-2.3219	2.3219	C8H9NO	425.26	136.076	135.068	[M+H]+	-0.794		2.6	995.3	POS
1H-Indole-4-carbonitrile	0.2	-2.3219	2.3219	C9H6N2	605.53	141.046	142.053	[M-H]-	0.816		22.9	995.3	NEG
Cytidine	0.2	-2.3219	2.3219	C9H13N3O5	128.47	244.092	243.084	[M+H]+	-1.786		20.2	995.1	POS
Salicylic Acid	0.2	-2.3219	2.3219	C7H6O3	385.42	137.024	138.032	[M-H]-	-0.241		27.8	994.8	NEG
(4aR,5S,8aS,9aR)-9a-hydroxy-3,4a,5-trimethyl-5,6,7,8,8a,9-hexahydro-4H-benzo[f][1]benzofuran-2-one	0.2	-2.3219	2.3219	C15H22O3	788.58	249.15	250.157	[M-H]-	0.794		11.1	994.6	NEG
1,2,3,4-Tetrahydro-6,7-isoquinolinediol	0.2	-2.3219	2.3219	C9H11NO2	126.98	164.072	165.079	[M-H]-	1.511		2.2	994.2	NEG
Ethyl 6-O-(4-carboxy-3-hydroxy-3-methylbutanoyl)-beta-D-glucopyranoside	0.2	-2.3219	2.3219	C14H24O10	353.3	351.13	352.137	[M-H]-	-0.49		19	993.8	NEG
Adenosine Monophosphate	0.2	-2.3219	2.3219	C10H14N5O7P	193.13	348.07	347.062	[M+H]+	-2.266		18.1	992.5	POS
Leu-Ile	0.2	-2.3219	2.3219	C12H24N2O3	387.43	245.185	244.178	[M+H]+	-2.819		11.6	992	POS
Adenine	0.2	-2.3219	2.3219	C5H5N5	268.12	136.062	135.055	[M+H]+	-1.916		12.7	991.2	POS
PC(18:1(9Z)/18:1(9Z))	0.2	-2.3219	2.3219	C44H84NO8P	1007.98	786.599	785.592	[M+H]+	-2.976		51.3	991.1	POS
Monolauryl phosphate	0.2	-2.3219	2.3219	C12H27O4P	877.83	267.172	266.164	[M+H]+, [M+Na]+	-1.574		1.7	989.9	POS
Isopentenyl adenine	0.2	-2.3219	2.3219	C10H13N5	427.31	204.124	203.117	[M+H]+	-2.902		10.6	989.7	POS
Austinoneol	0.2	-2.3219	2.3219	C24H30O6	750.05	415.211	414.203	[M+H]+, [M+Na]+	-1.057		8.9	989.3	POS
Indole-3-acetic acid	0.2	-2.3219	2.3219	C10H9NO2	475.8	176.071	175.063	[M+H]+, [M+H+CH3CN]+	-0.328		5.5	989.2	POS
3-Hydroxyoctanoic acid	0.2	-2.3219	2.3219	C8H16O3	558.91	159.102	160.11	[M-H]-	-2.825		18.7	988.8	NEG
Uridine	0.2	-2.3219	2.3219	C9H12N2O6	169.33	245.077	244.069	[M+H]+	-1.044		43.6	988.8	POS
2-O-Methyladenosine	0.2	-2.3219	2.3219	C11H15N5O4	132.69	282.119	281.112	[M+H]+	-0.968		22.9	988.2	POS
trans-Cinnamic acid	0.2	-2.3219	2.3219	C9H8O2	445.08	149.06	148.052	[M+H]+	-1.451		5.1	987.9	POS
Leu-C5:0	0.2	-2.3219	2.3219	C11H21NO3	574.54	216.159	215.152	[M+H]+	-1.895		0.7	987.9	POS
Tetradecyl sulfate	0.2	-2.3219	2.3219	C14H30O4S	1205.56	293.179	294.186	[M-H]-	-1.111		26	987.6	NEG
2-Methylnaphtho[2,1-D][1,3]oxazole	0.2	-2.3219	2.3219	C12H9NO	741.34	184.075	183.068	[M+H]+	-1.248		7.5	987.5	POS
FAHFA(19:1)	0.2	-2.3219	2.3219	C19H34O4	755.56	325.239	326.246	[M-H]-	0.63		12.6	987.3	NEG
FAHFA(20:2)	0.2	-2.3219	2.3219	C20H34O4	756.65	337.239	338.246	[M-H]-	0.622		6.3	987.2	NEG
Nonaethylene glycol	0.2	-2.3219	2.3219	C18H38O10	412.57	415.253	414.246	[M+H]+	-1.965		2.6	986.4	POS
3-(1H-indol-3-ylmethyl)-2,3,6,7,8,8a-hexahydropyrrolo[1,2-a]pyrazine-1,4-dione	0.2	-2.3219	2.3219	C16H17N3O2	488.83	284.14	283.133	[M+H]+	1.051		1.7	986.3	POS
Phe-C5:0	0.2	-2.3219	2.3219	C14H19NO3	609.12	250.143	249.136	[M+H]+	-2.125		1.2	986.3	POS
Uridine 5'-monophosphate	0.2	-2.3219	2.3219	C9H13N2O9P	131.24	323.029	324.036	[M-H]-	1.064		13.4	985.9	NEG
Butyrylcarnitine	0.2	-2.3219	2.3219	C11H21NO4	336.84	232.154	231.147	[M+H]+	-2.391		8.8	985.8	POS
3-Hydroxypyridine	0.2	-2.3219	2.3219	C5H5NO	645.5	94.0301	95.0374	[M-H]-	2.826		3.7	983.9	NEG
alpha-Cyclodextrin	0.2	-2.3219	2.3219	C36H60O30	70.58	973.323	972.316	[M+H]+	-1.275		13.2	983.5	POS
N,N-Dimethylguanosine	0.2	-2.3219	2.3219	C12H17N5O5	325.77	312.13	311.122	[M+H]+	-1.584		2.1	983.2	POS
Decaethylene glycol	0.2	-2.3219	2.3219	C20H42O11	422.83	459.279	458.272	[M+H]+	-2.166		4.9	982.9	POS
Leu-C12:1	0.2	-2.3219	2.3219	C18H33NO3	854.91	312.253	311.246	[M+H]+	-1.667		0.6	982.2	POS
Ile-Pro	0.2	-2.3219	2.3219	C11H20N2O3	354.68	229.154	228.147	[M+H]+	-2.537		10.2	981.6	POS
Lys-Leu	0.2	-2.3219	2.3219	C12H25N3O3	176.38	260.196	259.189	[M+H]+	-1.677			981.6	POS
Triphenylphosphine oxid	0.2	-2.3219	2.3219	C18H15OP	688.01	279.093	278.086	[M+H]+, [M+Na]+	-1.863		7.9	981.4	POS
Phe-C4:0	0.2	-2.3219	2.3219	C13H17NO3	562.9	236.128	235.121	[M+H]+, [M+H-H2O]+	-2.22		1.2	980.8	POS
Guanosine monophosphate	0.2	-2.3219	2.3219	C10H14N5O8P	276.03	362.051	363.058	[M-H]-	1.371		2.9	980.8	NEG
Ethyl 4-(benzoylamino)benzoate	0.2	-2.3219	2.3219	C16H15NO3	625.89	270.112	269.105	[M+H]+	-1.716		12.4	980.2	POS
GABA-C18:3	0.2	-2.3219	2.3219	C22H37NO3	934.65	364.284	363.277	[M+H]+, [M+Na]+	-1.236		20.6	980.1	POS
trans-Zeatin-riboside	0.2	-2.3219	2.3219	C15H21N5O5	483.02	352.162	351.154	[M+H]+	0.242		18.2	979.5	POS
Ricinoleic acid	0.2	-2.3219	2.3219	C18H34O3	904.4	297.244	298.251	[M-H]-	0.284		14.8	979.3	NEG
Ile-Gly-Ile	0.2	-2.3219	2.3219	C14H27N3O4	438.75	302.207	301.2	[M+H]+	-2.594		7.6	979.1	POS
6-(hydroxymethyl)pyridin-3-ol	0.2	-2.3219	2.3219	C6H7NO2	69.5	126.055	125.047	[M+H]+, [M+H-H2O]+	-0.567		2.5	977.7	POS
Deferiprone	0.2	-2.3219	2.3219	C7H9NO2	159.34	140.07	139.063	[M+H]+	-1.766		3.5	977.7	POS
Adenosine 3',5'-cyclic monophosphate	0.2	-2.3219	2.3219	C10H12N5O6P	166.61	330.059	329.052	[M+H]+	-1.45		8.4	977.5	POS
Hordenine	0.2	-2.3219	2.3219	C10H15NO	224.34	166.122	165.115	[M+H]+	-2.257		0.8	977.5	POS
1-(9Z-octadecenoyl)-sn-glycero-3-phosphoethanolamine	0.2	-2.3219	2.3219	C23H46NO7P	926.92	478.293	479.301	[M-H]-	-1.387		61.5	977.1	NEG
Tributyl citrate	0.2	-2.3219	2.3219	C18H32O7	990.26	361.221	360.214	[M+H]+	-1.83		1.6	976.3	POS
9-(3-O-Methylpentofuranosyl)-1,9-dihydro-6H-purin-6-one	0.2	-2.3219	2.3219	C11H14N4O5	305.19	281.09	282.097	[M-H]-	2.152			976.3	NEG
Methyl 4-aminobutyrate	0.2	-2.3219	2.3219	C5H11NO2	944.82	118.086	117.079	[M+H]+	-1.963			976	POS
Cyclo(alanylisoleucyl)	0.2	-2.3219	2.3219	C9H16N2O2	402.21	185.128	184.121	[M+H]+	-1.525		5.2	975.9	POS
4-Methylcinnamic acid	0.2	-2.3219	2.3219	C10H10O2	397.41	163.075	162.068	[M+H]+	-1.425			975.2	POS
3'-Deoxyadenosine	0.2	-2.3219	2.3219	C10H13N5O3	129.52	252.109	251.101	[M+H]+	-1.896		11.5	974.5	POS
N-(3-Methylbutanoyl)valine	0.2	-2.3219	2.3219	C10H19NO3	528.74	200.129	201.136	[M-H]-	-0.828		0.8	974.4	NEG
Adenylyl(3'-5')cytidine	0.2	-2.3219	2.3219	C19H25N8O11P	292.12	571.131	572.138	[M-H]-	0.292		30.5	972.3	NEG
Phthalic acid	0.2	-2.3219	2.3219	C8H6O4	934.82	149.023	166.026	[M+H-H2O]+, [M+H]+	-2.536		9.1	972.2	POS
2-(4-Methoxy-benzoylamino)-4-methyl-pentanoic acid	0.2	-2.3219	2.3219	C14H19NO4	650.18	264.125	265.132	[M-H]-	2.292		15.1	971	NEG
santacruzamate A	0.2	-2.3219	2.3219	C15H22N2O3	685.6	279.17	278.163	[M+H]+	-1.653		12	970.9	POS
2-Methoxyresorcinol	0.2	-2.3219	2.3219	C7H8O3	360.89	141.055	140.047	[M+H]+	-0.316			970.5	POS
L-phenylalanine	0.2	-2.3219	2.3219	C9H11NO2	607.03	164.072	165.079	[M-H]-	-0.015		6.8	970.5	NEG
alpha-Ionone	0.2	-2.3219	2.3219	C13H20O	557.85	175.148	192.151	[M+H-H2O]+, [M+H]+	-1.809		6	970.1	POS
Dodecylbenzenesulfonic acid	0.2	-2.3219	2.3219	C18H30O3S	1225.61	325.185	326.192	[M-H]-	1.29		19.5	968.4	NEG
Ethyl 4-(dimethylamino)benzoate	0.2	-2.3219	2.3219	C11H15NO2	775.11	194.117	193.11	[M+H]+	-1.007		1.5	966.4	POS
Cyclo(his-pro)	0.2	-2.3219	2.3219	C11H14N4O2	175.02	235.118	234.111	[M+H]+	-2.082		8.5	966.2	POS
Undecaethylene glycol	0.2	-2.3219	2.3219	C22H46O12	432.45	503.305	502.298	[M+H]+	-1.408		8	965.5	POS
1H-Indole-4-carboxaldehyde	0.2	-2.3219	2.3219	C9H7NO	511.8	146.06	145.053	[M+H]+	-1.411		5.3	965.4	POS
Spiculisporic acid	0.2	-2.3219	2.3219	C17H28O6	800.31	327.181	328.188	[M-H]-	-0.48		17	964.9	NEG
2`-O-Methylguanosine	0.2	-2.3219	2.3219	C11H15N5O5	304.55	298.114	297.107	[M+H]+	-1.527		11.3	964.2	POS
Glycerol-myristate	0.2	-2.3219	2.3219	C17H34O4	1005.9	285.242	302.245	[M+H-H2O]+, [M+Na]+, [M+H]+	-1.819		7.3	963.7	POS
beta-Alanine, N-[2-[(3-hexylphenyl)amino]-2-oxoethyl]-	0.2	-2.3219	2.3219	C17H26N2O3	770.22	305.187	306.194	[M-H]-	0.029		13.3	963.3	NEG
Xanthine	0.2	-2.3219	2.3219	C5H4N4O2	134.69	151.026	152.034	[M-H]-	1.464		9.4	963.3	NEG
Adenine	0.2	-2.3219	2.3219	C5H5N5	200.27	134.047	135.055	[M-H]-	1.975			963.1	NEG
Phosphoric acid	0.2	-2.3219	2.3219	H3O4P	1274.06	96.9698	97.9771	[M-H]-	1.556			963	NEG
Norharmane	0.2	-2.3219	2.3219	C11H8N2	418.22	169.076	168.069	[M+H]+	-1.183		11	962.1	POS
2-Hydroxydodecanoic acid	0.2	-2.3219	2.3219	C12H24O3	837.66	215.165	216.173	[M-H]-	0.616		8.7	959.7	NEG
4-Aminobenzoic acid	0.2	-2.3219	2.3219	C7H7NO2	471.76	136.041	137.048	[M-H]-	1.86			959.7	NEG
2-propan-2-ylthioxanthen-9-one	0.2	-2.3219	2.3219	C16H14OS	986.08	255.083	254.076	[M+H]+	-2.017		26.2	959.3	POS
Phe-C12:1	0.2	-2.3219	2.3219	C21H31NO3	858.84	346.237	345.23	[M+H]+	-1.63		5.5	958.5	POS
Octadecanamide	0.2	-2.3219	2.3219	C18H37NO	1207.72	284.295	283.287	[M+H]+, [M+Na]+	-2.11		2.5	957.8	POS
2-Hydroxypalmitic acid	0.2	-2.3219	2.3219	C16H32O3	1049.36	271.228	272.235	[M-H]-	0.428		6.8	957.6	NEG
Leu-C8:0	0.2	-2.3219	2.3219	C14H27NO3	793.41	258.206	257.199	[M+H]+	-1.804		1.6	956.5	POS
4-(Dimethylamino)phenylalanine	0.2	-2.3219	2.3219	C11H16N2O2	325.44	209.128	208.121	[M+H]+	-0.886		8.2	956	POS
2-Hydroxymyristic acid	0.2	-2.3219	2.3219	C14H28O3	948.87	243.197	244.204	[M-H]-	0.427		3.9	955.2	NEG
Tyrosine	0.2	-2.3219	2.3219	C9H11NO3	187.15	182.081	181.074	[M+H]+	-2.037		7.3	953.9	POS
2-Acetamidophenol	0.2	-2.3219	2.3219	C8H9NO2	411.32	150.056	151.063	[M-H]-	-0.322		20.3	953.8	NEG
delta-Decalactone	0.2	-2.3219	2.3219	C10H18O2	767.69	153.127	170.13	[M+H-H2O]+, [M+H]+	-1.921		8.1	953.4	POS
3,5-Ditert-butyl-4-hydroxybenzaldehyde	0.2	-2.3219	2.3219	C15H22O2	885.25	235.169	234.161	[M+H]+	-2.08		10.4	953.3	POS
6-benzamidohexanoic acid	0.2	-2.3219	2.3219	C13H17NO3	617.26	236.128	235.121	[M+H]+, [M+H-H2O]+	-0.009		9.2	953.1	POS
N-acetyltyramine	0.2	-2.3219	2.3219	C10H13NO2	365.52	180.102	179.094	[M+H]+	-1.317			952.7	POS
feruloyltyramine	0.2	-2.3219	2.3219	C18H19NO4	541.09	314.139	313.131	[M+H]+	-2.093		4.2	952.2	POS
2-(4-methyl-1,3-thiazol-5-yl)ethanol	0.2	-2.3219	2.3219	C6H9NOS	287.84	144.048	143.041	[M+H]+	-1.659		29.7	952.1	POS
Pyridoxine	0.2	-2.3219	2.3219	C8H11NO3	297.46	211.108	169.074	[M+H+CH3CN]+	2.004		13.5	952	POS
Pyrrolo[1,2-a]pyrazine-1,4-dione, hexahydro-3-[(4-hydroxyphenyl)methyl]-	0.2	-2.3219	2.3219	C14H16N2O3	378.79	261.123	260.116	[M+H]+	-0.033		10	947.1	POS
3,4-Dimethylbenzaldehyde	0.2	-2.3219	2.3219	C9H10O	780.58	135.08	134.073	[M+H]+	0.396		4.3	946.7	POS
1-(9Z-octadecenoyl)-sn-glycero-3-phosphoserine	0.2	-2.3219	2.3219	C24H46NO9P	925.57	524.298	523.29	[M+H]+, [M+Na]+	-0.395			945.7	POS
3-Aminoacetophenone|1-(3-aminophenyl)ethanone	0.2	-2.3219	2.3219	C8H9NO	299.36	136.076	135.069	[M+H]+	0.908			945.5	POS
Gentianose	0.2	-2.3219	2.3219	C18H32O16	99.57	503.162	504.17	[M-H]-	0.926		39	945.1	NEG
2-Hydroxychalcone	0.2	-2.3219	2.3219	C15H12O2	922.54	225.091	224.083	[M+H]+	-1.719		9.7	944.2	POS
DL-N-Acetyltryptophan	0.2	-2.3219	2.3219	C13H14N2O3	486.21	247.107	246.1	[M+H]+, [M+H-H2O]+	-1.127		9.7	942.3	POS
FA 9:0+1O	0.2	-2.3219	2.3219	C9H18O3	664.56	173.118	174.126	[M-H]-	0.665		6.2	942	NEG
Isoquinolone	0.2	-2.3219	2.3219	C9H7NO	468.67	146.06	145.053	[M+H]+	-0.598		8.3	940.9	POS
Val-Val-Arg	0.2	-2.3219	2.3219	C16H32N6O4	324.76	187.131	372.247	[M+H+H]2+, [M+H]+	-2.653		16.6	940.7	POS
GABA-C12:1	0.2	-2.3219	2.3219	C16H29NO3	803.53	284.221	283.214	[M+H]+, [M+H-H2O]+	-2.276		1.5	940.3	POS
Hydrocinnamic acid	0.2	-2.3219	2.3219	C9H10O2	415.25	151.075	150.068	[M+H]+	-0.26			939.3	POS
GABA-C8:0	0.2	-2.3219	2.3219	C12H23NO3	675.09	230.175	229.167	[M+H]+	-1.632		19.4	939.2	POS
(1S,2S,5S)-6,8,9-Trimethyl-2-((E)-prop-1-en-1-yl)-3-oxabicyclo[3.3.1]non-7-ene	0.2	-2.3219	2.3219	C14H22O	724.1	189.164	206.167	[M+H-H2O]+, [M+H]+	-0.637		7.3	938.8	POS
Lumichrome	0.2	-2.3219	2.3219	C12H10N4O2	502.26	241.073	242.081	[M-H]-	0.911		8.7	938.3	NEG
Hexadecyl sulfate	0.2	-2.3219	2.3219	C16H34O4S	1262.92	321.21	322.218	[M-H]-	-0.425		31.1	935.9	NEG
3,3,14,14-Tetramethylhexadecanedioic acid	0.2	-2.3219	2.3219	C20H38O4	1003.26	341.27	342.277	[M-H]-	0.909		45.1	935.7	NEG
2-Aminophenol	0.2	-2.3219	2.3219	C6H7NO	613.7	108.046	109.053	[M-H]-	0.233			935.7	NEG
Mexiletine	0.2	-2.3219	2.3219	C11H17NO	159.65	180.138	179.131	[M+H]+	-1.791		6	934.2	POS
2,4-Di-tert-butyl-6-[(dimethylamino)methyl]phenol	0.2	-2.3219	2.3219	C17H29NO	616.24	264.232	263.224	[M+H]+	-1.646		4.3	934.1	POS
3-Cyclohexyl-1,1-dimethylurea	0.2	-2.3219	2.3219	C9H18N2O	542.59	171.149	170.142	[M+H]+	-1.943		6.4	933.3	POS
1-Methyl-6,7-dihydroxy-1,2,3,4-tetrahydroisoquinoline	0.2	-2.3219	2.3219	C10H13NO2	202.26	180.101	179.094	[M+H]+	-2.835		2.9	932.3	POS
Sayaendoside	0.2	-2.3219	2.3219	C19H28O10	416.81	415.161	416.168	[M-H]-	-0.539		3.8	931.5	NEG
Trp-C5:0	0.2	-2.3219	2.3219	C16H20N2O3	599.07	289.154	288.147	[M+H]+	-0.806		12.5	931.4	POS
Marimastat	0.2	-2.3219	2.3219	C15H29N3O5	339.84	332.217	331.21	[M+H]+	-2.224		20.4	931	POS
(E)-3,10-Dihydroxy-4,9-dimethyldodec-6-enedioic acid	0.2	-2.3219	2.3219	C14H24O6	649.74	287.15	288.157	[M-H]-	0.797		18.8	930.1	NEG
PyroGlu-Val	0.2	-2.3219	2.3219	C10H16N2O4	356.61	227.104	228.111	[M-H]-	0.978		7.2	928.9	NEG
PFCA-H	0.2	-2.3219	2.3219	C10H2F18O2	762.26	494.97	495.977	[M-H]-	1.002		6.4	928.9	NEG
Tyr-Phe	0.2	-2.3219	2.3219	C18H20N2O4	416.97	329.149	328.142	[M+H]+	-0.756			928.6	POS
Hispidulin	0.2	-2.3219	2.3219	C16H12O6	650.05	299.056	300.063	[M-H]-	-0.42		18.3	928.2	NEG
Simmondsin 2'-ferulate	0.2	-2.3219	2.3219	C26H33NO12	422.01	552.206	551.199	[M+H]+	-1.659		15.4	926.9	POS
Derrustone	0.2	-2.3219	2.3219	C18H14O6	722.7	327.086	326.078	[M+H]+	-1.806		7.7	926.2	POS
Lauryl diethanolamide	0.2	-2.3219	2.3219	C16H33NO3	801.27	288.253	287.246	[M+H]+, [M+Na]+	-2.187		11.7	925.9	POS
3,6-Ditert-butyl-1,2-benzenediol	0.2	-2.3219	2.3219	C14H22O2	886.99	221.155	222.162	[M-H]-	0.575		1.8	924.2	NEG
Lauryldiethanolamine	0.2	-2.3219	2.3219	C16H35NO2	690.68	274.274	273.267	[M+H]+	-0.129		3.4	923.8	POS
Deoxycarnitine	0.2	-2.3219	2.3219	C7H15NO2	69.44	146.117	145.11	[M+H]+	-1.602		3	923.3	POS
Tyr-Pro	0.2	-2.3219	2.3219	C14H18N2O4	327.58	277.119	278.127	[M-H]-	0.085		12.6	922.1	NEG
3-(2-Hydroxyethyl)indole	0.2	-2.3219	2.3219	C10H11NO	550.16	162.091	161.084	[M+H]+	-1.272		10.2	919.7	POS
epsilon-Decalactone	0.2	-2.3219	2.3219	C10H18O2	747.02	171.138	170.13	[M+H]+	-1.741		6.3	919.6	POS
Phe-Pro	0.2	-2.3219	2.3219	C14H18N2O3	409.88	263.139	262.131	[M+H]+	-1.714		12	918.7	POS
Naphthalene	0.2	-2.3219	2.3219	C10H8	598.34	129.07	128.062	[M+H]+	-0.955			918.5	POS
Simmondsin	0.2	-2.3219	2.3219	C16H25NO9	323.68	376.159	375.152	[M+H]+	-1.478		20.1	918.2	POS
3-Hydroxy-2-methyl-4-pyrone	0.2	-2.3219	2.3219	C6H6O3	351.44	127.039	126.032	[M+H]+	1.577		9	918.1	POS
N6-Succinyladenosine	0.2	-2.3219	2.3219	C14H17N5O8	326.26	384.115	383.107	[M+H]+	-1.337		7.5	917.1	POS
3-hydroxy-anthranilic acid	0.2	-2.3219	2.3219	C7H7NO3	616.23	136.039	153.042	[M+H-H2O]+, [M+H]+	-0.406			915.6	POS
N-Cyclohexyl-2-benzothiazol-amine	0.2	-2.3219	2.3219	C13H16N2S	624.02	233.111	232.104	[M+H]+	1.498		34.2	915.2	POS
N(6)-OH-Me-Adenosine	0.2	-2.3219	2.3219	C11H15N5O5	128.66	298.114	297.107	[M+H]+	-1.522		15.1	914.9	POS
N6-Isopentenyladenosine	0.2	-2.3219	2.3219	C15H21N5O4	464.61	336.166	335.159	[M+H]+	-1.905		10	914.5	POS
PyroGlu-Trp	0.2	-2.3219	2.3219	C16H17N3O4	458.3	314.115	315.122	[M-H]-	-0.041		9.1	913.5	NEG
4-Hydroxyquinoline	0.2	-2.3219	2.3219	C9H7NO	367.73	146.06	145.053	[M+H]+	-1.1		8.6	911.8	POS
9,12-Octadecadiynoic Acid	0.2	-2.3219	2.3219	C18H28O2	903.87	277.216	276.208	[M+H]+, [M+H-H2O]+	-2.111			911.3	POS
1-Pyrrolidinecarboximidamide	0.2	-2.3219	2.3219	C5H11N3	169.35	114.102	113.095	[M+H]+	-1.839		6.3	910.8	POS
8-(3-Octyl-2-oxiranyl)octanoic acid	0.2	-2.3219	2.3219	C18H34O3	934.79	297.244	298.251	[M-H]-	0.323		7.2	910.4	NEG
(3beta,5.Xi.,9.Xi.,18.Xi.)-28-Hydroxy-28-oxoolean-12-en-3-yl beta-D-glucopyranosiduronic acid	0.2	-2.3219	2.3219	C36H56O9	797.55	631.385	632.392	[M-H]-, [M+HCOO]-	-1.163		15	910.1	NEG
Tributyl acetylcitrate	0.2	-2.3219	2.3219	C20H34O8	990.26	425.214	402.224	[M+Na]+, [M+K]+, [M+H]+	-2.457		5.7	907.5	POS
Quinoline	0.2	-2.3219	2.3219	C9H7N	381.6	130.065	129.058	[M+H]+	-1.628		21.7	906.5	POS
p-Acetaminobenzoic acid	0.2	-2.3219	2.3219	C9H9NO3	496.35	178.051	179.058	[M-H]-	-0.371			905.2	NEG
4-methoxy-2H-isoquinolin-1-one [IIN-based: Match]	0.2	-2.3219	2.3219	C10H9NO2	332.29	176.07	175.063	[M+H]+	-1.543			904.7	POS
3S_2349_Tetrahydro_1h_pyrido_34b_indole_carboxylic_acid	0.2	-2.3219	2.3219	C12H12N2O2	401.91	217.097	216.09	[M+H]+, [M+H-CO2]+	-2.295		1.1	904.5	POS
N-(Phenoxyacetyl)phenylalanine	0.2	-2.3219	2.3219	C17H17NO4	396.28	300.123	299.116	[M+H]+	1.289			900.1	POS
4-(Butoxycarbonyl)benzoic acid	0.2	-2.3219	2.3219	C12H14O4	934.79	205.085	222.089	[M+H-H2O]+, [M+H]+, [M+Na]+	-2.334		2.6	898.2	POS
9-(2,3-dihydroxypropoxy)-9-oxononanoic acid	0.2	-2.3219	2.3219	C12H22O6	483.08	261.134	262.141	[M-H]-	-0.858		12	896.7	NEG
2'-O-Methylguanosine	0.2	-2.3219	2.3219	C11H15N5O5	302.83	296.1	297.108	[M-H]-	0.688		11.8	895.8	NEG
1-Hexadecanoyl-sn-glycerol	0.2	-2.3219	2.3219	C19H38O4	888.83	331.283	330.276	[M+H]+, [M+H-H2O]+	-2.059		2.2	894.2	POS
Monolaurin	0.2	-2.3219	2.3219	C15H30O4	896.04	257.211	274.214	[M+H-H2O]+, [M+H]+, [M+Na]+	-1.81		18.5	894.1	POS
Glycerol 1-stearate	0.2	-2.3219	2.3219	C21H42O4	1174.56	359.315	358.308	[M+H]+	-1.61		34.1	894.1	POS
Crotetamide	0.2	-2.3219	2.3219	C12H22N2O2	535.97	227.175	226.168	[M+H]+	-2.128		1.5	892	POS
(R)-Pantetheine	0.2	-2.3219	2.3219	C11H22N2O4S	417.04	277.123	278.13	[M-H]-	0.135		26.9	891.2	NEG
(3E)-4-(2,4,6-Trimethyl-3-cyclohexen-1-yl)-3-buten-2-one	0.2	-2.3219	2.3219	C13H20O	711.73	193.158	192.151	[M+H]+	-1.793		6.8	890.9	POS
2-(4-Morpholinyl)benzothiazole	0.2	-2.3219	2.3219	C11H12N2OS	622.97	221.074	220.067	[M+H]+	0.999		28.5	890.4	POS
(R)-N-(1-(4-Hydroxyphenyl)-2-hydroxyethyl)oleamide	0.2	-2.3219	2.3219	C27H45NO3	952.51	432.346	431.339	[M+H]+	-2.241		26.6	889.2	POS
5-O-Feruloylquinic acid	0.2	-2.3219	2.3219	C17H20O9	390.54	367.104	368.111	[M-H]-	0.903		35.4	888.9	NEG
Cyclo-prolylglycine	0.2	-2.3219	2.3219	C7H10N2O2	273.2	155.081	154.074	[M+H]+	0.345		4.3	888.8	POS
Palmitamide	0.2	-2.3219	2.3219	C16H33NO	1089.68	256.263	255.256	[M+H]+	-1.678		12.7	888.7	POS
Phthalic anhydride	0.2	-2.3219	2.3219	C8H4O3	1008.1	149.023	148.016	[M+H]+	-2.302		0.7	887.7	POS
Arg-Ile	0.2	-2.3219	2.3219	C12H25N5O3	240.83	288.202	287.195	[M+H]+	-2.711		10.7	886.2	POS
1-[benzyloxycarbonyl]pyrrolidine-2-carboxylic acid CollisionEnergy:205060	0.2	-2.3219	2.3219	C13H15NO4	606.7	250.107	249.099	[M+H]+	-2.803			886.1	POS
9-Octadecenamide	0.2	-2.3219	2.3219	C18H35NO	1092.43	282.279	281.271	[M+H]+	-1.512		6	886	POS
Tri(propylene glycol) butyl ether	0.2	-2.3219	2.3219	C13H28O4	694.92	249.206	248.198	[M+H]+	-1.181		11.6	884.5	POS
Lys-Leu	0.2	-2.3219	2.3219	C12H25N3O3	169.41	258.183	259.19	[M-H]-	1.376		32.2	884.4	NEG
S-Adenosyl-homocysteine	0.2	-2.3219	2.3219	C14H20N6O5S	222.68	385.128	384.12	[M+H]+	-2.886		16.3	883.7	POS
C17-Sphinganine	0.2	-2.3219	2.3219	C17H37NO2	731.07	288.289	287.282	[M+H]+, [M+H-H2O]+	-2.467		2.8	882.7	POS
Pentapropylene glycol	0.2	-2.3219	2.3219	C15H32O6	523.79	309.226	308.219	[M+H]+, [M+NH4]+	-2.149		4.9	882.6	POS
Cyclo(alanylleucyl)	0.2	-2.3219	2.3219	C9H16N2O2	412.76	185.128	184.121	[M+H]+	-0.953		6.1	881.6	POS
2-AMINOPYRIDINE	0.2	-2.3219	2.3219	C5H6N2	68.68	95.0602	94.053	[M+H]+	-1.289			881.4	POS
Adenylyl(3'-5')cytidine	0.2	-2.3219	2.3219	C19H25N8O11P	295.39	573.144	572.137	[M+H]+, [M+H+H]2+	-1.684		5.6	880.7	POS
1-Palmitoyl-2-hydroxy-sn-glycero-3-phosphoethanolamine	0.2	-2.3219	2.3219	C21H44NO7P	906.23	454.292	453.285	[M+H]+, [M+Na]+	-1.599		28.5	880.6	POS
Leucine C3:0	0.2	-2.3219	2.3219	C9H17NO3	471.52	188.128	187.121	[M+H]+, [M+H-H2O]+	-0.904		7.3	879.1	POS
6-Gingerol	0.2	-2.3219	2.3219	C17H26O4	732.92	293.176	294.183	[M-H]-	0.396		1.1	878.6	NEG
4-aminobutanoic acid_(E) -dec-2-enoyl chloride	0.2	-2.3219	2.3219	C14H25NO3	687.6	256.19	255.183	[M+H]+	-1.275		1.1	878.5	POS
Saponarin	0.2	-2.3219	2.3219	C27H30O15	416.88	593.151	594.158	[M-H]-	-0.816		11.6	878.4	NEG
Leu-Phe	0.2	-2.3219	2.3219	C15H22N2O3	445.92	279.17	278.163	[M+H]+	-0.945		11.4	878	POS
11-Hydroxyundecanoic acid	0.2	-2.3219	2.3219	C11H22O3	781.27	201.15	202.157	[M-H]-	0.763		7.9	877.9	NEG
aspernigrin A	0.2	-2.3219	2.3219	C13H12N2O2	409.28	229.097	228.09	[M+H]+	-0.443		8.3	876.8	POS
Dicyclohexyl(hydroxy)acetic acid	0.2	-2.3219	2.3219	C14H24O3	537.1	223.169	240.172	[M+H-H2O]+, [M+H]+	-1.691		9.1	875.5	POS
10-Undecynoic acid	0.2	-2.3219	2.3219	C11H18O2	587.19	183.138	182.13	[M+H]+	-1.568		6.8	874.8	POS
Decoyinine	0.2	-2.3219	2.3219	C11H13N5O4	271.1	280.104	279.096	[M+H]+	-1.075		19.5	874.2	POS
4-Pregnene-11 Corticosteron	0.2	-2.3219	2.3219	C21H30O4	759.41	347.223	346.215	[M+H]+	1.854		19.8	873.6	POS
(9Z)-5,8,11-Trihydroxyoctadec-9-enoic acid	0.2	-2.3219	2.3219	C18H34O5	626.27	329.233	330.24	[M-H]-	-1.282		4	872	NEG
Tyr-Leu	0.2	-2.3219	2.3219	C15H22N2O4	380.56	295.165	294.158	[M+H]+	-0.688		12.8	871.9	POS
Phytosphingosine	0.2	-2.3219	2.3219	C18H39NO3	771.62	318.3	317.292	[M+H]+	-1.992		5.3	871.8	POS
8-[(2S,3R,4R,5S,6R)-3,4-dihydroxy-6-(hydroxymethyl)-5-[(2S,3R,4S,5S,6R)-3,4,5-trihydroxy-6-(hydroxymethyl)oxan-2-yl]oxyoxan-2-yl]-5,7-dihydroxy-2-(4-hydroxyphenyl)chromen-4-one	0.2	-2.3219	2.3219	C27H30O15	416.83	595.165	594.158	[M+H]+	-1.707		13.6	869.8	POS
Phe-Phe	0.2	-2.3219	2.3219	C18H20N2O3	461.39	313.154	312.147	[M+H]+	-1.744		41.9	869.6	POS
Tyr-Ile	0.2	-2.3219	2.3219	C15H22N2O4	390.51	295.165	294.158	[M+H]+	-1.416		43.2	867.5	POS
Guanosine-3',5'-cyclic monophosphate	0.2	-2.3219	2.3219	C10H12N5O7P	228.09	344.04	345.048	[M-H]-	0.839		19	867.3	NEG
p-Octopamine	0.2	-2.3219	2.3219	C8H11NO2	248.32	195.113	153.079	[M+H+CH3CN]+	-1.436		28.5	866.4	POS
N5-(1-Imino-3-butenyl)-L-ornithine	0.2	-2.3219	2.3219	C9H17N3O2	298.44	200.139	199.132	[M+H]+	-2.139			866.3	POS
1,4-DPCA ethyl ester	0.2	-2.3219	2.3219	C15H12N2O3	636.64	269.092	268.084	[M+H]+	-1.305		11.5	865.8	POS
Pyrrolo[1,2-a]pyrazine-1,4-dione, hexahydro-3-(phenylmethyl)-	0.2	-2.3219	2.3219	C14H16N2O2	477.07	245.128	244.121	[M+H]+	-1.488		3.2	865.5	POS
4-Hydroxy-1-(2-hydroxyethyl)-2,2,6,6-tetramethylpiperidine|1-Piperidineethanol, 4-hydroxy-2,2,6,6-tetramethyl-|1-(2-hydroxyethyl)-2,2,6,6-tetramethylpiperidin-4-ol	0.2	-2.3219	2.3219	C11H23NO2	152.2	202.18	201.173	[M+H]+	-1.464		0.8	864.4	POS
12,13-Dihydroxy-9Z-octadecenoic acid	0.2	-2.3219	2.3219	C18H34O4	781.63	313.238	314.245	[M-H]-	-1.387		1.6	863.5	NEG
5-Methoxy-3-indoleacetic acid	0.2	-2.3219	2.3219	C11H11NO3	314.83	206.081	205.074	[M+H]+, [M+H-H2O]+	-1.177		10.3	860.6	POS
13-Keto-9Z,11E-octadecadienoic acid	0.2	-2.3219	2.3219	C18H30O3	902.15	293.212	294.219	[M-H]-	-0.215		15.9	860.5	NEG
[6]-Gingerol	0.2	-2.3219	2.3219	C17H26O4	784.79	295.19	294.183	[M+H]+	-1.531		14.6	857.4	POS
Feruloyl putrescine	0.2	-2.3219	2.3219	C14H20N2O3	371.98	265.155	264.147	[M+H]+	-0.188		10.2	855.2	POS
Pinolenic acid	0.2	-2.3219	2.3219	C18H30O2	1030.98	279.231	278.224	[M+H]+	-2.089		5.5	854.9	POS
Tyr-Pro	0.2	-2.3219	2.3219	C14H18N2O4	332.7	279.134	278.127	[M+H]+	1.909			854.8	POS
2(4H)-Benzofuranone, 5,6,7,7a-tetrahydro-6-hydroxy-4,4,7a-trimethyl-, (6S,7aR)-	0.2	-2.3219	2.3219	C11H16O3	475.91	197.117	196.11	[M+H]+	-1.66		1.8	851.9	POS
LPG(18:3)	0.2	-2.3219	2.3219	C24H43O9P	847.5	505.257	506.264	[M-H]-	-0.788		37.4	851.8	NEG
3-ethyl-4-hydroxy-1-benzylhydroquinolin-2-one CollisionEnergy:205060	0.2	-2.3219	2.3219	C18H17NO2	772.95	280.133	279.125	[M+H]+	-1.71		20.8	850.8	POS
2,6-Dimethylquinoline	0.2	-2.3219	2.3219	C11H11N	412.18	158.097	157.089	[M+H]+	-0.742		2.1	850.2	POS
gamma-Phenyl-gamma-butyrolactone	0.2	-2.3219	2.3219	C10H10O2	372.96	163.075	162.068	[M+H]+	-1.259			850.1	POS
L-tyrosine-(E) -dec-2-enoyl chloride	0.2	-2.3219	2.3219	C19H27NO4	715.31	334.201	333.194	[M+H]+	-0.382		17.6	849.6	POS
Val-Pro	0.2	-2.3219	2.3219	C10H18N2O3	307.37	213.124	214.132	[M-H]-	-0.762		6.8	848.2	NEG
cis-5,8,11-Eicosatrienoic acid	0.2	-2.3219	2.3219	C20H34O2	579.89	307.263	306.255	[M+H]+, [M+H-H2O]+	-1.789		18.3	847.3	POS
H-VAL-PHE-OH	0.2	-2.3219	2.3219	C14H20N2O3	394.87	263.14	264.147	[M-H]-	-1.833		6.4	847	NEG
4-Hydroxyacetophenone	0.2	-2.3219	2.3219	C8H8O2	458.23	135.045	136.052	[M-H]-	0.569		4.4	846.3	NEG
PyroGlu-Phe	0.2	-2.3219	2.3219	C14H16N2O4	447.07	277.118	276.111	[M+H]+	-0.151		11.3	845.6	POS
Methyl octadecadienoate	0.2	-2.3219	2.3219	C19H34O2	937.43	295.262	294.255	[M+H]+	-2.776			845.1	POS
8-Methoxy-4-oxo-1,4-dihydroquinoline-2-carboxylic acid	0.2	-2.3219	2.3219	C11H9NO4	432.98	218.046	219.054	[M-H]-	1.63			844.4	NEG
D-Arabinonic acid	0.2	-2.3219	2.3219	C5H10O6	69.13	165.041	166.048	[M-H]-	1.727		8	844	NEG
2-Methylindole	0.2	-2.3219	2.3219	C9H9N	422.16	132.081	131.073	[M+H]+	-1.707		5.3	842.7	POS
Jasmine lactone	0.2	-2.3219	2.3219	C10H16O2	712.57	169.122	168.115	[M+H]+	-1.63		5.7	842.2	POS
Guanosine cyclic monophosphate	0.2	-2.3219	2.3219	C10H12N5O7P	161.07	344.041	345.048	[M-H]-	1.137		13.6	841.8	NEG
(E)-N-[2-hydroxy-2-(4-methoxyphenyl)ethyl]-3-phenylprop-2-enamide	0.2	-2.3219	2.3219	C18H19NO3	640.01	298.143	297.136	[M+H]+	-2.021		27.5	841.8	POS
Etosalamide	0.2	-2.3219	2.3219	C11H15NO3	417.67	210.112	209.105	[M+H]+	-0.695		8.9	840.6	POS
2S)-7-Hydroxy-3-oxo-3,4-dihydro-2H-1,4-benzoxazin-2-yl beta-D-glucopyranoside	0.2	-2.3219	2.3219	C14H17NO9	333.09	342.084	343.091	[M-H]-	1.615		17.8	840.3	NEG
(E)-5-((1S,4R)-3,3-Dimethylbicyclo[2.2.1]heptan-2-yl)pent-3-en-2-one	0.2	-2.3219	2.3219	C14H22O	679.17	207.174	206.167	[M+H]+	-1.281		8.8	839.3	POS
P-Coumaric acid	0.2	-2.3219	2.3219	C9H8O3	658.28	165.054	164.047	[M+H]+	-1.13		6.2	838.7	POS
Hydroxysebacic acid	0.2	-2.3219	2.3219	C10H18O5	470.59	217.108	218.115	[M-H]-	-0.121		9.4	837.5	NEG
Hydrocinnamic acid ethyl ester	0.2	-2.3219	2.3219	C11H14O2	475.68	179.106	178.099	[M+H]+, [M+H-H2O]+	-1.445			837.2	POS
Feruloyl O-methyldehydrodopamine	0.2	-2.3219	2.3219	C19H19NO5	466	342.135	341.127	[M+H]+	-1.581		22.4	837.2	POS
mesterolone	0.2	-2.3219	2.3219	C20H32O2	822.24	305.247	304.239	[M+H]+	-2.568		15.8	836.9	POS
(Z)-2-Oct-7-enylpent-2-enedioic acid	0.2	-2.3219	2.3219	C13H20O4	512.27	239.129	240.136	[M-H]-	0.12		15.4	836.1	NEG
6-(6-Aminohexanamido)hexanoic acid	0.2	-2.3219	2.3219	C12H24N2O3	398.28	243.171	244.178	[M-H]-	-2.662		2.2	836	NEG
Cyclo(proline-leucine)	0.2	-2.3219	2.3219	C11H18N2O2	456.83	211.144	210.137	[M+H]+	-0.299		7.8	835.4	POS
(-)-Riboflavin	0.2	-2.3219	2.3219	C17H20N4O6	527.01	377.145	376.138	[M+H]+	-1.177		53.4	834.5	POS
10-Hydroxydecanoic acid	0.2	-2.3219	2.3219	C10H20O3	723.69	187.134	188.141	[M-H]-	0.757		6.8	834.4	NEG
Paeonol	0.2	-2.3219	2.3219	C9H10O3	293.6	167.07	166.063	[M+H]+	0.808			833.1	POS
enoxolone	0.2	-2.3219	2.3219	C30H46O4	753.34	453.335	470.338	[M+H-H2O]+, [M+H]+	-2.51		42.5	831.6	POS
4,5-Epoxy-7Z,10Z,13Z,16Z,19Z-docosapentaenoic acid, methyl ester	0.2	-2.3219	2.3219	C23H34O3	711.39	359.257	358.25	[M+H]+	-2.277		22.7	831	POS
1-Octadecanamine	0.2	-2.3219	2.3219	C18H39N	881.46	270.315	269.308	[M+H]+	-1.87		2.1	830.9	POS
4-hydroxy-1H-indole-3-carbaldehyde	0.2	-2.3219	2.3219	C9H7NO2	298.98	160.041	161.048	[M-H]-	1.469		5.7	830.8	NEG
1-Isopropyl-1H-indole-3-carbaldehyde	0.2	-2.3219	2.3219	C12H13NO	214.28	188.107	187.1	[M+H]+	-0.67			830.3	POS
Isokobusone	0.2	-2.3219	2.3219	C14H22O2	674.51	223.169	222.162	[M+H]+	-1.6		9.4	829.5	POS
(3aR)-(+)-Sclareolide	0.2	-2.3219	2.3219	C16H26O2	954.24	251.2	250.193	[M+H]+	-2.355		12.4	829.3	POS
p-Coumaraldehyde	0.2	-2.3219	2.3219	C9H8O2	469.76	147.045	148.052	[M-H]-	-0.263		5.3	827.7	NEG
N6-Threonylcarbamoyladenosine	0.2	-2.3219	2.3219	C15H20N6O8	361.88	413.141	412.133	[M+H]+	-1.557		10.2	827.2	POS
Scopine	0.2	-2.3219	2.3219	C8H13NO2	394.16	156.102	155.095	[M+H]+	-0.747		5.9	827.2	POS
apigenin-8-C-glucoside	0.2	-2.3219	2.3219	C21H20O10	445.99	433.112	432.105	[M+H]+	-1.887		11	826.7	POS
Riboflavin lumichrome	0.2	-2.3219	2.3219	C12H10N4O2	504.18	243.087	242.08	[M+H]+	-1.407		8.5	826.6	POS
Val-Leu	0.2	-2.3219	2.3219	C11H22N2O3	369.04	231.17	230.162	[M+H]+	-2.754		18	826.1	POS
Arachidonic sulfonic acid	0.2	-2.3219	2.3219	C19H32O3S	1057.73	339.2	340.207	[M-H]-	0.062			825.8	NEG
Hydroquinone	0.2	-2.3219	2.3219	C6H6O2	76.24	111.044	110.037	[M+H]+	-1.784			825.2	POS
Leu-C16:1	0.2	-2.3219	2.3219	C22H41NO3	859.02	368.315	367.308	[M+H]+	-1.686		3.4	824.9	POS
Fusaric acid	0.2	-2.3219	2.3219	C10H13NO2	315.67	180.102	179.094	[M+H]+	-1.414			824.5	POS
Stearidonic acid	0.2	-2.3219	2.3219	C18H28O2	843.75	277.215	276.208	[M+H]+	-2.908		4.6	823.8	POS
galanthamine	0.2	-2.3219	2.3219	C17H21NO3	720.58	288.159	287.152	[M+H]+, [M+Na]+	-2.43		14.7	823.1	POS
Senecioic acid	0.2	-2.3219	2.3219	C5H8O2	1341.44	101.06	100.052	[M+H]+	-0.989			822.8	POS
4-Chromanone	0.2	-2.3219	2.3219	C9H8O2	854.8	149.06	148.052	[M+H]+	-0.981		5	822.4	POS
Ethyl indole-3-carboxylate	0.2	-2.3219	2.3219	C11H11NO2	388.18	190.086	189.079	[M+H]+	0.162			819.3	POS
Sodium Tetradecyl Sulfate	0.2	-2.3219	2.3219	C14H29NaO4S	784.12	317.175	316.168	[M+H]+	-1.345			818.6	POS
Kaurane	0.2	-2.3219	2.3219	C20H32	966.61	273.257	272.25	[M+H]+	-1.183		14.9	818.3	POS
Pro-Leu	0.2	-2.3219	2.3219	C11H20N2O3	748.51	227.14	228.148	[M-H]-	0.927		2.8	816.6	NEG
2-Amino-3-[4-(carboxymethyl)phenyl]propanoic acid	0.2	-2.3219	2.3219	C11H13NO4	313.9	222.077	223.085	[M-H]-	1.158		9.8	815.5	NEG
Hydrocortisone	0.2	-2.3219	2.3219	C21H30O5	740.6	363.216	362.208	[M+H]+, [M+H-H2O]+	-0.842			814.5	POS
Butanoic acid, 4-[(1,2-dioxohexadecyl)amino]-, ethyl ester	0.2	-2.3219	2.3219	C22H41NO4	932.96	384.31	383.303	[M+H]+	-1.721		24.1	813.6	POS
Dodecadienoic acid	0.2	-2.3219	2.3219	C12H20O2	719.35	197.153	196.146	[M+H]+	-1.335		7.4	811.9	POS
8-Methoxyatractylenolide I	0.2	-2.3219	2.3219	C16H22O3	804.27	263.163	262.156	[M+H]+	-2.72		12.4	811.8	POS
1-Copyrinol	0.2	-2.3219	2.3219	C8H6N2O	171.12	147.055	146.048	[M+H]+	-1.601			810.9	POS
N-Methyltyramine	0.2	-2.3219	2.3219	C9H13NO	208.04	152.107	151.099	[M+H]+	-2.003		4.6	810.7	POS
N-(2-Hydroxy-3-methylbutanoyl)leucine	0.2	-2.3219	2.3219	C11H21NO4	556.49	230.14	231.147	[M-H]-	0.216		9.5	810.5	NEG
Phe-Asp	0.2	-2.3219	2.3219	C13H16N2O5	300.49	279.098	280.105	[M-H]-	-1.578			810.1	NEG
4-[(Propan-2-yl)carbamoyl]benzoic acid	0.2	-2.3219	2.3219	C11H13NO3	310.58	206.083	207.09	[M-H]-	2.055		15.9	809.5	NEG
2-Amino-5-phenylpentanoic acid	0.2	-2.3219	2.3219	C11H15NO2	315.48	194.117	193.11	[M+H]+	-1.754			808.9	POS
Gly-Phe	0.2	-2.3219	2.3219	C11H14N2O3	328.49	223.108	222.101	[M+H]+	0.419		70.5	808.2	POS
(10E,15Z)-9,12,13-trihydroxyoctadeca-10,15-dienoic acid	0.2	-2.3219	2.3219	C18H32O5	599.46	327.217	328.225	[M-H]-	-1.322		8.8	807.9	NEG
Ile-Leu	0.2	-2.3219	2.3219	C12H24N2O3	381.09	243.171	244.178	[M-H]-	-1.506		8.6	805.9	NEG
1,5,6,7-Tetrahydro-4H-indol-4-one	0.2	-2.3219	2.3219	C8H9NO	489.13	136.075	135.068	[M+H]+	-1.606		2.7	805	POS
2-Naphthylamine	0.2	-2.3219	2.3219	C10H9N	401.7	144.081	143.073	[M+H]+	-2.235		17.2	804.5	POS
IpA	0.2	-2.3219	2.3219	C11H11NO2	603.87	190.086	189.079	[M+H]+	-1.395		7.2	804.2	POS
Feruloyl O-methyldopamine	0.2	-2.3219	2.3219	C19H21NO5	450.91	344.149	343.142	[M+H]+	-0.895		20.4	804.2	POS
7-Methoxycoumarin	0.2	-2.3219	2.3219	C10H8O3	490.97	177.055	176.047	[M+H]+	-0.688		8.3	803.7	POS
4-Aminosalicylic acid	0.2	-2.3219	2.3219	C7H7NO3	394.01	152.035	153.043	[M-H]-	0.57		2.7	803.5	NEG
2-(1,3-Dioxo-1,3-dihydro-2H-isoindol-2-yl)butanoic acid	0.2	-2.3219	2.3219	C12H11NO4	323.36	232.062	233.069	[M-H]-	1.074		1.8	803	NEG
2-Phenylbutyramide	0.2	-2.3219	2.3219	C10H13NO	196.25	164.107	163.099	[M+H]+	-1.69			802.7	POS
Arillatose B	0.2	-2.3219	2.3219	C22H30O14	404.91	563.161	518.163	[M+HCOO]-, [M-H]-	-1.698		18.9	799.3	NEG
Pyrocatechol	0.2	-2.3219	2.3219	C6H6O2	300.27	111.044	110.037	[M+H]+	-0.891			798.7	POS
3-Methylpyridine	0.2	-2.3219	2.3219	C6H7N	67.1	94.0651	93.0578	[M+H]+	-0.685			798.1	POS
[3,4,5-trihydroxy-6-(hydroxymethyl)oxan-2-yl] 9-(hydroxymethyl)-2,2,6a,6b,9,12a-hexamethyl-10-[3,4,5-trihydroxy-6-[(3,4,5-trihydroxy-6-methyloxan-2-yl)oxymethyl]oxan-2-yl]oxy-1,3,4,5,6,6a,7,8,8a,10,11,12,13,14b-tetradecahydropicene-4a-carboxylate	0.2	-2.3219	2.3219	C14H17NO7	322.48	312.107	311.1	[M+H]+	-1.666			798.1	POS
Gly-C18:3	0.2	-2.3219	2.3219	C20H33NO3	648.07	336.254	335.247	[M+H]+	1.406		12.8	796.9	POS
3-Hydroxyacetaminophen	0.2	-2.3219	2.3219	C8H9NO3	572.41	168.065	167.058	[M+H]+	-2.456		8.1	796.1	POS
Thr-Leu	0.2	-2.3219	2.3219	C10H20N2O4	328.62	231.135	232.142	[M-H]-	-1.3		8.3	794.8	NEG
betaine	0.2	-2.3219	2.3219	C5H11NO2	316.55	116.072	117.079	[M-H]-	0.437		5.1	790.5	NEG
6-Methoxy-7-hydroxycoumarin	0.2	-2.3219	2.3219	C10H8O4	593.75	193.049	192.042	[M+H]+	-2.292		14.5	789.8	POS
Methyl isovalerate	0.2	-2.3219	2.3219	C6H12O2	959.37	117.091	116.083	[M+H]+	-2.505			788	POS
betahistine	0.2	-2.3219	2.3219	C8H12N2	188.55	137.107	136.1	[M+H]+	-1.678		4.5	785.6	POS
trichostatin A	0.2	-2.3219	2.3219	C17H22N2O3	366.64	303.169	302.162	[M+H]+	-2.712		15.5	785.5	POS
Pro-Val	0.2	-2.3219	2.3219	C10H18N2O3	429.41	215.139	214.132	[M+H]+	0.655		8	784.7	POS
Curcumenol	0.2	-2.3219	2.3219	C15H22O2	908.62	235.169	234.162	[M+H]+	-2.129		30.9	783.5	POS
Stachyose	0.2	-2.3219	2.3219	C24H42O21	120.6	665.215	666.222	[M-H]-	0.391		22.1	783.4	NEG
N7-Et-G	0.2	-2.3219	2.3219	C7H9N5O	325.81	180.088	179.08	[M+H]+	-1.777		10.5	781.6	POS
3,4-Dihydro-3-oxo-2H-(1,4)-benzoxazin-2-ylacetic acid	0.2	-2.3219	2.3219	C10H9NO4	392.18	206.046	207.053	[M-H]-	1.123		9.2	781.3	NEG
gerberinside	0.2	-2.3219	2.3219	C16H18O8	372.02	339.108	338.1	[M+H]+	-0.693		7.6	781.3	POS
Arg-Leu	0.2	-2.3219	2.3219	C12H25N5O3	229.33	286.189	287.196	[M-H]-	0.559		31.7	780.1	NEG
Procainamide	0.2	-2.3219	2.3219	C13H21N3O	128.66	236.175	235.168	[M+H]+	-2.085		6.9	777.6	POS
3-Indoleacetic acid	0.2	-2.3219	2.3219	C10H9NO2	362.12	176.07	175.063	[M+H]+	-1.334		7.1	777.5	POS
N-(Phenylacetyl)-L-phenylalanine	0.2	-2.3219	2.3219	C17H17NO3	634.98	282.114	283.121	[M-H]-	0.36		3.1	776.9	NEG
Nephromopsic acid	0.2	-2.3219	2.3219	C19H34O4	908.78	325.238	326.246	[M-H]-	0.01		27.2	776.8	NEG
13-Oxo-8(14)-podocarpen-18-oic acid	0.2	-2.3219	2.3219	C17H24O3	831.46	277.179	276.172	[M+H]+	-2.494		18.6	776.5	POS
Dicyclohexylurea	0.2	-2.3219	2.3219	C13H24N2O	700.8	225.196	224.19	[M+H]+, [M+NH4]+	-2.378		1.6	776.4	POS
Kojic acid	0.2	-2.3219	2.3219	C6H6O4	197.18	143.034	142.026	[M+H]+	-1.978		5.8	776.2	POS
1,4-Cyclohexanedicarboxylic acid	0.2	-2.3219	2.3219	C8H12O4	479.59	171.067	172.074	[M-H]-	1.551		7.4	776.1	NEG
3-Indoleacrylic acid	0.2	-2.3219	2.3219	C11H9NO2	418.45	188.071	187.063	[M+H]+	0.085		6.7	773.4	POS
Tetrahydroharman-3-carboxylic acid	0.2	-2.3219	2.3219	C13H14N2O2	410.1	229.098	230.106	[M-H]-	-0.163		27.8	773	NEG
1,2,3,4-Tetrahydroacridin-9-ol	0.2	-2.3219	2.3219	C13H13NO	637.48	198.092	199.1	[M-H]-, [M-H-H2O]-	-0.206		8	772.9	NEG
13-Hydroxy-9Z,11E-octadecadienoic acid	0.2	-2.3219	2.3219	C18H32O3	880.11	295.228	296.235	[M-H]-	0.042		19.4	772.7	NEG
Val-C12:1	0.2	-2.3219	2.3219	C17H31NO3	821.6	298.238	297.23	[M+H]+	-1.752		13.4	772.3	POS
19(20)-Epoxy-4Z,7Z,10Z,13Z,16Z-docosapentaenoic acid	0.2	-2.3219	2.3219	C22H32O3	793.02	345.243	344.235	[M+H]+	1.549		20.1	771.4	POS
Ramiprilat	0.2	-2.3219	2.3219	C21H28N2O5	516.14	389.206	388.199	[M+H]+	-1.953			770.9	POS
Glu-C10:0	0.2	-2.3219	2.3219	C15H27NO5	340.09	302.196	301.189	[M+H]+	-2.245		4.4	770.8	POS
Ethyl-N-(4-aminophenyl)carbamate	0.2	-2.3219	2.3219	C9H12N2O2	410.7	181.097	180.09	[M+H]+	-0.89		5.2	769.6	POS
Methylenediphosphonic acid	0.2	-2.3219	2.3219	CH6O6P2	1279.29	174.956	175.964	[M-H]-	-1.61			766.8	NEG
L-(+)-Valine	0.2	-2.3219	2.3219	C5H11NO2	529.03	118.086	117.079	[M+H]+	-1.637		6.2	765.4	POS
m-Coumaric acid	0.2	-2.3219	2.3219	C9H8O3	142.05	182.081	164.047	[M+NH4]+	-1.236	10.69	7	765	POS
3-hydroxybenzaldehyde	0.2	-2.3219	2.3219	C7H6O2	435.28	121.03	122.037	[M-H]-	0.224		4	763.6	NEG
(Z,E)-Tetradeca-9,12-dienol	0.2	-2.3219	2.3219	C14H26O	1006.08	211.205	210.198	[M+H]+, [M+H-H2O]+	-1.962		4.9	762.3	POS
2,6-Di-tert-butylbenzoquinone	0.2	-2.3219	2.3219	C14H20O2	639.36	221.153	220.146	[M+H]+, [M+H-H2O]+	-1.651		8.8	759.3	POS
4-Hydroxy-3-methoxypyridine	0.2	-2.3219	2.3219	C6H7NO2	132.9	124.041	125.048	[M-H]-	1.36		5.7	759.3	NEG
3,4-Ethylenedioxymethcathinone	0.2	-2.3219	2.3219	C12H15NO3	320.81	222.112	221.105	[M+H]+	-2.026			758.4	POS
N-Acetyl-leucine	0.2	-2.3219	2.3219	C8H15NO3	446.24	172.098	173.105	[M-H]-	0.061		9	757.6	NEG
(4,7,7-Trimethylbicyclo[4.1.0]hept-4-en-3-yl)methanol	0.2	-2.3219	2.3219	C11H18O	766.87	149.132	166.135	[M+H-H2O]+, [M+H]+	-2.591		8.4	757.2	POS
2-[(1S,2S,4aR,8aS)-1-hydroxy-4a-methyl-8-methylidene-1,2,3,4,5,6,7,8a-octahydronaphthalen-2-yl]prop-2-enoic acid	0.2	-2.3219	2.3219	C15H22O3	791.04	251.163	250.156	[M+H]+, [M+H-H2O]+	-2.26		1.7	757	POS
9-Oxo-10E,12Z-octadecadienoic acid	0.2	-2.3219	2.3219	C18H30O3	907.63	295.226	294.219	[M+H]+	-2.669		15.5	757	POS
1-(3,4,5-Trimethoxyphenyl)-1,2,3,4-tetrahydro-6,7-isoquinolinediol	0.2	-2.3219	2.3219	C18H21NO5	375.86	332.149	331.142	[M+H]+	0.149			755.7	POS
Bufalin	0.2	-2.3219	2.3219	C24H34O4	717.75	387.252	386.245	[M+H]+	-1.865		25.1	755	POS
Dihydrokavain	0.2	-2.3219	2.3219	C14H16O3	658.47	233.117	232.109	[M+H]+	-2.344		10.4	752.8	POS
(3Z,6E)-2,2,6-trimethyl-12-oxabicyclo[8.2.1]trideca-3,6,10(13)-triene-5,11-dione	0.2	-2.3219	2.3219	C15H18O3	663.79	247.133	246.125	[M+H]+, [M+H-H2O]+	-1.446		2.8	752.6	POS
Hydroxytyrosol	0.2	-2.3219	2.3219	C8H10O3	339.68	153.056	154.063	[M-H]-	0.576			751.5	NEG
FA 18:2+2O	0.2	-2.3219	2.3219	C18H32O4	866.78	311.223	312.23	[M-H]-	0.057		16	750.9	NEG
Azuleno[6,5-b]furan-2,6(3H,4H)-dione, 3a,7,7a,8,9,9a-hexahydro-5,8-dimethyl-3-methylene-, (3aR,7aS,8S,9aR)-	0.2	-2.3219	2.3219	C15H18O3	571.78	247.132	246.126	[M+H]+, [M+H-H2O]+	-2.298		11.2	750.8	POS
2-(2-hydroxybut-3-en-2-yl)-3a,6,6,9a-tetramethyl-2,4,5,5a,7,8,9,9b-octahydro-1H-benzo[e][1]benzofuran-4,5-diol	0.2	-2.3219	2.3219	C20H34O4	690.43	339.252	338.245	[M+H]+	-2.713		19.3	749.2	POS
Celloheptaose	0.2	-2.3219	2.3219	C42H72O36	128.49	1197.38	1152.38	[M+HCOO]-, [M-H]-	0.079		19	748.6	NEG
5-Carboxymellein	0.2	-2.3219	2.3219	C11H10O5	474.94	221.046	222.053	[M-H]-	0.324			748.4	NEG
2,2-Dimethyl-2,3-dihydro-1-benzofuran-7-amine	0.2	-2.3219	2.3219	C10H13NO	316.71	164.107	163.1	[M+H]+	-1.322			745.1	POS
Verbascose	0.2	-2.3219	2.3219	C30H52O26	128.26	827.268	828.275	[M-H]-	0.197		14.4	744.9	NEG
Tyr-Leu	0.2	-2.3219	2.3219	C15H22N2O4	385.87	293.15	294.157	[M-H]-	-2.128		16	743.8	NEG
Val-Val	0.2	-2.3219	2.3219	C10H20N2O3	290.72	215.14	216.148	[M-H]-	1.249		37.7	743.2	NEG
3-(3-Methoxybenzyl)piperidine	0.2	-2.3219	2.3219	C13H19NO	387.16	206.153	205.146	[M+H]+	-2.655		7.2	743	POS
Xanthyletin_major	0.2	-2.3219	2.3219	C14H12O3	700.91	229.086	228.078	[M+H]+	-1.372		10.5	742.9	POS
RepSox	0.2	-2.3219	2.3219	C17H13N5	543.49	288.124	287.117	[M+H]+	-0.63		25.7	739.7	POS
(5xi,9xi,13alpha)-Pimara-7,15-dien-18-oic acid	0.2	-2.3219	2.3219	C20H30O2	880.47	303.231	302.224	[M+H]+	-2.053		18.5	738.1	POS
1H-Indene-3-carboxylic acid, 3a,4,5,6,7,7a-hexahydro-3a,7,7-trimethyl-	0.2	-2.3219	2.3219	C13H20O2	676.98	209.153	208.146	[M+H]+	-2.237		12.3	737.1	POS
Asparagine	0.2	-2.3219	2.3219	C12H22N2O4	523.32	259.165	258.158	[M+H]+	-1.65		11.6	736.2	POS
5-HETE lactone	0.2	-2.3219	2.3219	C20H30O2	780.01	303.231	302.224	[M+H]+	-1.637		16.7	735.9	POS
N-(Aminocarbonyl)-L-phenylalanine	0.2	-2.3219	2.3219	C10H12N2O3	441.01	207.078	208.085	[M-H]-	0.221			735.4	NEG
(5xi,9xi)-Beyer-15-en-18-ol	0.2	-2.3219	2.3219	C20H32O	655.08	289.252	288.245	[M+H]+, [M+H-H2O]+	-1.477		14.6	734.8	POS
8-{(1S,5R)-4-Oxo-5-[(2Z)-2-penten-1-yl]-2-cyclopenten-1-yl}octanoic acid	0.2	-2.3219	2.3219	C18H28O3	822.88	293.21	292.203	[M+H]+, [M+H-H2O]+	-2.258			734.6	POS
6-aminochromen-2-one	0.2	-2.3219	2.3219	C9H7NO2	301.51	162.055	161.047	[M+H]+	-1.156		15	734.1	POS
Gly-C13:1	0.2	-2.3219	2.3219	C15H27NO3	628.91	270.206	269.199	[M+H]+	-1.66		31.5	734	POS
2-Penten-1-ol, 5-[(1S,4aS,8aS)-decahydro-5,5,8a-trimethyl-2-methylene-1-naphthalenyl]-3-methyl-, (2E)-	0.2	-2.3219	2.3219	C20H34O	564.85	291.268	290.261	[M+H]+	-1.196		15.2	733.9	POS
5-Aminovaleric acid betaine	0.2	-2.3219	2.3219	C8H17NO2	77.78	160.133	159.126	[M+H]+	-1.51		5.1	733.1	POS
Histamium	0.2	-2.3219	2.3219	C5H9N3	313.23	112.087	111.079	[M+H]+	-2.144			733	POS
Imazaquin	0.2	-2.3219	2.3219	C17H17N3O3	554.85	310.12	311.127	[M-H]-	2.618		17.5	732.2	NEG
(E)-4-[(1R,2S,3S,4R,8aS)-2,3,4-trihydroxy-2,5,5,8a-tetramethyl-3,4,4a,6,7,8-hexahydro-1H-naphthalen-1-yl]but-3-en-2-one	0.2	-2.3219	2.3219	C18H30O4	654.32	311.222	310.215	[M+H]+	2.758		16.8	731.8	POS
4-{[(Cyclohexylamino)carbonyl]amino}butanoic acid	0.2	-2.3219	2.3219	C11H20N2O3	639.73	229.154	228.147	[M+H]+	-1.622		3.9	729.6	POS
5,7-Dihydroxy-6-methylphthalide	0.2	-2.3219	2.3219	C9H8O4	443.77	179.035	180.042	[M-H]-	0.724		26.1	729.5	NEG
PyroGlu-Pro	0.2	-2.3219	2.3219	C10H14N2O4	321.73	227.104	226.096	[M+H]+	2.188		17.3	729.4	POS
3-Hydroxy-5-isopropylidene-3,8-dimethyl-2,3,3a,4,5,8a-hexahydro-6(1H)-azulenone	0.2	-2.3219	2.3219	C15H22O2	631.76	235.169	234.161	[M+H]+	-2.182		10.5	726.9	POS
4-(Butylamino)benzoic acid	0.2	-2.3219	2.3219	C11H15NO2	552.29	194.118	193.11	[M+H]+	-1.949		7	725.7	POS
1,3-dimethoxy-2-hydroxy-10-methyl-9(10h)-acridinone	0.2	-2.3219	2.3219	C16H15NO4	408.2	286.108	285.101	[M+H]+	1.797			725.7	POS
Androsterone	0.2	-2.3219	2.3219	C19H30O2	863.44	291.231	290.224	[M+H]+	-2.357		21.1	724.4	POS
1,2,3,4-Tetrahydro-beta-carboline	0.2	-2.3219	2.3219	C11H12N2	399.71	171.093	172.1	[M-H]-	0.245		12.9	724	NEG
N-Heptanoyl-DL-homoserine lactone	0.2	-2.3219	2.3219	C11H19NO3	770.23	214.143	213.136	[M+H]+	-1.65		3.3	722.9	POS
Hydrocotarnine	0.2	-2.3219	2.3219	C12H15NO3	670.65	222.112	221.105	[M+H]+	-1.763		8.6	722.5	POS
4-(2-Hydroxyethoxy)benzaldehyde	0.2	-2.3219	2.3219	C9H10O3	393.23	167.071	166.063	[M+H]+	1.479			722	POS
Hexapropylene glycol	0.2	-2.3219	2.3219	C18H38O7	573.22	367.268	366.26	[M+H]+, [M+NH4]+, [M+Na]+	-1.849		1.3	719.4	POS
Ambrettolide	0.2	-2.3219	2.3219	C16H28O2	896.46	253.216	252.209	[M+H]+, [M+H-H2O]+, [M+Na-H2O]+	-1.835		12.9	719.2	POS
4-Methyl-6,7,8,9-tetrahydro-2H-pyrano[3,2-g]quinolin-2-one	0.2	-2.3219	2.3219	C13H13NO2	714.99	216.101	215.094	[M+H]+	-1.871			718.6	POS
5-{[(5-Methyl-2-furyl)methyl]amino}-5-oxopentanoic acid	0.2	-2.3219	2.3219	C11H15NO4	490.93	224.093	225.1	[M-H]-	0.342		8.9	717.7	NEG
Val-Leu	0.2	-2.3219	2.3219	C11H22N2O3	366.7	229.156	230.163	[M-H]-	-1.713		6.7	717.7	NEG
2-Palmitoyl-rac-glycerol	0.2	-2.3219	2.3219	C19H38O4	1098.36	313.273	330.276	[M+H-H2O]+, [M+H]+, [M+Na]+	-1.408		29.3	715.9	POS
N-Benzoyl-DL-leucine	0.2	-2.3219	2.3219	C13H17NO3	615.03	234.114	235.121	[M-H]-	0.368		11.4	715.5	NEG
trans-4-Coumaric acid	0.2	-2.3219	2.3219	C9H8O3	521.58	165.054	164.047	[M+H]+	-1.146			715.3	POS
N-(5Z,8Z,11Z-Eicosatrienoyl)ethanolamine	0.2	-2.3219	2.3219	C22H39NO2	858.76	350.305	349.297	[M+H]+	-1.971		19.2	714.8	POS
Pterosin B	0.2	-2.3219	2.3219	C14H18O2	540.64	219.138	218.13	[M+H]+	-1.825		9.4	714.1	POS
Pyrrolo[1,2-a]pyrazine-1,4-dione, hexahydro-3-(1-methylethyl)-	0.2	-2.3219	2.3219	C10H16N2O2	388.08	197.128	196.121	[M+H]+	-2.117		0.7	710.6	POS
N,N'-Dicyclohexyl-N-methylurea	0.2	-2.3219	2.3219	C14H26N2O	766.2	239.211	238.204	[M+H]+	-1.754		8.6	710.6	POS
benzyl 5-amino-4-oxopentanoate	0.2	-2.3219	2.3219	C12H15NO3	125.23	222.112	221.105	[M+H]+	-1.575			710.5	POS
Ile-Gly	0.2	-2.3219	2.3219	C8H16N2O3	271.31	187.109	188.116	[M-H]-	-0.251		7.6	710.2	NEG
3-{2-[(1R,4aS,5R,8aS)-6-Hydroxy-5-(hydroxymethyl)-5,8a-dimethyl-2-methylenedecahydro-1-naphthalenyl]ethyl}-2(5H)-furanone	0.2	-2.3219	2.3219	C20H30O4	761.2	317.211	334.213	[M+H-H2O]+, [M+H]+	-0.436		17	709.3	POS
5-Hydroxytryptophol	0.2	-2.3219	2.3219	C10H11NO2	437.77	176.072	177.079	[M-H]-	0.412		5.7	708.6	NEG
Z-Ligustilide	0.2	-2.3219	2.3219	C12H14O2	569.16	191.106	190.099	[M+H]+	-1.504			707	POS
Indolin	0.2	-2.3219	2.3219	C8H9N	307.69	120.081	119.074	[M+H]+	-1.777		69.6	706.7	POS
Thunalbene	0.2	-2.3219	2.3219	C15H14O3	768.44	241.087	242.094	[M-H]-	0.196		11.2	706.2	NEG
14-hydroxy-14-(hydroxymethyl)-5,9-dimethyltetracyclo[11.2.1.0,?.0?,?]hexadecane-5-carboxylic acid	0.2	-2.3219	2.3219	C20H32O4	842.96	337.237	336.23	[M+H]+	0.156		19.7	704.3	POS
canthin-6-one	0.2	-2.3219	2.3219	C14H8N2O	504.45	221.071	220.064	[M+H]+	-0.558		23.4	704	POS
pyridoxal	0.2	-2.3219	2.3219	C8H9NO3	130.28	166.051	167.058	[M-H]-	0.502		6.8	702.1	NEG
12-Hydroxyoctadecanoic acid	0.2	-2.3219	2.3219	C18H36O3	955.28	299.259	300.267	[M-H]-	0.269		16	701.8	NEG
Tyramine	0.2	-2.3219	2.3219	C8H11NO	196	138.091	137.084	[M+H]+	-2.09		71.2	700.7	POS
Diallylcyanamide	0.2	-2.3219	2.3219	C7H10N2	143.47	123.091	122.084	[M+H]+	-1.706		4.9	699.8	POS
Aristolone	0.2	-2.3219	2.3219	C15H22O	636.19	219.174	218.167	[M+H]+	-1.672		9.1	699.1	POS
1,2,14,18,18-pentamethyl-8-(1-methylvinyl)-17-oxopentacyclo[11.8.0.0<2,10_.0<5 ,9_.0<14,19_]henicosane-5-carbaldehyde CollisionEnergy:205060	0.2	-2.3219	2.3219	C30H46O2	886.78	439.356	438.349	[M+H]+	-2.285			699	POS
Ile-Glu	0.2	-2.3219	2.3219	C11H20N2O5	256.92	259.13	260.137	[M-H]-	0.169		10.2	698.4	NEG
1-Pyrrolidineheptanoic acid, 2-[(1E,3S,4S)-3-hydroxy-4-methyl-1-nonen-6-yn-1-yl]-5-oxo-, (2R)-	0.2	-2.3219	2.3219	C21H33NO4	724.14	364.249	363.242	[M+H]+	2.123		22.2	697.8	POS
N-acetylcytisine	0.2	-2.3219	2.3219	C13H16N2O2	353.69	233.128	232.121	[M+H]+	-2.439		14.4	696.1	POS
4-Methyl-1-phenylpentan-3-one	0.2	-2.3219	2.3219	C12H16O	798.38	177.127	176.12	[M+H]+	-1.633			694.8	POS
Vanillic acid	0.2	-2.3219	2.3219	C8H8O4	673.2	169.049	168.042	[M+H]+, [M+H-H2O]+	-2.116		9.6	694.8	POS
4,4-Dimethyl-1,3-cyclohexanedione	0.2	-2.3219	2.3219	C8H12O2	385.18	141.091	140.084	[M+H]+	-0.783			693.3	POS
(3beta,5alpha)-4,4-Dimethylcholesta-8,14,24-trien-3-ol	0.2	-2.3219	2.3219	C29H46O	721.1	393.351	410.354	[M+H-H2O]+, [M+H]+	-2.141		18.3	693	POS
BCFA_1	0.2	-2.3219	2.3219	C15H24O3	603.52	253.179	252.172	[M+H]+	-2.042		15.1	692.9	POS
Styrene	0.2	-2.3219	2.3219	C8H8	807.84	105.07	104.062	[M+H]+	-1.546		7	692.2	POS
Nezukone	0.2	-2.3219	2.3219	C10H12O	599.35	149.096	148.089	[M+H]+	-1.337			692.1	POS
4-(1-Benzofuran-2-yl)aniline	0.2	-2.3219	2.3219	C14H11NO	565.01	210.091	209.084	[M+H]+	-1.728		7.9	691.4	POS
3-Phenyllactic acid	0.2	-2.3219	2.3219	C9H10O3	810.18	167.07	166.063	[M+H]+	-0.793		7.9	691.4	POS
Palmitoyl ethanolamide	0.2	-2.3219	2.3219	C18H37NO2	1044.46	300.289	299.282	[M+H]+, [M+Na]+	-2.6		14.2	691.3	POS
3-Hydroxy-4-(succin-2-yl)-caryolane delta lactone	0.2	-2.3219	2.3219	C19H28O4	841.12	321.205	320.198	[M+H]+	-2.541		21.2	690.5	POS
(3beta,5xi,9xi,13alpha,17alpha,18xi)-3-Hydroxy-13,28-epoxyurs-11-en-28-one	0.2	-2.3219	2.3219	C30H46O3	713.81	455.351	454.343	[M+H]+	-2.871		9.1	688.6	POS
Eugenol	0.2	-2.3219	2.3219	C10H12O2	585.7	165.091	164.084	[M+H]+	-1.34			687.3	POS
N-(2-hydroxyethyl)dodecanamide	0.2	-2.3219	2.3219	C14H29NO2	819.63	244.227	243.219	[M+H]+	-2.014		4.8	684.4	POS
5-Amino-2-methylphenol	0.2	-2.3219	2.3219	C7H9NO	246.83	124.075	123.068	[M+H]+	-2.002		60.3	684.4	POS
2-Amino-2,3-dihydro-1H-indene-2-carboxylic acid	0.2	-2.3219	2.3219	C10H11NO2	421.67	178.086	177.079	[M+H]+, [M+H-H2O]+	-1.85		8.5	684.4	POS
2-Butyl-3-methylpyrazine	0.2	-2.3219	2.3219	C9H14N2	337.97	151.123	150.115	[M+H]+	-1.54		4.2	684.4	POS
Porphobilinogen	0.2	-2.3219	2.3219	C10H14N2O4	319.75	225.088	226.096	[M-H]-	0.98		1.2	683.7	NEG
Asparagin	0.2	-2.3219	2.3219	C12H22N2O4	661.41	259.166	258.158	[M+H]+, [M+H-H2O]+	0.888		9.8	683.5	POS
2-Isopropyl-5-methyl-4-nitrosophenol	0.2	-2.3219	2.3219	C10H13NO2	482.05	178.087	179.095	[M-H]-	0.035		11.2	682.8	NEG
Ile-Gln	0.2	-2.3219	2.3219	C11H21N3O4	186.15	260.16	259.152	[M+H]+	-2.752		41.4	681.6	POS
PyroglutamylIsoleucine	0.2	-2.3219	2.3219	C11H18N2O4	392.28	243.134	242.126	[M+H]+	-1.032		9.6	681.1	POS
Fumaritine N-oxide	0.2	-2.3219	2.3219	C20H21NO6	493.93	372.144	371.136	[M+H]+	-1.66		22.2	680.5	POS
7-hydroxy-4-methylchromen-2-one	0.2	-2.3219	2.3219	C10H8O3	580.19	177.054	176.047	[M+H]+	-1.3		7.8	680.2	POS
Nicotinic acid	0.2	-2.3219	2.3219	C6H5NO2	128.56	122.025	123.032	[M-H]-	1.847			679.8	NEG
pranoprofen	0.2	-2.3219	2.3219	C15H13NO3	565.02	256.096	255.089	[M+H]+	-1.625		11	679	POS
Phenylalanine	0.2	-2.3219	2.3219	C9H11NO2	440.58	164.072	165.079	[M-H]-	0.679		11.7	677.9	NEG
[12-hydroxy-6-(hydroxymethyl)-10-methyl-2-(4-methylpent-3-enyl)dodeca-2,6,10-trienyl] acetate	0.2	-2.3219	2.3219	C22H36O4	828.6	365.268	364.26	[M+H]+	-2.796		12.1	677.8	POS
N-Cyclopropyl-2-quinolinecarboxamide	0.2	-2.3219	2.3219	C13H12N2O	437.95	213.102	212.095	[M+H]+, [M+H-H2O]+	-1.5		2.1	677.2	POS
monolinolein	0.2	-2.3219	2.3219	C21H38O4	959.52	355.283	354.276	[M+H]+	-2.538		20.1	676	POS
N-[1-(4-methoxy-6-oxopyran-2-yl)-2-methylbutyl]acetamide	0.2	-2.3219	2.3219	C13H19NO4	294.32	254.139	253.131	[M+H]+	-0.472		19.7	674.6	POS
2-Methoxy-3,5-dimethylpyrazine	0.2	-2.3219	2.3219	C7H10N2O	68.58	139.087	138.08	[M+H]+	2.106			674.6	POS
alpha-Methyl-alpha-phenyl N-methyl succinimide	0.2	-2.3219	2.3219	C12H13NO2	552.78	204.102	203.094	[M+H]+	-1.364		10	674.2	POS
Histamine	0.2	-2.3219	2.3219	C5H9N3	154.31	112.087	111.079	[M+H]+	-1.95		15.9	673.5	POS
15-Deoxy-delta12,14-prostaglandin D2	0.2	-2.3219	2.3219	C20H30O4	649.09	335.222	334.215	[M+H]+	1.929			673.5	POS
2,3,5-Trimethacarb	0.2	-2.3219	2.3219	C11H15NO2	71.65	194.117	193.11	[M+H]+, [M+NH4-H2O]+	-1.072			672.9	POS
Noroxymorphone	0.2	-2.3219	2.3219	C16H17NO4	385.65	288.123	287.115	[M+H]+	-1.433			672	POS
Gnoscopine	0.2	-2.3219	2.3219	C22H23NO7	480.08	414.154	413.147	[M+H]+	-1.545		25.9	672	POS
2-(1H-Imidazol-1-yl)-1-phenylethanone	0.2	-2.3219	2.3219	C11H10N2O	519.97	187.086	186.079	[M+H]+	-0.616		6.8	671.7	POS
Cis-Pinonic acid	0.2	-2.3219	2.3219	C10H16O3	556.38	185.117	184.11	[M+H]+	-2.067		6.9	671.2	POS
Docosanamide	0.2	-2.3219	2.3219	C22H45NO	978.72	340.357	339.349	[M+H]+	-1.948		10.5	671	POS
methyl chlorogenate	0.2	-2.3219	2.3219	C17H20O9	425.99	367.103	368.11	[M-H]-	-0.939		28.8	669.2	NEG
N-[3-[Acetyl(hydroxy)amino]propyl]acetamide	0.2	-2.3219	2.3219	C7H14N2O3	493.58	175.108	174.101	[M+H]+	1.022		5.6	669	POS
3-(9H-Carbazol-9-yl)propanoic acid	0.2	-2.3219	2.3219	C15H13NO2	439.15	240.101	239.094	[M+H]+	-2.24			668.4	POS
N-Acetyl-L-tyrosine	0.2	-2.3219	2.3219	C11H13NO4	421.85	222.078	223.085	[M-H]-	2.389		10	667.2	NEG
Indole-3-acetyl-L-isoleucine	0.2	-2.3219	2.3219	C16H20N2O3	489.46	289.155	288.148	[M+H]+	0.864		17.2	666.9	POS
N,N-dimethyltetradecan-1-amine	0.2	-2.3219	2.3219	C16H35N	723.01	242.284	241.277	[M+H]+	-1.791		8.6	666.1	POS
Pipericine	0.2	-2.3219	2.3219	C22H41NO	1206.76	336.325	335.318	[M+H]+	-2.063		19.2	666	POS
LPI(16:1)	0.2	-2.3219	2.3219	C25H47O12P	800.24	569.272	570.279	[M-H]-	-1.786		23.5	665.8	NEG
5-[(E)-but-1-enyl]-4-methoxy-6-methylpyran-2-one	0.2	-2.3219	2.3219	C11H14O3	524.68	195.101	194.094	[M+H]+	-2.396			665.7	POS
Indoline	0.2	-2.3219	2.3219	C8H9N	396.98	120.08	119.073	[M+H]+	-2.98		3.3	665.2	POS
Phenylacetaldehyde	0.2	-2.3219	2.3219	C8H8O	362.78	121.065	120.057	[M+H]+, [M+NH4]+	-1.002		2.3	664.6	POS
catechol	0.2	-2.3219	2.3219	C6H6O2	703.94	111.044	110.037	[M+H]+	-1.15		2.9	664.6	POS
4-(Dimethylamino)cinnamaldehyde	0.2	-2.3219	2.3219	C11H13NO	670.63	176.107	175.1	[M+H]+	-1.246		17.2	663.2	POS
N2-R-Carboxyethyl-guanine	0.2	-2.3219	2.3219	C8H9N5O3	329.2	224.077	223.07	[M+H]+	-1.438		15.5	662.2	POS
6-Methyluracil	0.2	-2.3219	2.3219	C5H6N2O2	221.29	125.036	126.043	[M-H]-	1.661		12.8	662	NEG
(1R,4R,6R,10S)-4,12,12-trimethyl-9-methylene-5-oxatricyclo[8.2.0.0~4,6~]dodecane	0.2	-2.3219	2.3219	C15H24O	711.17	221.189	220.182	[M+H]+	-2.503		9.8	661.9	POS
4-Phenyl-4-piperidinecarboxylic acid	0.2	-2.3219	2.3219	C12H15NO2	316.05	206.117	205.11	[M+H]+	-1.437			661.8	POS
(2-Methyl-2,3-dihydro-1-benzofuran-5-yl)acetic acid	0.2	-2.3219	2.3219	C11H12O3	569.16	193.086	192.078	[M+H]+	-1.47			661.1	POS
2-Oxindole	0.2	-2.3219	2.3219	C8H7NO	315.63	134.06	133.053	[M+H]+	-1.51			661	POS
9-Oxo-10(E),12(E)-octadecadienoic acid	0.2	-2.3219	2.3219	C18H30O3	913.42	293.212	294.22	[M-H]-	0.031		2.6	660.4	NEG
2-ethyl-1,2,3,4-tetrahydroisoquinoline-3-carboxylic acid CollisionEnergy:102040	0.2	-2.3219	2.3219	C12H15NO2	308.2	206.118	205.11	[M+H]+	0.532			659.8	POS
8-M-PDOT	0.2	-2.3219	2.3219	C14H19NO2	429.97	234.148	233.141	[M+H]+	-2.277		9.7	659.6	POS
C11-linear alkylbenzyl sulfonate	0.2	-2.3219	2.3219	C17H28O3S	905.88	311.169	312.176	[M-H]-	-0.041		8.5	659.3	NEG
Hecogenin	0.2	-2.3219	2.3219	C27H42O4	701.47	431.315	430.308	[M+H]+	-1.223		3.9	659.1	POS
propham	0.2	-2.3219	2.3219	C10H13NO2	687.41	180.102	179.095	[M+H]+	-0.698		7	658.5	POS
Moracin M	0.2	-2.3219	2.3219	C14H10O4	572.35	241.051	242.058	[M-H]-	0.777		19.4	657.9	NEG
2-Indolinone	0.2	-2.3219	2.3219	C8H7NO	466.39	134.06	133.053	[M+H]+	0.224		7.5	657.3	POS
Leu-Gly-Leu	0.2	-2.3219	2.3219	C14H27N3O4	434.34	300.192	301.199	[M-H]-	-2.887		16.5	657.2	NEG
7-[2,6-dimethyl-8-(2-methylbutanoyloxy)-1,2,6,7,8,8a-hexahydronaphthalen-1-yl]-3,5-dihydroxyheptanoic acid	0.2	-2.3219	2.3219	C24H38O6	818.45	423.274	422.267	[M+H]+	0.019		27.4	656.9	POS
(24E)-3-Oxodammara-1,12,24-trien-26-oic acid	0.2	-2.3219	2.3219	C30H44O3	690.43	453.335	452.328	[M+H]+	-2.283		34.3	654.8	POS
Ethyl 4-hydroxy-6-(propan-2-yl)quinoline-3-carboxylate	0.2	-2.3219	2.3219	C15H17NO3	374.21	260.128	259.12	[M+H]+	-1.552			654.7	POS
5-Methoxy-2-methyl-1H-indole	0.2	-2.3219	2.3219	C10H11NO	492.82	162.091	161.084	[M+H]+	-0.618		4.4	654.6	POS
1-(2-Ethyl-2-methyltetrahydro-2H-pyran-4-yl)-1-hexanone	0.2	-2.3219	2.3219	C14H26O2	755.13	227.2	226.193	[M+H]+	-1.836		9	653.8	POS
DL-Indole-3-lactic acid	0.2	-2.3219	2.3219	C11H11NO3	407.6	206.081	205.074	[M+H]+	-0.836		7.7	653.5	POS
7,8-Dihydroxy-3,5,7-trimethyl-8,8a-dihydro-1H-isochromen-6-one	0.2	-2.3219	2.3219	C12H16O4	821.86	225.112	224.105	[M+H]+	-1.35		9.8	653.2	POS
Phe-Pro	0.2	-2.3219	2.3219	C14H18N2O3	408.82	261.124	262.131	[M-H]-	-1.256			653	NEG
2-Piperidinecarboxamide	0.2	-2.3219	2.3219	C6H12N2O	503.64	129.102	128.095	[M+H]+	-0.563		6.9	652.2	POS
R-Palmitoyl-(1-methyl) ethanolamide	0.2	-2.3219	2.3219	C19H39NO2	825	314.305	313.297	[M+H]+	-1.925		16.5	651.5	POS
Leucine butyl ester	0.2	-2.3219	2.3219	C10H21NO2	512.81	188.164	187.157	[M+H]+	-1.291		0.3	650.1	POS
6-Hydroxy-6-(3-hydroxy-2,3-dimethylcyclopentyl)-2-methylheptanoic acid	0.2	-2.3219	2.3219	C15H28O4	781.35	271.192	272.199	[M-H]-	1.304		13.7	649.1	NEG
4-[[[2-(4-methyl-2-oxochromen-7-yl)oxyacetyl]amino]methyl]cyclohexane-1-carboxylic acid	0.2	-2.3219	2.3219	C20H23NO6	448.85	374.16	373.153	[M+H]+	0.371		9.5	647.4	POS
tralkoxydim	0.2	-2.3219	2.3219	C20H27NO3	826.73	330.206	329.198	[M+H]+	-1.88		3.1	647.4	POS
(4aR,10bR)-rel-4-Propyl-2,3,4,4a,5,10b-hexahydrochromeno[4,3-b][1,4]oxazin-9-ol	0.2	-2.3219	2.3219	C14H19NO3	395.03	250.143	249.136	[M+H]+	-2.165		10.7	644.5	POS
Dodecylamine	0.2	-2.3219	2.3219	C12H27N	700.55	186.221	185.214	[M+H]+	-1.453		4.1	644.1	POS
Protolichesterinic acid	0.2	-2.3219	2.3219	C19H32O4	892.33	323.223	324.23	[M-H]-	-0.595		34.3	641.8	NEG
4-Hydroxy-6-Methylpyran-2-One	0.2	-2.3219	2.3219	C6H6O3	67.59	127.039	126.031	[M+H]+	-1.952		4.7	641.7	POS
2-Methylcitrate	0.2	-2.3219	2.3219	C7H10O7	274.47	205.036	206.043	[M-H]-	2.107		12.8	641.7	NEG
GABA-C18:2	0.2	-2.3219	2.3219	C22H39NO3	933.33	366.3	365.292	[M+H]+	-2.029		21.4	640.4	POS
Decylbenzenesulfonic acid	0.2	-2.3219	2.3219	C16H26O3S	876.99	297.153	298.16	[M-H]-	0.086		26	640.3	NEG
2H-Pyran-2-one, tetrahydro-4-hydroxy-6-pentyl-	0.2	-2.3219	2.3219	C10H18O3	525.66	187.132	186.125	[M+H]+, [M+H-H2O]+	-1.621		6.8	640.2	POS
Isovitexin 2''-O-arabinoside	0.2	-2.3219	2.3219	C26H28O14	451.59	565.153	564.145	[M+H]+	-2.502		14	639.6	POS
7-Methoxy-4-methylcoumarin	0.2	-2.3219	2.3219	C11H10O3	505.83	191.07	190.063	[M+H]+	-0.693			639.3	POS
3-Hydroxymandelic acid	0.2	-2.3219	2.3219	C8H8O4	440.04	167.035	168.043	[M-H]-	2.204			638.5	NEG
LPI(18:1)	0.2	-2.3219	2.3219	C27H51O12P	957.4	597.304	598.311	[M-H]-	-1.03		7.7	638	NEG
7-(Dimethylamino)-4-methylcoumarin	0.2	-2.3219	2.3219	C12H13NO2	400	204.102	203.095	[M+H]+	-0.038			638	POS
Thujopsenone	0.2	-2.3219	2.3219	C15H22O	798.51	219.174	218.167	[M+H]+	-1.416		8.6	637.6	POS
Thymol	0.2	-2.3219	2.3219	C10H14O	727.3	151.112	150.104	[M+H]+	-1.307		6.9	636.9	POS
Octanedioic acid	0.2	-2.3219	2.3219	C8H14O4	455.16	173.082	174.089	[M-H]-	-1.204		7.8	636.5	NEG
pipernonaline	0.2	-2.3219	2.3219	C21H27NO3	403.47	342.206	341.198	[M+H]+	-2.053			635.7	POS
methyl-1-testosterone	0.2	-2.3219	2.3219	C20H30O2	645.32	303.231	302.224	[M+H]+	-2.315			635.6	POS
MolDiscovery Identification - Glucuronic_acid,_8CI,_9CI_6-Aminohexyl_glycoside	0.2	-2.3219	2.3219	C12H23NO7	227.16	294.154	293.147	[M+H]+, [M+H-H2O]+	-1.658		14.5	635.1	POS
10-Nitrooleic acid	0.2	-2.3219	2.3219	C18H33NO4	821.1	310.237	327.241	[M+H-H2O]+, [M+H]+	-0.836		14.5	635	POS
2-(1',2',3',4'-Tetrahydroxybutyl)quinoxaline	0.2	-2.3219	2.3219	C12H14N2O4	412.85	251.102	250.095	[M+H]+	-1.282		11	634.8	POS
Anthranilate	0.2	-2.3219	2.3219	C7H7NO2	387.94	138.055	137.048	[M+H]+	0.605		4.3	634.1	POS
(4-Methyl-2-oxo-1(2H)-quinolinyl)acetic acid	0.2	-2.3219	2.3219	C12H11NO3	634.17	218.081	217.074	[M+H]+, [M+H-H2O]+	-1.269		8.3	633.9	POS
5-Methoxyindole-3-acetic acid	0.2	-2.3219	2.3219	C11H11NO3	376.51	206.081	205.074	[M+H]+	-1.496		7.8	633.2	POS
Perillyl alcohol	0.2	-2.3219	2.3219	C10H16O	746.68	153.127	152.12	[M+H]+, [M+H-H2O]+	-1.179		4.6	633	POS
2,4-Di-tert-butylphenol	0.2	-2.3219	2.3219	C14H22O	940.33	205.16	206.167	[M-H]-	0.174		10.4	632.4	NEG
Nalpha-acetyl-l-lysine	0.2	-2.3219	2.3219	C8H16N2O3	430.83	189.123	188.116	[M+H]+	-1.682		11.4	632.1	POS
5,7-Dimethoxy-2H-chromen-2-one	0.2	-2.3219	2.3219	C11H10O4	480.11	207.065	206.058	[M+H]+	-1.565		9	631.5	POS
Methyl 7-hydroxycoumarin-4-acetate	0.2	-2.3219	2.3219	C12H10O5	450.48	233.046	234.053	[M-H]-	1.006		11.8	631.5	NEG
Proline betaine	0.2	-2.3219	2.3219	C7H13NO2	69.77	144.102	143.094	[M+H]+	-1.565		29.2	631.4	POS
Indoleacetaldehyde	0.2	-2.3219	2.3219	C10H9NO	623.07	160.075	159.068	[M+H]+	-1.462		20.9	631	POS
Leu-Val	0.2	-2.3219	2.3219	C11H22N2O3	334.81	229.156	230.163	[M-H]-	-1.082			630.1	NEG
N-[4-(4-Nitrophenyl)phenyl]acetamide	0.2	-2.3219	2.3219	C14H12N2O3	443.17	257.092	256.085	[M+H]+	0.409		11.3	630	POS
5-Tetradecynoic acid	0.2	-2.3219	2.3219	C14H24O2	748.66	225.185	224.177	[M+H]+	-1.243		8.9	629.2	POS
3-Methyl-N-(2-naphthyl)butanamide	0.2	-2.3219	2.3219	C15H17NO	809.86	228.138	227.131	[M+H]+	-0.006			628.6	POS
Phenylglycine	0.2	-2.3219	2.3219	C8H9NO2	457.03	152.071	151.064	[M+H]+	1.288		4.4	626.8	POS
Cyclo(prolyltyrosyl)	0.2	-2.3219	2.3219	C14H16N2O3	377.19	259.109	260.116	[M-H]-	0.972			626	NEG
Stearamide	0.2	-2.3219	2.3219	C18H37NO	1186.21	284.294	283.287	[M+H]+	-1.369		31	625.6	POS
3-Indoleacrylic acid	0.2	-2.3219	2.3219	C11H9NO2	460.33	188.071	187.063	[M+H]+	-0.687		6.7	625.2	POS
Methylphenylpiracetam	0.2	-2.3219	2.3219	C13H16N2O2	316.36	233.128	232.121	[M+H]+	-2.59		11.1	623.7	POS
3-(Aminocarbonyl)benzoic acid	0.2	-2.3219	2.3219	C8H7NO3	346.51	164.035	165.043	[M-H]-	0.133			623.6	NEG
N-3-Oxohexadec-11Z-enoyl-L-homoserine lactone	0.2	-2.3219	2.3219	C20H33NO4	588.1	352.247	351.24	[M+H]+	-2.733			623.4	POS
2-Methyl-3-pyridinol	0.2	-2.3219	2.3219	C6H7NO	234.43	110.06	109.052	[M+H]+	-2.214		51.4	623	POS
1,4a-Dimethyl-4,4a,5,6,7,8-hexahydro-2(3H)-naphthalenone	0.2	-2.3219	2.3219	C12H18O	903.7	179.143	178.136	[M+H]+, [M+H-H2O]+	-2.09		5.8	621.7	POS
5_HpEPE	0.2	-2.3219	2.3219	C20H30O4	914.34	333.206	334.214	[M-H]-	-2.339		19.3	621.6	NEG
2-(4-(Diethylamino)but-2-yn-1-yl)isoindoline-1,3-dione	0.2	-2.3219	2.3219	C16H18N2O2	398.33	271.144	270.137	[M+H]+	-1.156		11.2	619.8	POS
1-Naphthalenepentanoic acid, decahydro-2-hydroxy-beta,2,5,5,8a-pentamethyl-, (betaS,1R,2R,8aS)-	0.2	-2.3219	2.3219	C20H36O3	698.93	307.262	324.265	[M+H-H2O]+, [M+H]+	-2.681		22	619	POS
Epimagnolin B	0.2	-2.3219	2.3219	C23H28O7	282.48	417.192	416.185	[M+H]+	2.543			617.3	POS
Indole-3-carboxylic acid	0.2	-2.3219	2.3219	C9H7NO2	389.74	162.055	161.048	[M+H]+	0.4		27.8	617	POS
6-Methylchromanone	0.2	-2.3219	2.3219	C10H10O2	444.59	163.075	162.068	[M+H]+	-1.399			614.4	POS
15-Ketoprostaglandin E1	0.2	-2.3219	2.3219	C20H32O5	709.98	353.232	352.225	[M+H]+	0.221			614	POS
6-ethyl-2,4-dihydroxy-3-methylbenzaldehyde	0.2	-2.3219	2.3219	C10H12O3	533.92	179.072	180.079	[M-H]-	0.795		16.4	613.1	NEG
Oleanolic acid	0.2	-2.3219	2.3219	C30H48O3	637.9	439.356	456.359	[M+H-H2O]+, [M+H]+	-2.371		9.8	612.6	POS
Xanthurenic Acid	0.2	-2.3219	2.3219	C10H7NO4	450.19	204.03	205.038	[M-H]-	0.686		21.8	612.1	NEG
Methyl 3-methylbutanoate	0.2	-2.3219	2.3219	C6H12O2	1020.68	117.091	116.083	[M+H]+	-2.48			611.2	POS
trans-2-hydroxycinnamic acid	0.2	-2.3219	2.3219	C9H8O3	601.08	165.054	164.047	[M+H]+	-1.543			610.6	POS
3-Iodo-6-(trifluoromethyl)-1H-indazole	0.2	-2.3219	2.3219	C8H4F3IN2	56.94	310.93	311.937	[M-H]-	-1.345		25.8	610.3	NEG
5-(8,11,14-pentadecatrienyl)resorcinol	0.2	-2.3219	2.3219	C21H30O2	1066.51	315.231	314.224	[M+H]+	-1.539		8.7	610.2	POS
Benzoic acid, 4-[[tetrahydro-2-(3-hydroxy-1-butenyl)-5-oxo-3-furanyl]amino]-	0.2	-2.3219	2.3219	C15H17NO5	341.58	292.118	291.11	[M+H]+	-0.711		15	608.2	POS
Ethyl 3-(piperidin-4-yl)propanoate	0.2	-2.3219	2.3219	C10H19NO2	354.22	186.149	185.141	[M+H]+	-1.982		0.4	607.4	POS
cinnamic acid	0.2	-2.3219	2.3219	C9H8O2	313.65	149.059	148.052	[M+H]+	-1.426			606.3	POS
2,7-Diamino-9H-xanthen-9-one	0.2	-2.3219	2.3219	C13H10N2O2	403.71	227.081	226.074	[M+H]+	-0.718		7.9	606.2	POS
(4E)-N-Isobutyl-5-(1,3-benzodioxol-5-yl)-4-pentenamide	0.2	-2.3219	2.3219	C16H21NO3	565.99	276.159	275.152	[M+H]+	0.231		18.8	605.7	POS
Muurolladie-3-One	0.2	-2.3219	2.3219	C15H22O	615.46	219.174	218.166	[M+H]+, [M+Na]+	-2.763		8.7	605.4	POS
5-Amino-1-naphthol	0.2	-2.3219	2.3219	C10H9NO	315.58	160.075	159.068	[M+H]+	-2.691		5.8	604.2	POS
LPI(16:0)	0.2	-2.3219	2.3219	C25H49O12P	953.72	571.289	572.296	[M-H]-	-0.328		12.9	604	NEG
1-Oxaspiro[2.5]octan-6-ol, 5-methoxy-4-[(2R,3R)-2-methyl-3-(3-methyl-2-buten-1-yl)oxiranyl]-, (3R,4S,5S,6R)-	0.2	-2.3219	2.3219	C16H26O4	764.13	283.19	282.183	[M+H]+	-1.212		13.4	602.4	POS
Cytisine	0.2	-2.3219	2.3219	C11H14N2O	357.11	191.118	190.11	[M+H]+	-1.146			601.4	POS
Difucol Hexamethyl Ether	0.2	-2.3219	2.3219	C18H22O6	863.23	333.135	334.143	[M-H]-	2.874		42.4	601.3	NEG
N-(2,6-dimethylphenyl)-2-hydroxyacetamide	0.2	-2.3219	2.3219	C10H13NO2	605.26	180.102	179.095	[M+H]+	0.86		7.3	601	POS
N-alpha-(Tert-Butoxycarbonyl)-L-leucine	0.2	-2.3219	2.3219	C11H21NO4	486.8	232.154	231.147	[M+H]+	-0.818		11.8	600.9	POS
metalaxyl	0.2	-2.3219	2.3219	C15H21NO4	674.06	280.154	279.147	[M+H]+	-0.823		17.5	600.7	POS
Perfluoro-1,10-decanedicarboxylic acid	0.2	-2.3219	2.3219	C12H2F20O4	576.98	588.956	589.964	[M-H]-, [M-H-H]2-	0.458		9.5	600.1	NEG
N-(2-((6-(1H-pyrazol-1-yl)pyridazin-3-yl)amino)ethyl)cyclohexanecarboxamide	0.2	-2.3219	2.3219	C16H22N6O	820.98	315.192	314.185	[M+H]+	-1.065			600	POS
3-Cresotinic acid	0.2	-2.3219	2.3219	C8H8O3	619.42	153.054	152.047	[M+H]+	-1.468	0.04	18.8		POS
Trigonelline	0.2	-2.3219	2.3219	C7H7NO2	67.63	138.055	137.048	[M+H]+, [M+Na]+	1.743	0.07	3.9		POS
Epicatechin	0.2	-2.3219	2.3219	C15H14O6	397.93	308.112	290.079	[M+NH4]+	-1.239	0.07			POS
2,6-Dihydroxyacetophenone	0.2	-2.3219	2.3219	C8H8O3	403.29	194.081	152.047	[M+H+CH3CN]+	-1.424	0.09	6.8		POS
4-Methylumbelliferone	0.2	-2.3219	2.3219	C10H8O3	345.7	218.081	176.047	[M+H+CH3CN]+	0.69	0.1			POS
3-Methoxyphenylacetic acid	0.2	-2.3219	2.3219	C9H10O3	525.05	167.07	166.063	[M+H]+	-1.529	0.11	9.7		POS
4-Aminohippuric acid	0.2	-2.3219	2.3219	C9H10N2O3	230.23	195.076	194.069	[M+H]+	-0.646	-0.17	28.8		POS
Guanosine monophosphate	0.2	-2.3219	2.3219	C10H14N5O8P	83.48	443.048	363.058	[M+K+CH3CN]+	-0.553	0.2	10.8		POS
3,5-Dimethoxy-4-hydroxyacetophenone	0.2	-2.3219	2.3219	C10H12O4	287.19	238.107	196.074	[M+H+CH3CN]+	0.202	-0.21			POS
N-Acetyl-L-phenylalanine	0.2	-2.3219	2.3219	C11H13NO3	456.68	208.097	207.089	[M+H]+	-0.732	-0.28	9.5		POS
Propanal	0.2	-2.3219	2.3219	C3H6O	19.94	81.0312	58.042	[M+Na]+	1.146	-0.29	8.3		POS
D-Threo-isocitric acid	0.2	-2.3219	2.3219	C6H8O7	79.14	191.02	192.027	[M-H]-	1.883	-0.3	10.4		NEG
Glucosamine	0.2	-2.3219	2.3219	C6H13NO5	60.87	202.069	179.08	[M+Na]+	2.473	0.33			POS
Resveratrol	0.2	-2.3219	2.3219	C14H12O3	386.07	270.112	228.078	[M+H+CH3CN]+	-1.299	-0.33			POS
Aspirin	0.2	-2.3219	2.3219	C9H8O4	493.22	181.049	180.042	[M+H]+	-0.94	0.38			POS
Galactitol	0.2	-2.3219	2.3219	C6H14O6	61.65	224.113	182.079	[M+H+CH3CN]+	-1.4	0.45			POS
Naringin	0.2	-2.3219	2.3219	C27H32O14	424.35	622.212	580.178	[M+H+CH3CN]+	-1.069	-0.45	74.1		POS
D-Maltose	0.2	-2.3219	2.3219	C12H22O11	66.84	377.086	342.116	[M+Cl]-, [M-H]-, [M+HCOO]-	0.669	-0.54	9.8		NEG
Phenol	0.2	-2.3219	2.3219	C6H6O	522.78	136.076	94.0419	[M+H+CH3CN]+	0.304	0.54	6.3		POS
Hippuric acid	0.2	-2.3219	2.3219	C9H9NO3	108.75	218.022	179.059	[M+K]+	2.956	-0.57			POS
4-Ethylbenzoic acid	0.2	-2.3219	2.3219	C9H10O2	176.6	192.101	150.068	[M+H+CH3CN]+	-2.585	-0.65			POS
Asiaticoside	0.2	-2.3219	2.3219	C48H78O19	662.35	959.521	958.513	[M+H]+	-0.501	-0.65			POS
Benzenebutanoic acid	0.2	-2.3219	2.3219	C10H12O2	614.32	182.117	164.084	[M+NH4]+	-1.3	-0.68	5.6		POS
Warfarin	0.2	-2.3219	2.3219	C19H16O4	718.64	350.138	308.104	[M+H+CH3CN]+	-1.39	0.86	76.7		POS
D-Galactose	0.2	-2.3219	2.3219	C6H12O6	65.43	215.033	180.064	[M+Cl]-	1.95	0.87	24.7		NEG
Senecioic acid	0.2	-2.3219	2.3219	C5H8O2	135.91	142.086	100.052	[M+H+CH3CN]+	-1.181	-0.89			POS
D-Fructose	0.2	-2.3219	2.3219	C6H12O6	67.78	179.056	180.064	[M-H]-	1.71	0.94	8.7		NEG
Scutellarein	0.2	-2.3219	2.3219	C15H10O6	428.86	304.081	286.048	[M+NH4]+	-0.152	1.06	31.5		POS
All-trans-retinoic acid	0.2	-2.3219	2.3219	C20H28O2	959.82	342.242	300.209	[M+H+CH3CN]+	-0.471	-1.08	49.4		POS
3,5-Dimethoxyphenol	0.2	-2.3219	2.3219	C8H10O3	522.39	196.097	154.063	[M+H+CH3CN]+	-1.501	1.11	7.2		POS
Chlorogenic acid	0.2	-2.3219	2.3219	C16H18O9	369.67	396.129	354.095	[M+H+CH3CN]+	0.363	1.15			POS
Naringenin	0.2	-2.3219	2.3219	C15H12O5	588.02	314.102	272.068	[M+H+CH3CN]+	-0.795	-1.18	41		POS
Galactonic acid	0.2	-2.3219	2.3219	C6H12O7	63.89	260.073	196.058	[M+Na+CH3CN]+	-2.594	-1.21	12		POS
3-Hydroxymethylglutaric acid	0.2	-2.3219	2.3219	C6H10O5	199.59	161.046	162.053	[M-H]-	1.024	-1.23	21.2		NEG
L-Aspartic acid	0.2	-2.3219	2.3219	C4H7NO4	64.44	134.044	133.037	[M+H]+	-2.339	1.26	5.6		POS
Phosphoric acid	0.2	-2.3219	2.3219	H3O4P	64.21	98.984	97.9767	[M+H]+	-1.912	-1.31			POS
4-Methoxyphenylacetic acid	0.2	-2.3219	2.3219	C9H10O3	520.57	184.097	166.064	[M+NH4]+	2.767	1.33			POS
Aldosterone	0.2	-2.3219	2.3219	C21H28O5	526.31	440.183	360.194	[M+K+CH3CN]+	0.264	-1.33			POS
Homoeriodictyol	0.2	-2.3219	2.3219	C16H14O6	595.06	303.086	302.078	[M+H]+	-2.601	-1.34			POS
p-Cresol	0.2	-2.3219	2.3219	C7H8O	447.71	107.05	108.058	[M-H]-	1.324	1.37	4.6		NEG
Malic acid	0.2	-2.3219	2.3219	C4H6O5	76.76	133.014	134.022	[M-H]-	0.904	-1.42			NEG
4-Hydroxy-3-methylbenzoic acid	0.2	-2.3219	2.3219	C8H8O3	447.76	151.04	152.047	[M-H]-	0.094	1.42	8.1		NEG
Sucrose	0.2	-2.3219	2.3219	C12H22O11	65.44	360.15	342.116	[M+NH4]+	-0.187	1.48	18.9		POS
Glycogen	0.2	-2.3219	2.3219	C24H42O21	67	689.21	666.221	[M+Na]+	-1.511	1.54	2.6		POS
4'-Hydroxyflavone	0.2	-2.3219	2.3219	C15H10O3	688.45	256.096	238.063	[M+NH4]+	-1.32	-1.55	11		POS
o-Tyrosine	0.2	-2.3219	2.3219	C9H11NO3	278.34	223.108	181.074	[M+H+CH3CN]+	-0.019	-1.56	92.3		POS
5-Hydroxy-L-tryptophan	0.2	-2.3219	2.3219	C11H12N2O3	277.65	221.092	220.085	[M+H]+	0.89	-1.59			POS
Hex-tricin (PUT)	0.2	-2.3219	2.3219	C23H24O12	405.2	510.16	492.127	[M+NH4]+	-0.04	-1.6	96.1		POS
Thymidine	0.2	-2.3219	2.3219	C10H14N2O5	297.41	284.123	242.089	[M+H+CH3CN]+	-2.714	1.61	14.3		POS
Salicylic acid	0.2	-2.3219	2.3219	C7H6O3	147.03	156.066	138.032	[M+NH4]+	0.402	1.61			POS
Gluconic acid	0.2	-2.3219	2.3219	C6H12O7	66.86	195.052	196.059	[M-H]-	2.414	1.7			NEG
2-Ketohexanoic acid	0.2	-2.3219	2.3219	C6H10O3	412.24	129.056	130.063	[M-H]-	0.223	1.72	6.2		NEG
6-Hydroxyflavone	0.2	-2.3219	2.3219	C15H10O3	787.13	239.07	238.062	[M+H]+	-2.597	1.73			POS
Riboflavin	0.2	-2.3219	2.3219	C17H20N4O6	392.23	440.154	376.138	[M+Na+CH3CN]+	-0.124	-1.73			POS
6,8-Dimethyl-4-hydroxycoumarin	0.2	-2.3219	2.3219	C11H10O3	672.53	191.07	190.063	[M+H]+	-1.638	1.73			POS
3'-Sialyllactose	0.2	-2.3219	2.3219	C23H39NO19	64.44	713.201	633.211	[M+K+CH3CN]+	-1.164	-1.74	116		POS
o-Cresol	0.2	-2.3219	2.3219	C7H8O	569.24	109.065	108.057	[M+H]+	-1.471	1.82			POS
DL-2-aminooctanoic acid	0.2	-2.3219	2.3219	C8H17NO2	409.55	160.133	159.126	[M+H]+	-0.697	1.97	0.3		POS
5-Hydroxytryptophol	0.2	-2.3219	2.3219	C10H11NO2	368.56	219.112	177.079	[M+H+CH3CN]+	-1.405	2.02	11.8		POS
Glutaric acid	0.2	-2.3219	2.3219	C5H8O4	306.56	150.076	132.042	[M+NH4]+	1.314	2.06			POS
Pyridine	0.2	-2.3219	2.3219	C5H5N	69.46	80.0496	79.0423	[M+H]+	1.82	-2.12			POS
3-Methoxytyramine	0.2	-2.3219	2.3219	C9H13NO2	74	209.128	167.094	[M+H+CH3CN]+	-1.425	-2.15	8.1		POS
Naproxen	0.2	-2.3219	2.3219	C14H14O3	679.1	272.128	230.094	[M+H+CH3CN]+	-0.053	-2.2			POS
Phenylacetaldehyde	0.2	-2.3219	2.3219	C8H8O	315.9	121.065	120.057	[M+H]+	-1.062	2.22			POS
Isovanillic acid	0.2	-2.3219	2.3219	C8H8O4	409.32	167.035	168.042	[M-H]-	1.104	2.22			NEG
2,5-Dihydroxybenzoic acid	0.2	-2.3219	2.3219	C7H6O4	129.72	196.06	154.026	[M+H+CH3CN]+	-1.682	-2.28			POS
Raffinose	0.2	-2.3219	2.3219	C18H32O16	68.27	549.168	504.169	[M+HCOO]-, [M-H]-	0.558	-2.29	7.1		NEG
1,3,7-Trimethyluric acid	0.2	-2.3219	2.3219	C8H10N4O3	348.61	290.065	210.076	[M+K+CH3CN]+	0.976	-2.39			POS
Methylhippuric acid	0.2	-2.3219	2.3219	C10H11NO3	459.53	192.067	193.074	[M-H]-	0.577	2.51	10.2		NEG
Creatine	0.2	-2.3219	2.3219	C4H9N3O2	64.43	195.086	131.07	[M+Na+CH3CN]+	1.709	-2.53			POS
2-Methylglutaric acid	0.2	-2.3219	2.3219	C6H10O4	348.73	145.051	146.058	[M-H]-	2.753	2.53			NEG
Sorbifolin	0.2	-2.3219	2.3219	C16H12O6	571.03	301.07	300.063	[M+H]+	-1.667	-2.57	6.9		POS
Threonic acid	0.2	-2.3219	2.3219	C4H8O5	69	135.03	136.037	[M-H]-	1.662	2.58	17		NEG
3,7,4'-Trihydroxyflavone (5-Deoxykampferol)	0.2	-2.3219	2.3219	C15H10O5	508.61	271.06	270.053	[M+H]+	0.382	-2.59	13.5		POS
3-Hydroxymandelic acid	0.2	-2.3219	2.3219	C8H8O4	108.17	186.076	168.042	[M+NH4]+	-1.961	-2.64	8.8		POS
Phenylpropanolamine	0.2	-2.3219	2.3219	C9H13NO	323.17	193.133	151.1	[M+H+CH3CN]+	-0.474	2.71			POS
3,6,2',3'-Tetrahydroxyflavone	0.2	-2.3219	2.3219	C15H10O6	477.97	287.055	286.047	[M+H]+	-1.583	2.77	7.1		POS
Catechin	0.2	-2.3219	2.3219	C15H14O6	366.71	332.113	290.079	[M+H+CH3CN]+	-0.016	-2.83	36.6		POS
N-Methyl-a-aminoisobutyric acid	0.2	-2.3219	2.3219	C5H11NO2	72.88	118.086	117.079	[M+H]+	-1.662	-2.96	4		POS
Eriodictyol	0.2	-2.3219	2.3219	C15H12O6	486.55	330.098	288.064	[M+H+CH3CN]+	1.379	-3.05			POS
3',4',7-Trihydroxyisoflavone	0.2	-2.3219	2.3219	C15H10O5	396.08	288.087	270.053	[M+NH4]+	1.541	3.08	58.2		POS
N-Methyl-D-aspartic acid	0.2	-2.3219	2.3219	C5H9NO4	64.75	146.046	147.053	[M-H]-	0.583	3.13			NEG
Dehydroepiandrosterone	0.2	-2.3219	2.3219	C19H28O2	781.88	289.216	288.208	[M+H]+	-1.672	-3.16			POS
2-Hydroxyphenethylamine	0.2	-2.3219	2.3219	C8H11NO	69.53	179.118	137.084	[M+H+CH3CN]+	-1.353	-3.31			POS
Isoferulic acid	0.2	-2.3219	2.3219	C10H10O4	471.98	193.051	194.058	[M-H]-	0.15	3.32	8.4		NEG
4-Ethylphenol	0.2	-2.3219	2.3219	C8H10O	635.09	164.107	122.073	[M+H+CH3CN]+	-0.865	3.41	11.1		POS
Maltotriose	0.2	-2.3219	2.3219	C18H32O16	67.12	527.158	504.168	[M+Na]+	-1.371	-3.44	0.4		POS
Hydrocinnamic acid	0.2	-2.3219	2.3219	C9H10O2	473.86	168.103	150.069	[M+NH4]+	0.198	3.46	5.1		POS
2,4-Dihydroxyacetophenone	0.2	-2.3219	2.3219	C8H8O3	324.7	194.081	152.047	[M+H+CH3CN]+	-1.599	-3.5	6.8		POS
Cinnamaldehyde	0.2	-2.3219	2.3219	C9H8O	129.34	150.091	132.057	[M+NH4]+	-1.129	3.55			POS
Levofloxacin	0.2	-2.3219	2.3219	C18H20FN3O4	398.72	400.108	361.145	[M+K]+	1.932	-3.64	47.6		POS
Deoxyadenosine	0.2	-2.3219	2.3219	C10H13N5O3	70.32	274.092	251.102	[M+Na]+	1.925	-3.66	10.6		POS
Taxifolin (3,3',4',5,7-pentahydroxylflavanone)	0.2	-2.3219	2.3219	C15H12O7	293.83	327.047	304.058	[M+Na]+	-1.625	-3.77			POS
L-Carnitine	0.2	-2.3219	2.3219	C7H15NO3	66.18	162.112	161.105	[M+H]+	-0.087	3.78			POS
Maltitol	0.2	-2.3219	2.3219	C12H24O11	62.01	386.166	344.132	[M+H+CH3CN]+	-0.974	-3.87	11.2		POS
(+)-(S)-Carvone	0.2	-2.3219	2.3219	C10H14O	712.41	151.112	150.104	[M+H]+, [M+H-H2O]+	-1.518	3.87	4.4		POS
Alpha-ketoisovaleric acid	0.2	-2.3219	2.3219	C5H8O3	271.95	115.04	116.047	[M-H]-	0.695	3.99	6.2		NEG
Benzocaine	0.2	-2.3219	2.3219	C9H11NO2	563.4	166.086	165.079	[M+H]+	-2.042	-4.02	2.4		POS
L-Tryptophan	0.2	-2.3219	2.3219	C11H12N2O2	343.56	205.097	204.09	[M+H]+	-0.565	-4.02	7.6		POS
p-Anisic acid	0.2	-2.3219	2.3219	C8H8O3	141.06	194.081	152.047	[M+H+CH3CN]+	-0.277	-4.02			POS
7-Glu Chrysoeriol	0.2	-2.3219	2.3219	C22H22O11	428.96	480.15	462.116	[M+NH4]+	-0.011	4.16			POS
Propylene glycol	0.2	-2.3219	2.3219	C3H8O2	18.27	140.068	76.0523	[M+Na+CH3CN]+	-0.843	-4.42	0.8		POS
L-Thyronine	0.2	-2.3219	2.3219	C15H15NO4	409.85	274.107	273.1	[M+H]+	-1.178	-4.45	14.2		POS
Tryptophanol	0.2	-2.3219	2.3219	C10H11NO	139.25	162.091	161.084	[M+H]+	-1.268	-4.45			POS
Quinone	0.2	-2.3219	2.3219	C6H4O2	66.59	109.028	108.021	[M+H]+	-1.493	4.67	5.7		POS
Cinnamic acid	0.2	-2.3219	2.3219	C9H8O2	575.26	190.086	148.052	[M+H+CH3CN]+	-1.104	-4.7	7.2		POS
Kaempferol-3-O-glucoside	0.2	-2.3219	2.3219	C21H20O11	388.23	490.133	448.099	[M+H+CH3CN]+	-2.936	-4.77	30.5		POS
Xanthosine	0.2	-2.3219	2.3219	C10H12N4O6	278.62	364.065	284.075	[M+K+CH3CN]+	-2.242	-4.82	30		POS
8-Hydroxy-5-methoxyflavanone	0.2	-2.3219	2.3219	C16H14O4	616.28	312.123	270.089	[M+H+CH3CN]+	-1.161	4.88			POS
3-Hexenedioic acid	0.2	-2.3219	2.3219	C6H8O4	321.27	145.049	144.042	[M+H]+	-2.131	-4.89			POS
Trehalose	0.2	-2.3219	2.3219	C12H22O11	79.31	360.15	342.116	[M+NH4]+	-1.266	4.91	19.5		POS
Guaiacol	0.2	-2.3219	2.3219	C7H8O2	340.14	142.086	124.052	[M+NH4]+	-0.049	-4.92	5.2		POS
6-Methoxyluteolin	0.2	-2.3219	2.3219	C16H12O7	522.97	358.092	316.058	[M+H+CH3CN]+	-0.792	-5.03	20		POS
Nicotinuric acid	0.2	-2.3219	2.3219	C8H8N2O3	182.21	181.061	180.054	[M+H]+	0.628	5.03			POS
5-Phenylvaleric acid	0.2	-2.3219	2.3219	C11H14O2	667.84	179.106	178.099	[M+H]+	-1.541	-5.24	7.5		POS
Protoporphyrin IX	0.2	-2.3219	2.3219	C34H34N4O4	296.37	585.249	562.26	[M+Na]+	2.757	5.35	54.2		POS
Asymmetric dimethylarginine	0.2	-2.3219	2.3219	C8H18N4O2	63.12	266.159	202.143	[M+Na+CH3CN]+	-0.343	-5.4	100.3		POS
Benzene	0.2	-2.3219	2.3219	C6H6	460.75	120.081	78.0468	[M+H+CH3CN]+	-1.36	5.41	2.5		POS
2-Ketobutyric acid	0.2	-2.3219	2.3219	C4H6O3	61.29	144.065	102.031	[M+H+CH3CN]+	-1.931	5.46			POS
Succinic acid	0.2	-2.3219	2.3219	C4H6O4	143.73	160.06	118.026	[M+H+CH3CN]+	-1.048	5.73			POS
Phenylacetylglycine	0.2	-2.3219	2.3219	C10H11NO3	427.5	194.081	193.074	[M+H]+	-1.88	5.82	6.8		POS
Deoxyguanosine	0.2	-2.3219	2.3219	C10H13N5O4	267.93	268.104	267.096	[M+H]+	-1.53	-5.97	10.7		POS
Caffeic acid	0.2	-2.3219	2.3219	C9H8O4	389.36	181.049	180.042	[M+H]+	-0.754	-5.98	10.2		POS
Luteolin	0.2	-2.3219	2.3219	C15H10O6	496	304.081	286.048	[M+NH4]+	-0.583	5.99	15.2		POS
Benzoic acid	0.2	-2.3219	2.3219	C7H6O2	500.09	164.071	122.037	[M+H+CH3CN]+	-0.363	-6.01	12.1		POS
Delta-hexanolactone	0.2	-2.3219	2.3219	C6H10O2	341.07	115.075	114.068	[M+H]+	-0.29	6.03			POS
Isocaproic acid	0.2	-2.3219	2.3219	C6H12O2	555.24	117.091	116.084	[M+H]+	-1.854	-6.06			POS
Alpha-hydroxyhippuric acid	0.2	-2.3219	2.3219	C9H9NO4	331.07	240.052	195.054	[M+HCOO]-	1.658	-6.07	28.1		NEG
N-Acetyl-L-tyrosine	0.2	-2.3219	2.3219	C11H13NO4	347.38	206.081	223.084	[M+H-H2O]+, [M+H]+	-1.547	-6.2	7.5		POS
Aspalathin	0.2	-2.3219	2.3219	C21H24O11	314.62	453.14	452.132	[M+H]+	1.824	6.22	30.9		POS
Indoleacetic acid	0.2	-2.3219	2.3219	C10H9NO2	519.85	217.097	175.064	[M+H+CH3CN]+	1.06	6.25			POS
Imidazole	0.2	-2.3219	2.3219	C3H4N2	69.62	110.071	68.0376	[M+H+CH3CN]+	0.991	6.26			POS
Genistein	0.2	-2.3219	2.3219	C15H10O5	605.13	271.06	270.053	[M+H]+	-0.434	6.33	39.8		POS
Alpha-Terpineol	0.2	-2.3219	2.3219	C10H18O	712.69	172.169	154.135	[M+NH4]+	-2.732	6.55	16.5		POS
7a-Hydroxy-3-oxo-5b-cholanoic acid	0.2	-2.3219	2.3219	C24H38O4	651.44	429.241	390.278	[M+K]+	2.216	6.56	66.1		POS
Pyrocatechol	0.2	-2.3219	2.3219	C6H6O2	357	152.071	110.037	[M+H+CH3CN]+	0.319	-6.66	5.8		POS
Menadione	0.2	-2.3219	2.3219	C11H8O2	193.12	190.086	172.052	[M+NH4]+	-0.33	6.67			POS
Imidazoleacetic acid	0.2	-2.3219	2.3219	C5H6N2O2	60.1	168.076	126.043	[M+H+CH3CN]+	-1.549	-6.68			POS
Alpha-N-phenylacetyl-L-glutamine	0.2	-2.3219	2.3219	C13H16N2O4	388.07	265.118	264.111	[M+H]+	-0.499	-6.73	16.4		POS
2-Furoic acid	0.2	-2.3219	2.3219	C5H4O3	85.78	113.023	112.016	[M+H]+	-0.973	-6.76	5.2		POS
Sebacic acid	0.2	-2.3219	2.3219	C10H18O4	158.49	244.154	202.12	[M+H+CH3CN]+	-1.525	6.77			POS
L-Serine	0.2	-2.3219	2.3219	C3H7NO3	64.44	106.05	105.042	[M+H]+	-2.754	6.78			POS
Dihydrokaempferol	0.2	-2.3219	2.3219	C15H12O6	373.57	306.097	288.064	[M+NH4]+	0.81	-6.83	37		POS
Ketoleucine	0.2	-2.3219	2.3219	C6H10O3	386.94	129.056	130.063	[M-H]-	-0.009	-6.96	6.4		NEG
Phenylacetic acid	0.2	-2.3219	2.3219	C8H8O2	149.38	178.086	136.052	[M+H+CH3CN]+	-2.55	7	5.8		POS
5,7-Dimethoxy-4'-hydroxyflavanone	0.2	-2.3219	2.3219	C17H16O5	669.11	318.133	300.099	[M+NH4]+	-1.353	-7.09			POS
L-3-Phenyllactic acid	0.2	-2.3219	2.3219	C9H10O3	133.84	184.097	166.063	[M+NH4]+	-0.016	7.09			POS
Eriodictyol-7-neohesperidoside	0.2	-2.3219	2.3219	C27H32O15	337.7	614.207	596.173	[M+NH4]+	-1.463	7.1			POS
Scopolamine	0.2	-2.3219	2.3219	C17H21NO4	371.09	321.18	303.146	[M+NH4]+	-1.898	-7.15			POS
Cortisol	0.2	-2.3219	2.3219	C21H30O5	560.99	426.224	362.209	[M+Na+CH3CN]+	-1.434	7.25			POS
Acetaminophen glucuronide	0.2	-2.3219	2.3219	C14H17NO8	285.18	345.13	327.096	[M+NH4]+	1.095	7.32			POS
Symmetric dimethylarginine	0.2	-2.3219	2.3219	C8H18N4O2	75.86	282.132	202.143	[M+K+CH3CN]+	-1.68	7.34			POS
Medroxyprogesterone	0.2	-2.3219	2.3219	C22H32O3	778.77	362.269	344.235	[M+NH4]+	-0.557	7.77	24.2		POS
Apiin	0.2	-2.3219	2.3219	C26H28O14	426.57	606.18	564.146	[M+H+CH3CN]+	-2.936	7.77	62.3		POS
2'-Deoxyguanosine 5'-monophosphate	0.2	-2.3219	2.3219	C10H14N5O7P	72.56	348.07	347.063	[M+H]+	-1.298	-7.9	13.7		POS
3-Hydroxyphenylacetic acid	0.2	-2.3219	2.3219	C8H8O3	402.63	151.04	152.047	[M-H]-	0.62	-7.95			NEG
Brompheniramine	0.2	-2.3219	2.3219	C16H19BrN2	484.99	336.107	318.074	[M+NH4]+	1.343	-8.15			POS
L-Norleucine	0.2	-2.3219	2.3219	C6H13NO2	195.81	130.087	131.095	[M-H]-	0.576	8.19	26.4		NEG
Gamma-terpinene	0.2	-2.3219	2.3219	C10H16	697.93	137.132	136.125	[M+H]+	-1.777	-8.21	3.3		POS
2-Hydroxyadenine	0.2	-2.3219	2.3219	C5H5N5O	69.48	152.056	151.049	[M+H]+	-1.479	-8.34	10.7		POS
D-Ribulose	0.2	-2.3219	2.3219	C5H10O5	72.93	149.046	150.053	[M-H]-	1.363	8.37			NEG
Guanosine	0.2	-2.3219	2.3219	C10H13N5O5	275.23	282.085	283.092	[M-H]-	1.372	8.53	10.9		NEG
Citric acid	0.2	-2.3219	2.3219	C6H8O7	130.88	191.02	192.027	[M-H]-	1.798	8.6	10.3		NEG
Salbutamol	0.2	-2.3219	2.3219	C13H21NO3	322.41	281.185	239.151	[M+H+CH3CN]+	-2.319	8.91			POS
Homovanillic acid	0.2	-2.3219	2.3219	C9H10O4	416.41	181.051	182.058	[M-H]-	0.709	8.95	7.4		NEG
3',4'-Dihydroxyflavone	0.2	-2.3219	2.3219	C15H10O4	544.24	255.065	254.057	[M+H]+	-1.792	-8.96	12.1		POS
2-Aminobenzoic acid	0.2	-2.3219	2.3219	C7H7NO2	576.51	179.082	137.048	[M+H+CH3CN]+	1.457	9.09	42.6		POS
Homo-L-arginine	0.2	-2.3219	2.3219	C7H16N4O2	68.77	206.161	188.127	[M+NH4]+	0.316	9.13	29.6		POS
Isovaleric acid	0.2	-2.3219	2.3219	C5H10O2	144.16	144.1	102.066	[M+H+CH3CN]+	-1.826	9.28	5.9		POS
Undecanedioic acid	0.2	-2.3219	2.3219	C11H20O4	602.05	215.129	216.136	[M-H]-	1.313	9.31	10.8		NEG
Indole-3-carboxylic acid	0.2	-2.3219	2.3219	C9H7NO2	495.93	203.082	161.048	[M+H+CH3CN]+	-0.725	9.63	6.5		POS
Hispidulin	0.2	-2.3219	2.3219	C16H12O6	611.36	301.07	300.063	[M+H]+	-2.721	-9.64	15.9		POS
Testosterone	0.2	-2.3219	2.3219	C19H28O2	701.42	327.172	288.209	[M+K]+	-1.148	9.74			POS
[truncated: 192 more rows]

## Sheet: D2vsD4vsTK1 final
	chi.squared	p.value	#NAME?	FDR	Post-Hoc	Formula	RT [s]	m/z meas.	M meas.	Ions	Δm/z [ppm]	ΔRT	mSigma	MS/MS score	Ion mode
[truncated: 335 more rows]

[truncated: 4 more sheets: D2P5 vs D3P5 vs TK1P5 final, D2P9vsD4P9vsTK1P9 final , D2P10vsD4P10vsTK1P10 final, D2P11vsD4P11vsTK1P11 final ]
